# Supplementary material for: Molecular dynamics guided identification of a brighter variant of superfolder Green Fluorescent Protein with increased photobleaching resistance
Source: Commun Chem. 2025 Jun 5;8:174. doi: 10.1038/s42004-025-01573-4 (PMC12141695; doi:10.1038/s42004-025-01573-4)
Supplement: Supplementary file 3 — Supplementary Data 1 [file 42004_2025_1573_MOESM3_ESM.xlsx]

## Sheet: Fig 1c
Molar Absorbance	Wavelength (nm)	sfGFP		Wavelength (nm)	H148S	H148A		Fluorescence	Wavelength (nm)	sfGFP	YuzuFP
	601.002	0.227975		600.983	-0.163834	-0.011027			496.06	0.509758	0.680606
	600.003	0.250227		599.985	-0.111075	0.00742017			496.96	0.553702	0.674686
	599.005	0.227393		598.986	-0.167159	-0.0378354			498.03	0.594807	0.725404
	598.006	0.238756		597.987	-0.11889	-0.0036038			498.93	0.652149	0.7982
	597.007	0.240531		596.988	-0.103889	0.0309892			500	0.722346	0.880862
	596.008	0.207582		595.989	-0.0959738	-0.00698653			501.04	0.777239	0.963198
	595.009	0.217802		594.99	-0.153835	-0.00781419			501.94	0.826332	1.06115
	594.009	0.220345		593.99	-0.110875	0.00268426			502.98	0.871169	1.15681
	593.009	0.258184		592.99	-0.194168	-0.0275497			504.02	0.909441	1.26382
	592.009	0.207948		591.989	-0.126872	0.0247176			505.07	0.94506	1.35181
	591.008	0.267347		590.989	-0.0992519	-0.0111246			505.97	0.971414	1.41944
	590.008	0.272342		589.988	-0.138903	0.00677223			507.01	0.988258	1.45313
	589.007	0.249308		588.987	-0.136232	-0.0177499			508.05	0.999282	1.4792
	588.005	0.200218		587.985	-0.168675	-0.0468346			508.95	1	1.50562
	587.004	0.270116		586.984	-0.137391	-0.0452527			510	0.996931	1.5175
	586.002	0.229694		585.982	-0.141844	-0.014517			511.04	0.975802	1.51451
	585	0.191367		585.017	-0.175655	-0.0670914			511.94	0.954775	1.49568
	583.998	0.286563		584.014	-0.193067	-0.0195949			512.98	0.917035	1.4499
	582.995	0.270005		583.011	-0.163481	0.0242546			514.02	0.891243	1.39509
	581.992	0.252186		582.008	-0.166027	-0.0675997			515.07	0.86352	1.33957
	580.989	0.263724		581.005	-0.187892	-0.0715575			515.97	0.825613	1.28912
	579.986	0.286956		580.002	-0.0962663	-0.00133652			517.01	0.778186	1.21307
	578.982	0.258943		578.998	-0.206415	-0.0608331			518.05	0.728469	1.15867
	578.016	0.237432		577.994	-0.107926	0.00435025			518.95	0.685532	1.08816
	577.011	0.186833		576.99	-0.141112	-0.0462131			520	0.637799	1.01139
	576.007	0.239606		575.986	-0.131701	-0.0243998			521.04	0.607674	0.936842
	575.003	0.199187		575.018	-0.13613	-0.0399518			521.94	0.580113	0.903071
	573.998	0.167373		574.013	-0.195903	-0.0691705			522.98	0.547594	0.855375
	572.993	0.292226		573.008	-0.152877	-0.00821515			524.02	0.517531	0.800094
	571.987	0.233459		572.002	-0.146016	-0.0744986			525.07	0.497251	0.743647
	570.982	0.242171		570.997	-0.200141	-0.0384724			525.97	0.474653	0.710015
	570.013	0.217508		569.991	-0.158097	-0.0125587			527.01	0.452034	0.679031
	569.007	0.22394		568.984	-0.184656	-0.00717675			528.05	0.442123	0.647615
	568.001	0.260405		568.015	-0.140671	-0.0640266			528.95	0.432079	0.6135
	566.994	0.320277		567.009	-0.181308	-0.0705976			530	0.41082	0.590555
	565.987	0.323461		566.002	-0.176971	-0.0431468			531.04	0.393642	0.576706
	565.017	0.208797		564.994	-0.157375	-0.0259825			531.94	0.380076	0.567536
	564.01	0.232058		563.987	-0.133639	-0.00349069			532.98	0.370763	0.546135
	563.003	0.267473		563.017	-0.179726	-0.0710441			534.02	0.360541	0.524925
	561.995	0.213913		562.009	-0.172413	-0.0540604			535.07	0.349266	0.508589
	560.987	0.308326		561.001	-0.135084	-0.00918671			535.97	0.338748	0.494025
	560.016	0.254175		559.992	-0.156806	-0.0142138			537.01	0.331249	0.476961
	559.007	0.193592		558.983	-0.142475	-0.0399672			538.05	0.322484	0.471583
	557.998	0.255784		558.012	-0.20163	-0.0443127			538.95	0.308347	0.470793
	556.989	0.179215		557.003	-0.147041	-0.0456995			540	0.30099	0.453776
	556.017	0.274806		555.993	-0.131107	-0.0285876			541.02	0.298372	0.43408
	555.008	0.252526		554.984	-0.16217	-0.0557344			542.05	0.293303	0.425807
	553.998	0.262162		554.011	-0.179531	-0.0228222			542.94	0.281686	0.422589
	552.988	0.272696		553.001	-0.209992	-0.0475742			543.97	0.272347	0.415838
	552.015	0.258495		551.991	-0.175993	-0.0280584			545	0.266852	0.409818
	551.005	0.265837		551.017	-0.199875	-0.0254738			546.02	0.262135	0.39619
	549.994	0.273162		550.007	-0.189965	-0.0527355			547.05	0.2522	0.378164
	548.983	0.270559		548.996	-0.198308	-0.0669939			547.94	0.241256	0.360694
	548.009	0.25893		547.984	-0.206087	-0.0728561			548.97	0.231506	0.350709
	546.998	0.25899		547.01	-0.141947	-0.0413952			550	0.219743	0.343223
	545.986	0.268906		545.998	-0.159972	-0.0520062			551.04	0.214028	0.333679
	545.012	0.262662		544.986	-0.209541	-0.0470606			551.94	0.204883	0.314559
	544	0.284289		544.011	-0.163409	-0.00393798			552.98	0.196133	0.297981
	542.987	0.288135		542.999	-0.163947	-0.0252683			554.02	0.182844	0.28751
	542.012	0.257043		541.986	-0.122786	-0.00509986			555.07	0.175862	0.273301
	540.999	0.295814		541.011	-0.148065	-0.0310847			555.97	0.168732	0.257678
	539.986	0.357387		539.998	-0.152697	-0.0440046			557.01	0.159478	0.245113
	539.01	0.334743		538.984	-0.175189	-0.0629279			558.05	0.150007	0.234578
	537.997	0.282707		538.008	-0.136786	-0.0236342			558.95	0.141838	0.219847
	536.983	0.304009		536.994	-0.116808	-0.021409			560	0.136471	0.211012
	536.006	0.373369		536.018	-0.0979181	-0.00599951			561.02	0.127262	0.197307
	534.992	0.361916		535.003	-0.0634875	0.0147848			562.05	0.119428	0.185769
	534.015	0.396012		533.988	-0.0574443	0.00445824			562.94	0.113289	0.173946
	533.001	0.405928		533.011	0.00920978	0.0448063			563.97	0.10846	0.167621
	531.986	0.417533		531.996	0.0769501	0.0564861			565	0.103742	0.159002
	531.008	0.450224		531.018	0.0753688	0.0803033			566.02	0.0985758	0.150919
	529.993	0.480426		530.003	0.158619	0.124269			567.05	0.0925745	0.140953
	529.015	0.552347		528.987	0.271276	0.205872			567.94	0.0870661	0.133127
	527.999	0.568422		528.009	0.342655	0.247033			568.97	0.084047	0.127555
	526.983	0.694687		526.993	0.49232	0.333341			570	0.0795652	0.122601
	526.004	0.797987		526.014	0.669255	0.428065			571.02	0.0752628	0.114351
	524.987	0.922761		524.997	0.863229	0.567544			572.05	0.07099	0.108596
	524.008	1.10525		524.018	1.12556	0.737121			572.94	0.0675769	0.104385
	522.991	1.2813		523.001	1.47065	0.942739			573.97	0.0643225	0.0996566
	522.012	1.59872		521.983	1.87019	1.19358			575	0.0610577	0.0940385
	520.994	1.8983		521.004	2.40342	1.51544			576.02	0.0588157	0.0897936
	520.014	2.26791		519.986	3.10907	1.96569			577.05	0.0571658	0.0858755
	518.996	2.7412		519.005	3.81645	2.36593			577.94	0.0551293	0.0821169
	518.016	3.23953		517.987	4.68794	2.91122			578.97	0.0521079	0.0782551
	516.997	4.08416		517.006	6.05197	3.55886			580	0.0495147	0.0751263
	516.017	4.98651		515.988	7.35498	4.26689			581.02	0.0477449	0.0715292
	514.998	5.82754		515.006	9.09644	5.00469			582.05	0.0465481	0.069419
	514.017	6.88957		513.987	10.8345	5.78998			582.94	0.0450459	0.0662007
	512.997	8.20781		513.006	13.0992	6.68602			583.97	0.0420734	0.0636881
	512.016	9.76617		511.986	15.6863	7.73022			585	0.0400188	0.0617564
	510.996	11.4006		511.004	18.7912	8.80484			586.02	0.0391703	0.0589383
	510.014	13.0155		509.984	21.7514	9.6645			587.05	0.0381373	0.0554759
	508.994	15.0505		509.002	24.9946	10.4318			587.94	0.0355128	0.0530635
	508.011	17.2101		507.981	28.2672	11.273			588.97	0.0338803	0.052415
	506.991	19.3204		506.998	32.1542	12.1552			590	0.0332545	0.0511231
	506.008	21.6957		506.015	35.6724	12.8925			591.02	0.0325163	0.0489863
	504.987	23.8215		504.994	39.1316	13.4316			592.05	0.0310383	0.0461862
	504.003	25.9955		504.011	41.9153	13.8616			592.94	0.0296032	0.0438076
	502.982	28.3452		502.989	45.2591	14.3337			593.97	0.0280067	0.0420528
	501.998	30.6086		502.005	48.3265	14.6695			595	0.0264927	0.0408251
	501.014	32.7339		500.983	51.04	14.9043			596.02	0.0251982	0.0392555
	499.992	34.6017		499.999	52.9998	15.048			597.05	0.0243955	0.0375222
	499.007	36.5849		499.014	54.7987	15.1838			597.94	0.0232159	0.0357325
	497.985	38.5776		497.992	56.8177	15.175			598.97	0.0221582	0.0341558
	497	40.4608		497.007	58.2405	15.1954			600	0.0210821	0.0328198
	496.015	42.0655		495.984	59.3371	15.161
	494.992	43.4744		494.998	60.1638	15.0666
	494.006	44.5786		494.013	60.7988	14.9658
	492.983	45.8408		492.989	61.2717	14.8194
	491.997	46.807		492.003	61.4014	14.6302
	491.011	47.3798		491.017	61.3402	14.4292
	489.987	48.018		489.992	61.1897	14.2353
	489	48.5441		489.006	60.8876	13.993
	488.013	48.7298		487.981	60.3375	13.7574
	486.989	48.8312		486.994	59.7701	13.4889
	486.002	48.8663		486.007	58.9772	13.2273
	485.014	48.6715		484.982	58.0036	12.8853
	483.989	48.4285		483.994	57.1703	12.6176
	483.001	48.1296		483.006	56.3948	12.4232
	482.013	47.5138		482.018	55.238	12.1535
	480.987	46.8886		480.992	54.0688	11.8392
	479.999	46.4324		480.004	53.1707	11.6582
	479.01	45.7687		479.015	52.1551	11.4915
	477.984	45.0695		477.988	51.1852	11.2387
	476.995	44.4533		476.999	50.1954	11.0329
	476.006	43.7651		476.01	49.4821	10.8603
	475.017	43.1856		474.983	48.6752	10.6744
	473.989	42.4831		473.993	47.8254	10.4593
	472.999	41.7967		473.003	47.1203	10.2359
	472.01	41.1665		472.013	46.2693	10.0088
	470.981	40.6368		470.985	45.395	9.7798
	469.991	39.9871		469.995	44.6518	9.52449
	469.001	39.4085		469.004	43.9023	9.29808
	468.01	38.8003		468.013	43.118	9.03753
	466.981	38.1267		466.984	42.1542	8.79376
	465.99	37.5612		465.993	41.2416	8.54447
	464.999	36.9731		465.002	40.4426	8.3072
	464.008	36.3992		464.01	39.6193	8.09415
	463.016	35.8637		463.019	38.594	7.84054
	461.986	35.0201		461.989	37.5576	7.5462
	460.994	34.3543		460.997	36.5335	7.30783
	460.002	33.7913		460.004	35.6521	7.11135
	459.01	33.0975		459.012	34.7592	6.91585
	458.017	32.2655		457.981	33.6475	6.64749
	456.986	31.3627		456.988	32.4115	6.35287
	455.993	30.5079		455.995	31.4283	6.16449
	455	29.7128		455.002	30.3596	5.92576
	454.007	28.7611		454.009	29.1384	5.70547
	453.013	27.883		453.015	28.0948	5.48407
	451.982	26.9605		451.983	27.043	5.35046
	450.988	26.0969		450.989	25.9947	5.1913
	449.994	25.2475		449.995	24.9447	5.04411
	449	24.3482		449.001	23.906	4.95284
	448.005	23.4513		448.006	23.0314	4.86499
	447.011	22.6129		447.012	22.0284	4.88365
	446.016	21.8829		446.017	21.1658	4.85809
	444.983	21.0847		444.983	20.4067	4.9395
	443.988	20.3007		443.988	19.4847	5.02035
	442.992	19.5081		442.993	18.7593	5.23832
	441.997	18.7932		441.997	18.1206	5.43079
	441.001	18.2073		441.001	17.5071	5.74618
	440.005	17.585		440.005	16.8939	6.06755
	439.009	16.9888		439.009	16.3055	6.52116
	438.013	16.4052		438.013	15.7668	7.12221
	437.017	15.8288		437.016	15.2798	7.65818
	435.982	15.2753		435.981	14.8094	8.30188
	434.985	14.7485		434.985	14.3712	9.06855
	433.988	14.317		433.988	14.0194	9.96032
	432.991	13.8411		432.99	13.6827	10.9984
	431.994	13.4231		431.993	13.3277	11.9821
	430.996	13.1086		430.995	13.0572	13.0335
	429.999	12.7524		429.998	12.8906	14.1785
	429.001	12.3164		429	12.6038	15.4227
	428.003	11.9971		428.002	12.4084	16.7588
	427.005	11.7197		427.003	12.2354	17.9518
	426.006	11.4322		426.005	12.143	19.094
	425.008	11.2264		425.006	12.0449	20.2363
	424.009	11.0099		424.008	11.8795	21.2568
	423.01	10.7697		423.009	11.7547	22.3926
	422.011	10.5377		422.01	11.6807	23.3948
	421.012	10.3999		421.01	11.625	24.1464
	420.013	10.2104		420.011	11.552	25.0477
	419.013	10.0038		419.011	11.4892	25.8153
	418.014	9.85074		418.011	11.3917	26.5179
	417.014	9.697		417.011	11.2891	27.2362
	416.014	9.55799		416.011	11.2668	27.7913
	415.014	9.3817		415.011	11.2139	28.5013
	414.013	9.32382		414.01	11.1533	29.1108
	413.013	9.11033		413.01	11.0907	29.7551
	412.012	9.01717		412.009	11.087	30.4459
	411.011	8.96152		411.008	11.0031	31.0269
	410.01	8.73817		410.007	10.9872	31.6148
	409.009	8.74373		409.005	10.9905	32.2008
	408.007	8.56925		408.004	10.9912	32.8638
	407.006	8.52576		407.002	10.9946	33.4699
	406.004	8.416		406	10.9697	34.058
	405.002	8.36158		404.998	10.9895	34.6243
	404	8.35835		403.996	11.0085	35.1037
	402.998	8.34562		402.994	11.0088	35.5683
	401.996	8.2801		401.992	11.0421	35.9587
	400.993	8.24295		400.989	11.0113	36.2317
	399.99	8.19144		399.986	10.9963	36.4271
	398.988	8.17108		398.983	10.9795	36.5252
	397.985	8.10201		398.019	10.9117	36.5368
	396.981	8.03809		397.015	10.8221	36.3848
	396.017	7.9596		396.012	10.7663	36.1883
	395.013	7.89275		395.008	10.6503	35.9611
	394.009	7.81601		394.004	10.5788	35.7187
	393.006	7.70871		393	10.4404	35.2982
	392.002	7.65481		391.996	10.3088	34.909
	390.998	7.55804		390.992	10.1199	34.5028
	389.993	7.40017		389.988	9.95762	33.9816
	388.989	7.3035		388.983	9.78363	33.5136
	387.984	7.16514		388.017	9.64126	33.0984
	387.018	7.08609		387.012	9.47355	32.584
	386.013	6.96188		386.007	9.31869	32.1635
	385.008	6.83456		385.002	9.13558	31.6234
	384.003	6.76643		383.997	8.98257	31.1641
	382.997	6.68845		382.991	8.80504	30.6233
	381.992	6.53521		381.985	8.64459	30.0844
	380.986	6.38792		381.018	8.45213	29.4892
	380.019	6.31226		380.012	8.31774	28.8693
	379.013	6.18085		379.006	8.1486	28.31
	378.007	6.07251		378	7.88482	27.5815
	377	5.99936		376.993	7.68854	26.8813
	375.994	5.82206		375.987	7.4885	26.1492
	374.987	5.75373		375.019	7.2933	25.3471
	374.019	5.62659		374.012	7.05221	24.5257
	373.012	5.46598		373.005	6.75302	23.6472
	372.005	5.31866		371.998	6.56199	22.8022
	370.998	5.19092		370.99	6.32552	22.092
	369.991	5.11935		369.983	6.08731	21.1598
	368.983	4.92475		369.014	5.82269	20.3752
	368.014	4.82299		368.006	5.57908	19.626
	367.006	4.68033		366.998	5.37521	18.8919
	365.998	4.52045		365.99	5.18375	18.1169
	364.99	4.40836		364.982	4.94129	17.421
	363.982	4.28858		364.012	4.76782	16.7043
	363.012	4.17695		363.004	4.48697	16.0905
	362.004	4.07522		361.995	4.33193	15.3639
	360.995	3.95373		360.986	4.13812	14.7564
	359.986	3.82577		360.016	3.94339	14.1331
	359.016	3.72269		359.007	3.74394	13.3347
	358.007	3.64204		357.998	3.62027	12.8352
	356.998	3.47962		356.988	3.41129	12.2342
	355.988	3.4248		356.018	3.22736	11.6372
	355.017	3.27657		355.008	2.99747	11.0346
	354.008	3.21085		353.998	2.88357	10.453
	352.998	3.10185		352.988	2.71131	9.98532
	351.988	2.97833		352.017	2.5702	9.46821
	351.016	2.92605		351.006	2.3953	8.95993
	350.006	2.80994		349.996	2.27853	8.49713
	348.996	2.68441		348.986	2.11769	7.97171
	347.985	2.65056		348.014	1.95656	7.49878
	347.013	2.63333		347.003	1.85382	7.05194
	346.002	2.49871		345.992	1.66536	6.61915
	344.991	2.45009		344.981	1.56178	6.20216
	344.019	2.38468		344.008	1.48503	5.8825
	343.008	2.36564		342.997	1.34057	5.54567
	341.997	2.32371		341.986	1.26705	5.2102
	340.985	2.28246		341.013	1.19607	4.92234
	340.012	2.16422		340.001	1.12055	4.61294
	339	2.19949		338.989	1.02755	4.33529
	337.988	2.15246		338.016	0.963822	4.14326
	337.015	2.13432		337.004	0.887005	3.88438
	336.003	2.09471		335.991	0.861464	3.70873
	334.991	2.11956		335.018	0.811146	3.53464
	334.017	2.11561		334.005	0.74114	3.3582
	333.004	2.11169		332.992	0.737241	3.24032
	331.992	2.15557		332.019	0.676646	3.11699
	331.018	2.14191		331.005	0.679033	3.05183
	330.005	2.1757		329.992	0.685329	2.93927
	328.992	2.22356		329.018	0.675432	2.87038
	328.017	2.26252		328.005	0.702324	2.78501
	327.004	2.33619		326.991	0.699095	2.70467
	325.99	2.4478		326.016	0.706797	2.64292
	325.016	2.56085		325.003	0.787225	2.55488
	324.002	2.68457		323.989	0.844171	2.4891
	322.988	2.95263		323.014	0.893384	2.41031
	322.013	3.09316		321.999	0.947573	2.34198
	320.998	3.4371		320.985	1.02062	2.28844
	319.984	3.80993		320.01	1.13695	2.23897
	319.009	4.0439		318.995	1.22175	2.23909
	317.994	4.30349		318.019	1.26411	2.2577
	317.018	4.51199		317.005	1.31024	2.17831
	316.004	4.64686		315.99	1.31386	2.13488
	314.988	4.6921		315.013	1.33707	2.11201
	314.012	4.81809		313.998	1.336	2.05813
	312.997	4.9682		312.983	1.40141	2.05502
	311.982	5.14286		312.006	1.44926	2.04037
	311.005	5.29946		310.991	1.52846	2.08766
	309.99	5.5174		310.014	1.61691	2.11986
	309.013	5.73697		308.998	1.72425	2.21604
	307.997	5.9485		307.982	1.84161	2.33224
	306.981	6.3055		307.005	2.00013	2.45397
	306.004	6.63807		305.989	2.19207	2.67015
	304.988	6.9927		305.012	2.55651	3.02795
	304.011	7.53494		303.995	2.97215	3.38271
	302.994	7.92753		303.018	3.34285	3.74458
	302.017	8.19027		302.001	3.78126	4.11838
	301	8.55219		300.984	4.23554	4.55413
	299.983	8.98611		300.007	4.75204	5.03119
	299.005	9.32477		298.99	5.23727	5.48715
	297.988	9.66941		298.012	5.75118	5.90216
	297.01	10.1784		296.994	6.38252	6.35711
	295.993	10.7821		296.016	7.17584	7.16203
	295.015	11.4926		294.998	8.10148	8.14934
	293.997	12.2316		293.981	9.15758	9.12959
	293.019	13.191		293.002	10.2167	10.1161
	292.001	14.0796		291.984	11.3871	11.2787
	290.983	15.0786		291.005	12.7382	12.6479
	290.004	17.1633		289.987	15.2325	14.9413
	288.986	19.3346		289.008	18.1396	17.6193
	288.007	21.0638		287.99	20.3775	19.7357
	286.988	22.1439		287.01	21.4607	21.377
	286.009	22.8873		285.992	22.7034	22.499
	284.991	23.6024		285.012	23.3636	23.1072
	284.011	24.0382		283.993	24.1933	24.2369
	282.992	24.6084		283.014	25.0269	24.8138
	282.013	25.0623		281.995	25.5671	25.5596
	280.993	25.3892		281.015	26.0829	25.9789
	280.013	25.633		279.995	26.2225	26.0893
	278.994	25.7253		279.015	26.2655	26.2282
	278.014	25.6542		277.996	26.1965	26.1882
	276.995	25.3295		277.015	25.9241	25.9202
	276.014	24.8885		275.996	25.4323	25.5479
	274.994	24.3261		275.015	24.709	25.1308
	274.014	23.8243		273.995	24.0584	24.4447
	272.994	23.1848		273.014	23.2766	24.0455
	272.013	22.7983		271.994	22.8671	23.8246
	270.993	22.1047		271.013	22.3119	23.7044
	270.012	21.8517		269.993	21.6983	23.7839

## Sheet: Figure 2a
Time_s	YuzuFP_raw	YuzuFP_CK	sfGFP_raw	sfGFP_CK
0	116.437	116.437	61.7298	61.7298
0.06	106.477	91.9047	21.5961	76.8351
0.12	138.096	107.364	53.4301	74.8296
0.18	262.33	86.8015	29.1622	106.033
0.24	39.691	110.232	94.0864	167.89
0.3	-2.89575	109.519	202.145	180.045
0.36	153.152	99.6376	251.576	144.8
0.42	89.2808	104.198	146.742	163.279
0.48	137.838	100.857	-10.2374	155.907
0.54	45.7749	109.029	148.701	122.552
0.6	-15.214	101.237	163.489	145.156
0.66	165.43	86.6771	245.012	161.491
0.72	136.252	146.939	312.626	183.679
0.78	128.046	121.312	231.041	183.451
0.84	148.277	122.29	231.249	183.742
0.9	144.554	124.253	167.23	183.99
0.96	177.847	146.654	130.6	194.933
1.02	162.215	117.278	236.372	196.173
1.08	114.734	114.223	203.898	179.402
1.14	-3.74146	115.481	148.547	151.452
1.2	100.152	118.555	166.249	139.677
1.26	13.6729	131.137	160.309	124.651
1.32	154.017	131.444	105.514	105.928
1.38	173.924	156.677	43.9064	110.577
1.44	283.264	137.128	178.269	105.23
1.5	179.049	140.052	112.595	93.1673
1.56	142.52	139.176	217.765	96.0562
1.62	60.021	140.937	217.167	113.217
1.68	-24.3705	142.193	28.6533	104.678
1.74	157.205	123.595	24.2798	91.3138
1.8	201.247	136.955	-11.613	89.9241
1.86	165.508	147.158	30.4515	73.7794
1.92	284.324	149.678	137.532	41.711
1.98	219.98	165.61	-16.9935	43.5949
2.04	101.906	158.84	15.2586	49.2733
2.1	226.36	163.943	68.243	47.8923
2.16	109.039	161.399	-101.103	64.0702
2.22	150.747	155.852	249.024	37.9484
2.28	49.9846	136.997	129.405	58.5411
2.34	102.895	130.707	-15.0518	60.6496
2.4	84.5874	131.545	-7.23962	49.5181
2.46	178.058	121.715	0.845398	46.4647
2.52	121.477	121.637	36.9609	43.043
2.58	42.6788	127.258	59.3458	70.8859
2.64	183.168	121.451	79.8231	82.9333
2.7	22.9657	128.259	-80.7061	102.433
2.76	205.869	112.371	87.8671	105.486
2.82	214.659	120.197	112.922	110.365
2.88	123.047	128.751	188.336	104.136
2.94	56.2675	118.54	274.594	79.3636
3	63.6079	118.133	84.6919	81.7624
3.06	190.31	111.572	-20.3304	89.6572
3.12	157.653	109.954	34.6472	88.6766
3.18	88.5034	102.864	140.96	90.1886
3.24	-25.5009	120.386	49.3741	98.313
3.3	122.349	107.327	134.416	117.552
3.36	159.121	105.599	22.6057	123.188
3.42	72.0372	100.764	81.5115	129.03
3.48	54.4384	98.1945	262.845	126.311
3.54	123.984	100.356	155.552	133.346
3.6	143.096	120.147	154.803	134.594
3.66	105.896	122.656	54.2706	136.193
3.72	161.315	127.623	109.245	146.061
3.78	209.849	114.8	235.359	144.372
3.84	79.5016	117.153	268.302	135.165
3.9	91.0175	110.806	171.278	141.526
3.96	166.572	110.54	134.751	138.084
4.02	174.607	112.531	13.3633	149.541
4.08	73.73	115.266	192.569	143.969
4.14	4.42834	105.429	119.951	141.853
4.2	32.4856	78.4072	32.8713	135.064
4.26	110.599	107.102	142.26	123.669
4.32	170.293	118.949	158.493	126.028
4.38	219	136.819	160.826	113.004
4.44	183.387	131.913	85.9344	114.277
4.5	153.338	125.439	80.5464	115.57
4.56	69.8618	122.891	16.2754	121.421
4.62	52.7423	117.602	86.0611	123.191
4.68	124.278	116.236	227.029	112.967
4.74	137.542	106.252	175.206	118.093
4.8	102.088	103.953	130.692	122.463
4.86	116.273	105.047	59.033	129.63
4.92	106.987	95.4551	118.279	105.893
4.98	209.599	77.9668	99.1259	131.893
5.04	44.1847	84.7394	157.082	153.012
5.1	128.007	83.0754	176.743	178.341
5.16	31.0303	83.6437	227.257	200.006
5.22	-31.6979	64.3129	270.465	186.016
5.28	6.84961	57.0846	198.885	170.725
5.34	84.2078	90.3428	163.722	190.202
5.4	95.953	100.688	184.711	186.653
5.46	171.996	120.497	156.774	180.455
5.52	210.531	97.8586	199.117	176.494
5.58	116.745	91.2754	261.649	211.362
5.64	14.6343	91.0519	287.956	193.666
5.7	66.889	80.3641	212.458	150.047
5.76	74.2117	76.7206	89.6025	160.799
5.82	-1.64307	88.0601	203.193	162.309
5.88	124.221	78.2082	183.433	164.096
5.94	128.228	76.2502	133.244	144.514
6	204.462	81.9582	-2.10114	131.799
6.06	23.4719	97.2733	82.0469	128.733
6.12	26.3481	89.1553	102.853	133.633
6.18	64.3979	78.2862	123.8	127.226
6.24	45.066	73.1035	184.249	124.771
6.3	63.0253	68.5985	287.938	121.655
6.36	120.357	61.6755	167.119	89.9942
6.42	-13.8138	68.0118	25.7812	87.692
6.48	6.41846	68.5853	-28.4583	113.377
6.54	14.3654	66.8465	236.808	108.954
6.6	108.254	72.1386	173.706	125.823
6.66	40.1127	70.8154	14.2767	121.603
6.72	87.5161	91.6267	57.9061	93.5963
6.78	172.989	79.4256	56.6412	73.6489
6.84	111.536	87.1563	-17.9742	58.6097
6.9	11.3322	90.4722	37.119	40.3298
6.96	66.5581	85.0011	-35.4628	22.1598
7.02	145.09	89.8281	0	21.708
7.08	85.8174	89.9102	60.3463	25.0334
7.14	186.628	85.2667	-30.809	25.4849
7.2	121.665	89.3013	22.8005	23.2375
7.26	158.336	85.6043	8.5155	27.165
7.32	-19.9629	99.2564	0.8349	45.5917
7.38	65.4651	94.0198	-10.461	55.2515
7.44	84.0168	83.1286	99.7402	54.1979
7.5	25.5641	77.9809	46.9763	50.1994
7.56	53.4559	72.4987	61.3766	47.4513
7.62	0.156006	71.9356	156.089	33.8498
7.68	119.944	71.9187	-2.65405	43.7913
7.74	130.545	68.7318	31.436	53.7026
7.8	61.5295	68.7108	86.7448	54.1574
7.86	11.8458	70.2714	4.95862	50.5153
7.92	-33.585	76.221	46.1459	45.5891
7.98	111.286	85.3251	1.37311	33.4551
8.04	146.487	78.6595	2.65833	26.879
8.1	109.247	76.6629	7.84119	22.3395
8.16	35.1644	78.9889	63.7763	14.3981
8.22	-41.3363	89.5285	12.6935	17.9054
8.28	197.508	71.7768	35.6705	14.4633
8.34	137.539	75.7109	-18.293	15.7895
8.4	97.5879	78.6773	-26.9305	13.2857
8.46	163.042	77.7785	-11.1487	14.0373
8.52	-42.3473	90.5538	23.5234	18.7341
8.58	30.8615	76.4341	-6.4693	23.1329
8.64	-8.8623	80.7102	44.5331	25.418
8.7	136.212	74.0046	46.4868	22.2082
8.76	99.8344	79.2497	-25.8004	24.2669
8.82	186.772	77.8414	66.2296	15.3789
8.88	9.92493	88.2196	54.1459	19.0567
8.94	-15.9365	66.9763	-10.5264	20.4161
9	27.3184	61.9608	-6.42004	19.6029
9.06	83.5891	94.2901	43.3691	18.4798
9.12	156.53	106.704	29.4402	22.0722
9.18	130.256	103.274	24.8834	23.3081
9.24	43.9612	107.828	10.1014	23.8023
9.3	77.9359	100.91	-1.12781	28.2049
9.36	266.066	104.312	49.9613	28.036
9.42	256.988	113.21	-20.6692	30.1428
9.48	197.273	111.117	26.1957	21.4434
9.54	-66.5784	116.101	20.8079	21.4757
9.6	32.0199	107.46	76.2546	20.2341
9.66	15.819	101.488	40.1307	30.2603
9.72	96.2522	88.4741	38.032	31.9604
9.78	58.8462	98.4202	36.3643	30.4262
9.84	245.531	80.9344	46.2361	29.2351
9.9	41.9795	90.2129	33.4407	26.3321
9.96	-62.0024	96.8544	80.532	23.9471
10.02	-129.834	108.622	-20.1703	28.3342
10.08	135.296	84.1575	-23.0809	31.7151
10.14	376.159	65.4916	10.0016	29.6197
10.2	154.703	93.5493	15.0972	30.4536
10.26	136.559	106.614	41.2802	29.7385
10.32	104.443	108.235	78.7992	36.2191
10.38	30.6301	106.999	-12.0674	33.357
10.44	15.8512	97.9769	89.0233	23.7733
10.5	43.89	99.0249	74.2412	27.2773
10.56	166.51	93.6139	40.6179	30.3112
10.62	20.4049	90.8166	-24.5009	33.9014
10.68	120.761	89.6194	-17.9313	28.4332
10.74	131.715	108.205	60.8057	23.0998
10.8	101.83	119.717	-5.40521	25.1617
10.86	90.3374	127.309	46.096	20.2423
10.92	194.123	128.473	25.9434	21.0895
10.98	208.083	120.55	-53.9404	26.6043
11.04	74.2375	119.961	6.22473	13.1735
11.1	104.438	114.579	50.4933	12.4923
11.16	194.631	106.849	17.6486	19.2785
11.22	185.806	109.244	17.935	19.2588
11.28	121.343	107.292	71.3325	18.3543
11.34	-0.578857	105.149	52.2367	23.6675
11.4	97.1798	103.03	30.1711	25.2093
11.46	26.3251	90.251	-11.1182	27.247
11.52	164.164	78.9911	37.416	26.6299
11.58	133.541	82.7246	12.9089	24.5848
11.64	138.111	81.0072	14.8176	22.4517
11.7	11.4762	81.2859	31.21	19.3647
11.76	-38.4642	65.7818	6.00446	18.3227
11.82	6.60095	51.1504	2.55719	8.38519
11.88	76.0944	49.5456	35.1239	9.83918
11.94	20.9617	58.3988	7.44403	8.368
12	47.2273	71.2744	-3.85925	3.47405
12.06	111.463	89.7068	4.2146	11.1737
12.12	154.037	103.623	-27.7184	-13.7083
12.18	125.834	100.913	-6.87811	-8.14278
12.24	85.5001	98.0882	-79.6934	20.1786
12.3	11.7611	104.391	33.446	3.44612
12.36	120.336	97.5184	30.4846	15.1384
12.42	203.377	90.308	77.2924	28.8012
12.48	88.3008	99.1436	43.303	40.537
12.54	165.473	97.6311	64.0373	36.857
12.6	185.217	108.816	92.4531	37.5229
12.66	69.6454	100.052	74.0239	24.384
12.72	73.4768	87.5436	-25.8052	31.9127
12.78	-22.921	82.2875	-19.4214	33.6854
12.84	5.76074	82.0379	59.8789	35.7538
12.9	81.9008	81.6857	75.3647	43.3869
12.96	95.9802	70.1034	51.8078	47.7542
13.02	45.2656	63.4949	24.0027	43.3481
13.08	93.5265	59.9039	2.63794	31.3571
13.14	8.68079	66.8543	-14.0371	26.1341
13.2	-9.62976	72.6873	26.1512	22.465
13.26	44.5605	72.4816	9.79791	13.055
13.32	160.367	57.2844	22.1132	10.0003
13.38	67.4984	61.8921	63.0311	9.49899
13.44	38.9797	67.8932	4.65015	6.01055
13.5	150.1	62.2782	50.825	6.32973
13.56	51.5166	68.3381	-34.1624	14.7916
13.62	37.755	65.283	-38.6924	10.6394
13.68	154.332	59.4364	12.3029	6.56615
13.74	67.0631	76.7216	-9.3219	5.72887
13.8	-11.3724	57.8612	13.3522	4.93694
13.86	7.28601	60.3536	-1.6665	6.1985
13.92	67.9332	56.2081	61.4019	5.28292
13.98	22.6418	52.9643	-43.0673	8.87323
14.04	-1.94189	57.879	-15.4839	5.5758
14.1	174.003	52.306	-19.1322	3.17044
14.16	63.9016	58.3785	-10.9619	2.14409
14.22	81.2783	53.121	60.7661	3.58914
14.28	135.025	56.2346	-20.5383	15.1842
14.34	43.8503	67.6748	23.153	24.8419
14.4	-44.968	59.8615	19.0908	24.6646
14.46	6.62732	41.1931	45.8263	21.5865
14.52	6.09656	44.8083	77.9985	16.9537
14.58	69.8569	39.7748	70.4399	12.5833
14.64	40.6987	35.6904	-62.3	23.971
14.7	3.74951	27.3723	11.4906	17.2423
14.76	-13.1312	29.7142	-26.3926	14.5976
14.82	24.203	32.9531	-6.46332	9.91083
14.88	8.37158	37.2029	41.134	13.0357
14.94	56.8168	46.6201	36.4592	18.3209
15	-43.9447	52.5218	8.46954	25.1839
15.06	38.8832	42.9522	75.6942	19.1676
15.12	97.5522	48.8682	47.6083	21.146
15.18	120.093	42.316	-6.10571	22.503
15.24	57.0031	41.4773	48.587	22.2771
15.3	4.03357	44.5206	-14.4313	20.7728
15.36	11.5779	49.3221	33.3688	16.4289
15.42	81.0251	47.2863	3.40527	9.6542
15.48	62.5101	50.7159	25.0045	3.33931
15.54	80.5096	63.323	-11.3393	4.89384
15.6	48.4006	65.9883	-45.0768	11.7183
15.66	126.841	65.0162	37.3478	7.03897
15.72	66.6274	74.9795	10.5488	7.68881
15.78	99.7194	77.726	-33.2225	7.73533
15.84	95.0099	82.5541	-0.107239	0.809375
15.9	78.3657	71.9265	14.9542	0.71251
15.96	75.1079	65.983	34.9957	7.17512
16.02	90.3344	58.7928	27.9219	9.2236
16.08	44.4753	50.7046	-8.5061	13.0226
16.14	36.156	45.7093	38.2563	12.5428
16.2	120.717	52.8244	12.4313	11.0514
16.26	45.8934	55.3823	-6.62048	8.87482
16.32	-51.1846	68.7563	38.837	10.116
16.38	78.3667	59.2288	-15.7173	13.3797
16.44	30.9756	63.7695	-32.3872	14.1416
16.5	85.6782	63.6205	43.894	10.8229
16.56	129.362	64.3161	59.9691	7.86531
16.62	-9.45544	74.9934	21.7036	9.19507
16.68	0.591309	82.5688	-17.0174	7.89088
16.74	116.646	73.7581	65.7809	5.75355
16.8	111.66	72.5172	-10.212	7.91146
16.86	104.491	73.9474	-39.4777	9.27147
16.92	184.016	71.926	-15.9505	4.10083
16.98	11.4758	78.6381	52.0947	0.305955
17.04	89.4625	87.0687	-30.4712	7.1058
17.1	52.4084	70.059	-24.6658	1.32136
17.16	82.6208	80.0982	-24.6612	0.413121
17.22	49.433	78.5435	27.5951	-0.602232
17.28	88.8907	57.1336	40.9005	-0.779494
17.34	84.6705	61.026	-30.1774	4.0184
17.4	105.096	33.7153	6.82129	2.17011
17.46	29.2029	27.7171	-11.9135	4.40667
17.52	14.9713	25.1274	-45.3711	3.56088
17.58	-44.8136	41.3007	38.7007	-5.10987
17.64	13.1215	42.2282	-11.2335	3.67324
17.7	56.3004	34.6874	4.23645	9.94907
17.76	11.7048	29.0328	28.8911	11.5117
17.82	21.8544	29.1842	39.5687	16.9939
17.88	38.7881	26.6931	40.9215	17.2049
17.94	-16.2966	30.7037	72.8424	11.3294
18	78.8884	24.7483	-1.09888	16.3054
18.06	5.23523	28.1433	26.379	25.7733
18.12	8.29456	29.2983	-31.7518	-1.6924
18.18	33.8988	28.3412	-4.67841	-1.28607
18.24	43.1172	25.0165	-26.3829	2.28662
18.3	105.464	17.5384	-19.8956	12.7828
18.36	-22.9828	30.7863	-36.4313	18.8693
18.42	11.2233	31.0571	91.6658	4.88991
18.48	60.8906	20.6232	38.1319	9.096
18.54	-31.7498	29.3899	-2.02795	9.12629
18.6	16.4474	25.8521	35.3654	8.99761
18.66	-5.81274	29.6949	-38.3469	9.99915
18.72	18.9529	35.6001	3.21033	5.20795
18.78	106.37	32.6166	12.6942	6.55989
18.84	27.674	36.767	23.2124	6.9208
18.9	-62.8752	45.3424	-11.5647	9.23292
18.96	5.22803	32.0986	36.4985	9.09782
19.02	26.6625	33.4451	20.271	14.2519
19.08	137.792	23.9053	-29.9545	12.7475
19.14	10.269	36.9014	-32.548	-2.02478
19.2	98.9899	46.0608	-0.919006	-8.30439
19.26	75.1534	50.2448	23.7003	1.39918
19.32	66.0781	49.4762	9.44189	11.683
19.38	37.8708	53.715	19.3303	40.051
19.44	36.0039	51.887	43.627	45.4612
19.5	89.4414	49.2609	60.0031	35.8473
19.56	36.7471	52.5732	21.2863	33.5279
19.62	71.1626	56.0997	10.4917	34.1791
19.68	-39.6166	64.1354	102.164	28.073
19.74	58.7594	61.2372	-18.6227	32.764
19.8	53.3754	63.438	97.8497	26.2538
19.86	40.3131	63.1274	51.1112	35.721
19.92	145.798	53.3314	4.24365	36.913
19.98	114.279	53.1246	-15.934	33.9139
20.04	-22.4391	57.0929	11.5437	27.3913
20.1	69.7096	43.1499	75.988	22.9875
20.16	30.8583	38.3996	-20.913	27.0103
20.22	128.792	35.7197	58.3043	24.1728
20.28	135.44	60.8626	-25.533	25.1386
20.34	38.6592	60.3165	27.0912	19.9145
20.4	-62.6977	42.0812	8.38965	17.5636
20.46	-34.9382	-6.28024	25.7407	15.1478
20.52	-17.5648	11.367	0.0430298	12.7018
20.58	25.2181	17.4555	62.673	9.15878
20.64	-8.33557	5.00496	-11.2407	13.9579
20.7	-21.9927	6.64303	49.0852	16.3989
20.76	31.2328	2.24501	-8.64258	21.6104
20.82	38.3262	1.11143	-16.6782	12.757
20.88	-14.2606	1.73752	-1.09387	6.52665
20.94	-63.9274	3.95021	1.18011	6.11245
21	-1.43494	1.12377	0.333618	5.99184
21.06	-8.52808	6.49202	-27.5273	1.25403
21.12	-5.13684	10.1626	3.71527	17.6501
21.18	-28.0591	27.8325	-18.9338	26.9646
21.24	46.2323	35.4339	62.4788	23.4879
21.3	86.5696	55.0164	6.60645	24.0943
21.36	-6.84717	54.159	5.22614	23.6296
21.42	18.7716	58.5943	93.709	13.3631
21.48	-71.6959	76.606	70.7844	16.0115
21.54	88.4082	75.7526	-49.0109	22.5396
21.6	104.444	72.5236	-2.00299	17.1491
21.66	239.913	45.8934	7.22083	17.3383
21.72	110.008	56.6757	32.9946	16.3678
21.78	-3.84131	67.6327	-4.57355	15.1262
21.84	10.8691	62.0506	-0.966064	14.9333
21.9	128.067	68.858	39.9968	28.8322
21.96	90.6515	76.8199	26.45	29.9823
22.02	65.6151	35.4907	23.1829	30.475
22.08	-51.2437	41.6459	65.3686	25.2444
22.14	-28.6367	49.9464	47.8962	24.5775
22.2	45.8518	49.4587	-1.32703	27.3061
22.26	112.072	42.8581	16.8857	27.2447
22.32	-19.5737	30.5938	19.6812	26.8184
22.38	21.4355	34.2018	21.283	26.0948
22.44	43.5491	33.4135	41.6245	21.7588
22.5	85.7931	32.0887	106.709	17.3323
22.56	32.4246	40.7063	7.32288	29.4681
22.62	43.095	30.6801	-13.592	31.0158
22.68	-13.4325	22.9965	45.4075	30.0108
22.74	37.9076	19.9361	45.218	29.1728
22.8	-28.1985	26.0758	-23.8245	30.7729
22.86	25.5436	20.4426	-11.4761	13.7668
22.92	44.4271	17.5783	2.99744	15.395
22.98	99.2982	20.3863	-5.88403	20.6572
23.04	47.0117	20.9545	36.4343	21.5135
23.1	-6.47754	19.5619	31.1804	27.9267
23.16	1.88989	11.2249	20.6033	21.0708
23.22	-30.545	15.4057	87.5804	12.4078
23.28	41.3802	12.224	8.89313	20.6957
23.34	-64.6558	16.2858	-11.2939	19.6945
23.4	33.3037	5.56183	14.6367	18.2147
23.46	-16.2775	5.09855	-7.89331	18.5339
23.52	5.4292	1.43616	19.9365	15.7689
23.58	3.94849	7.20184	23.2182	12.8432
23.64	51.1282	14.3569	42.0692	10.8649
23.7	59.0231	39.2877	-15.6979	13.053
23.76	21.2797	40.7133	-0.524109	11.1338
23.82	45.0394	64.1538	-20.6439	10.0828
23.88	89.4341	62.2702	11.3373	7.22874
23.94	81.6356	64.4424	17.4054	8.9359
24	67.4558	64.1065	47.2215	12.1884
24.06	81.8923	57.5731	33.6706	16.8842
24.12	-10.2279	48.8984	19.7856	15.2517
24.18	13.5851	45.6969	-2.65637	13.7807
24.24	27.6595	41.4772	11.2029	5.83787
24.3	174.183	41.3881	0.372314	5.67139
24.36	115.27	85.9116	3.50525	3.23042
24.42	71.8143	86.9236	30.8829	5.88608
24.48	55.6908	71.9004	-7.85193	5.52654
24.54	-20.9147	58.8697	-35.7996	5.67905
24.6	-16.2914	16.2179	-32.4002	13.4188
24.66	18.24	23.819	47.2296	5.90926
24.72	21.5333	21.5354	-7.11627	6.34232
24.78	-24.1167	23.5616	40.4067	5.8984
24.84	-38.4648	15.9124	48.2207	3.29235
24.9	3.22009	52.3161	-22.5354	6.08075
24.96	50.7244	53.497	-12.8557	3.19813
25.02	213.627	27.7342	-19.0264	1.91358
25.08	41.637	35.7949	70.2302	-0.482548
25.14	46.0081	37.3281	47.1148	9.07153
25.2	-23.2844	42.1318	-21.5571	1.62525
25.26	60.22	37.7873	-10.9569	1.67651
25.32	-85.1143	44.0529	-44.1545	3.74039
25.38	52.9834	36.3927	-77.4171	-1.62171
25.44	136.24	47.4512	-23.0121	-2.17166
25.5	48.0354	65.2486	74.2517	-2.74892
25.56	35.6716	64.4297	51.3754	23.4547
25.62	-7.18958	61.1968	10.374	2.68227
25.68	68.0142	81.3521	-1.91083	8.54681
25.74	172.9	81.5454	30.0709	16.4866
25.8	172.384	68.3106	41.407	22.4234
25.86	54.3473	75.6866	46.991	12.1615
25.92	121.854	86.5748	-29.9501	17.5333
25.98	104.129	84.0543	40.6224	16.5388
26.04	8.09839	75.1592	42.401	17.7083
26.1	100.386	56.3594	-28.0983	22.3327
26.16	100.279	50.0518	29.1738	17.8162
26.22	82.9722	42.3157	4.05151	15.9374
26.28	19.8578	34.4359	34.887	13.2298
26.34	-65.7332	38.454	32.6121	5.17063
26.4	-20.0951	36.6561	2.60645	1.273
26.46	36.4136	49.8009	-8.37952	-7.54745
26.52	95.7535	49.56	-23.8228	-3.15141
26.58	129.367	49.5252	24.2881	-2.0154
26.64	55.371	66.767	-53.9496	3.78182
26.7	111.192	43.6988	6.93591	-2.90672
26.76	14.2896	32.6032	-31.0828	-6.47465
26.82	-41.9054	23.0565	-3.29895	-10.7354
26.88	-11.718	25.2555	-7.61603	-6.16752
26.94	-62.4488	46.9896	12.2974	-1.61539
27	31.7605	46.7903	47.9392	8.66565
27.06	158.636	37.7653	24.9678	18.2194
27.12	44.5006	42.6008	19.7671	25.5648
27.18	117.918	49.1007	37.621	24.3857
27.24	8.84656	56.0903	13.1193	23.7977
27.3	132.046	51.098	28.7917	21.37
27.36	86.8394	58.8152	74.2062	15.741
27.42	36.7327	51.4524	-5.36835	17.8267
27.48	-5.6333	53.2417	17.8996	14.0395
27.54	19.3274	46.02	57.9359	12.4263
27.6	72.7549	41.3596	-8.29321	17.0147
27.66	0.564209	45.4031	-8.4649	18.5701
27.72	89.6549	48.1187	-43.7474	19.3839
27.78	-17.7318	52.0662	50.7815	11.962
27.84	-38.3699	68.0455	9.37323	13.2989
27.9	61.8296	73.1274	32.7087	13.8597
27.96	30.547	78.0494	23.4247	12.9877
28.02	235.66	47.6898	4.7771	11.2741
28.08	23.9449	54.1316	68.1797	2.99637
28.14	-3.25562	55.584	8.15302	6.14908
28.2	118.694	52.5168	-55.5898	16.5028
28.26	-7.99768	63.8708	28.6465	10.0492
28.32	128.344	55.0301	-2.33606	9.59895
28.38	52.5154	70.3089	4.87781	8.92849
28.44	79.1798	74.326	21.2444	3.8964
28.5	23.2408	77.2685	-11.9301	4.81779
28.56	188.916	73.4085	49.3526	-0.713811
28.62	98.5441	78.8598	-34.8085	8.62808
28.68	103.207	74.6565	-8.4566	3.42307
28.74	96.5804	71.9602	-8.39545	-2.4617
28.8	94.2822	66.7381	12.1276	-4.89592
28.86	-57.9855	81.1085	3.45355	0.972305
28.92	20.6091	72.8865	0.786926	5.00079
28.98	104.84	68.4868	-18.9567	2.89041
29.04	48.2207	71.6194	-43.4394	-27.0907
29.1	162.903	68.0827	-39.1353	12.7969
29.16	96.7805	79.4921	13.5622	27.5351
29.22	111.266	79.8141	38.4745	19.203
29.28	67.9352	77.7065	3.8797	27.9027
29.34	25.3203	69.4549	79.4195	18.6939
29.4	110.743	66.149	45.9971	21.2462
29.46	60.6486	58.0779	-27.3516	35.7852
29.52	10.9115	56.4448	23.9475	33.6892
29.58	33.4103	45.2776	62.6099	34.3836
29.64	-14.2031	46.1891	1.33887	35.8317
29.7	63.2855	44.3606	61.7051	34.5749
29.76	24.9152	36.7871	113.162	33.2647
29.82	28.7762	37.0801	65.6216	35.6681
29.88	8.07898	36.7033	12.3732	38.5113
29.94	59.318	45.3975	27.224	37.1923
30	64.3445	50.4934	52.2609	26.0757
30.06	36.3778	52.0583	-51.3139	38.2753
30.12	48.5952	57.8507	19.3201	30.2965
30.18	76.6115	63.9779	3.42493	29.4328
30.24	-26.7789	65.7143	42.4852	29.1328
30.3	2.64661	50.3628	77.6417	31.3515
30.36	86.4879	46.9685	71.6754	35.4489
30.42	104.852	59.1917	24.9726	35.9261
30.48	84.2362	63.1239	42.45	34.4013
30.54	131.325	66.4678	9.71106	32.021
30.6	57.1193	71.6049	14.5743	31.4202
30.66	65.2968	74.0108	45.6441	23.473
30.72	143.708	69.0459	3.21527	17.5193
30.78	83.6079	61.606	36.3597	19.6428
30.84	75.5243	57.4901	1.8938	15.8324
30.9	93.8988	48.3293	27.1961	10.7562
30.96	-24.8701	54.4862	-14.6453	12.4589
31.02	59.0974	53.8814	28.0695	12.1739
31.08	151.767	48.667	18.1208	13.1347
31.14	25.0048	66.6187	0.427246	11.6846
31.2	71.2036	55.5475	-29.9457	16.4194
31.26	-44.0125	56.5661	67.7169	12.9161
31.32	2.6925	48.7413	10.2879	18.1145
31.38	28.3616	43.3423	-10.8348	17.9218
31.44	38.92	46.9568	27.8154	18.2294
31.5	112.783	37.6921	-39.4348	21.3295
31.56	-22.4886	44.0158	-21.847	20.3244
31.62	79.5946	38.4836	81.2628	16.5062
31.68	98.1608	42.7215	137.341	13.8103
31.74	35.1309	48.466	11.0591	27.8154
31.8	38.576	49.1326	17.0425	25.535
31.86	54.8595	36.1727	-9.93268	21.9556
31.92	-14.8286	34.7495	18.0739	11.2155
31.98	60.5424	34.4171	-17.1815	14.6475
32.04	13.6531	36.8421	-43.0355	-0.60996
32.1	-22.1451	42.0894	-22.0634	4.28489
32.16	86.4832	34.7498	-5.69757	11.6944
32.22	35.8164	38.3006	19.5692	10.6132
32.28	2.93591	40.2075	-2.85809	27.9004
32.34	77.9817	38.8952	72.3655	21.2417
32.4	29.3375	40.5622	45.8866	34.3624
32.46	-1.89062	42.7304	36.8596	33.3555
32.52	96.0002	61.8629	52.0823	29.4247
32.58	34.1313	61.1466	85.7195	26.9193
32.64	66.6799	72.91	45.9415	20.6065
32.7	73.2545	77.7113	-11.7539	21.4685
32.76	75.8762	70.4876	14.2649	23.6322
32.82	168.638	60.3742	14.1193	18.3073
32.88	98.821	66.4647	-24.8094	20.659
32.94	15.3207	68.2307	46.9304	16.0125
33	117.874	72.0243	-22.5147	21.2484
33.06	63.5616	78.8054	-25.0023	10.846
33.12	48.2023	69.6705	16.3174	8.42334
33.18	-1.58911	52.0995	48.6985	12.6343
33.24	-0.66394	44.4252	40.8304	18.6649
33.3	10.8182	54.3219	25.7742	24.5255
33.36	81.0963	51.9868	62.8935	24.1865
33.42	35.5579	57.434	36.6328	21.1288
33.48	58.2676	57.0341	8.0871	21.6207
33.54	107.234	60.99	26.0031	23.5584
33.6	-3.46228	61.8312	26.7264	21.4982
33.66	-4.43738	56.8916	-15.4211	16.166
33.72	-11.7991	69.4168	28.9221	10.1689
33.78	43.2097	76.9728	13.5084	9.88186
33.84	152.034	77.9	9.64117	8.58885
33.9	193.829	99.2807	22.4284	5.82285
33.96	148.787	66.8959	-44.0912	5.88848
34.02	-0.344604	75.005	58.3898	0.467812
34.08	-8.88904	52.6493	55.7418	11.5379
34.14	49.5399	71.3499	11.8736	17.8238
34.2	110.313	66.4309	-50.559	13.7728
34.26	62.3925	56.9687	-14.4657	-2.41937
34.32	1.42871	44.1134	-27.5196	-2.32997
34.38	-40.5109	56.0549	-19.4343	-2.76509
34.44	102.494	46.0193	-23.7856	-1.07718
34.5	26.9098	45.2041	31.4872	-3.07517
34.56	34.7007	50.4286	21.6918	-0.267422
34.62	32.9873	51.6329	-3.56104	-1.07787
34.68	128.453	41.4297	3.39331	-2.02181
34.74	95.1914	44.7744	-20.3953	-2.30941
34.8	43.9355	45.0521	-31.0256	2.024
34.86	-46.0698	50.6542	1.08362	3.78837
34.92	62.8849	42.8626	15.4363	6.88796
34.98	44.9203	41.6626	-25.2446	5.61319
35.04	38.6147	40.3404	16.0496	4.43061
35.1	60.7743	37.639	68.0104	-2.90987
35.16	-45.7395	47.3722	26.0471	-4.92468
35.22	108.955	39.7849	-12.6951	-4.35295
35.28	163.121	36.5226	-20.1053	-4.98898
35.34	10.9435	51.1736	-78.712	3.43438
35.4	-70.8904	51.2368	19.2784	-3.67972
35.46	16.9912	35.9805	32.9475	-1.79199
35.52	23.5879	33.1456	-6.70728	-0.410389
35.58	81.9958	29.6169	-17.9325	-0.439665
35.64	-27.7992	44.9332	28.3796	-3.10948
35.7	43.8776	32.7647	-12.4954	-8.03339
35.76	96.6461	55.0445	-8.72107	-7.04311
35.82	80.2438	52.3229	-43.308	-6.45524
35.88	143.324	46.6158	17.7862	-6.01188
35.94	80.7966	55.5202	-54.102	-4.83813
36	39.1176	47.6368	-7.28192	-11.0066
36.06	-37.4285	52.6933	-24.566	-8.59802
36.12	33.7021	47.9663	-6.92523	-9.78734
36.18	53.9767	44.8209	35.5079	-2.10694
36.24	6.74561	43.1921	25.7214	11.1303
36.3	58.7534	42.3779	48.6566	10.6614
36.36	49.3055	39.0209	11.2408	9.99927
36.42	20.6975	38.3637	36.5328	1.07224
36.48	62.1395	39.0815	1.26276	-5.99459
36.54	-16.2606	43.7259	3.02716	-1.47045
36.6	77.4357	41.5421	-65.6043	9.05645
36.66	86.0181	41.7182	3.07245	2.15488
36.72	111.578	41.4445	0.395081	2.82704
36.78	-69.8718	52.8095	-3.70459	6.30483
36.84	56.6195	39.5275	19.9014	5.74026
36.9	16.8845	44.499	48.1213	5.38123
36.96	-20.8295	25.5224	15.8575	7.3627
37.02	1.81238	7.97926	14.144	5.61583
37.08	69.3425	19.5691	-29.3048	8.06709
37.14	101.706	67.8644	-16.1005	13.7485
37.2	110.669	87.5661	49.3085	11.3623
37.26	109.872	66.7237	19.0609	13.6755
37.32	58.4467	78.1997	-60.4672	17.2373
37.38	87.5189	80.5861	10.8215	4.87255
37.44	127.237	94.4491	52.3941	6.42796
37.5	149.326	65.8692	59.6263	13.0406
37.56	48.8558	60.5394	10.2764	15.6947
37.62	110.126	48.9688	-19.0005	16.5756
37.68	80.9589	36.9208	11.3005	12.7633
37.74	-12.2185	24.3477	11.6501	11.6408
37.8	-54.1348	23.7366	-3.15106	11.6564
37.86	-44.1445	16.6387	73.3606	10.1815
37.92	35.4919	7.84255	59.6812	16.6642
37.98	-58.6732	9.78888	32.7574	18.881
38.04	-7.54675	21.4633	-45.8055	23.5632
38.1	25.2672	26.8863	-9.93036	4.05238
38.16	26.3912	35.3424	-3.48718	-4.34647
38.22	64.819	46.0284	-17.3488	5.33142
38.28	112.93	33.4266	-15.6516	4.49216
38.34	9.93542	51.1387	3.90393	9.41782
38.4	12.6471	61.1085	23.8415	14.5777
38.46	-18.276	65.6332	24.9454	7.95197
38.52	71.7729	66.0763	-20.9246	5.59031
38.58	8.93652	74.8349	35.9738	2.75182
38.64	127.745	81.4473	4.74493	0.198079
38.7	178.299	71.5729	65.2889	-5.44148
38.76	140.179	70.5556	-8.76093	2.96844
38.82	102.298	71.9722	-47.6257	5.53863
38.88	2.51074	78.7333	-17.9442	3.37999
38.94	94.4595	72.7854	-32.5033	3.4585
39	47.1349	62.8955	39.559	-2.10362
39.06	76.5581	39.2533	8.04108	0.362817
39.12	51.3304	9.38715	-35.7009	4.14746
39.18	-52.3942	15.4981	-25.664	12.8218
39.24	19.3057	18.8063	42.9704	7.77805
39.3	-37.6816	14.7812	0.723877	8.39182
39.36	69.8322	14.4999	18.3533	7.66299
39.42	-61.3424	18.0554	56.6515	-1.05588
39.48	-18.1776	9.43665	-77.9044	9.34687
39.54	-22.1273	2.73686	48.9116	0.774974
39.6	62.5878	6.19866	-5.04523	5.12146
39.66	24.4417	9.31906	51.1342	6.78047
39.72	34.7517	17.6384	11.9033	13.714
39.78	17.8191	25.6161	-21.491	11.7997
39.84	57.6127	34.2376	22.1722	-2.20713
39.9	-23.1825	39.6818	-40.7156	0.329873
39.96	71.6625	51.3237	0.313049	-1.80364
40.02	8.83484	56.8688	-62.5411	5.43809
40.08	10.7675	84.63	-1.79486	-1.48268
40.14	39.2736	91.2395	17.318	-0.976202
40.2	147.715	106.194	23.337	4.95063
40.26	222.077	93.8858	32.0994	5.88898
40.32	121.22	118.559	-33.9348	11.1949
40.38	199.788	107.359	39.825	12.6538
40.44	97.6274	107.879	-16.0659	12.7014
40.5	24.9032	95.7198	52.7413	7.43845
40.56	45.6808	68.5887	-14.0841	11.0207
40.62	-9.09741	54.8744	56.3467	10.6227
40.68	64.8745	44.136	1.60608	13.315
40.74	-25.4679	44.6001	10.0661	15.537
40.8	14.1118	27.2354	19.9221	15.2196
40.86	7.15405	28.1218	14.9709	14.5594
40.92	72.2335	42.5949	-6.06018	12.0418
40.98	92.1136	63.3819	23.3295	5.65776
41.04	84.5819	72.067	-1.47351	5.98036
41.1	84.0911	81.9274	-24.284	8.83578
41.16	120.369	62.1659	-3.38635	11.5414
41.22	71.459	61.75	-12.7989	13.5268
41.28	5.28296	66.8079	54.5071	9.826
41.34	61.3126	68.0107	5.97601	11.3658
41.4	164.025	59.5811	40.2084	6.99226
41.46	74.126	73.4678	16.5432	6.98177
41.52	-23.4116	77.959	3.78662	5.54083
41.58	54.6056	67.3395	-48.6508	11.9022
41.64	95.5065	66.7228	22.296	6.20257
41.7	40.0504	67.4038	35.0575	6.09966
41.76	54.5767	67.7174	-6.87616	8.78353
41.82	40.976	73.3579	48.5994	7.18398
41.88	65.6125	91.5385	24.8083	16.5635
41.94	58.6495	96.4974	-21.7947	11.7826
42	146.299	99.5732	-24.8306	5.81851
42.06	140.043	82.9271	-5.80713	4.43942
42.12	57.1331	86.0683	-3.91052	3.36271
42.18	137.458	78.0734	-1.80884	7.79957
42.24	95.6544	77.4487	28.315	6.27944
42.3	4.49231	81.7008	-0.658752	7.46689
42.36	52.0211	73.4887	-25.7264	12.2505
42.42	181.288	73.8879	50.819	10.6946
42.48	94.9164	86.6589	-8.24841	12.5155
42.54	33.2245	81.7373	-13.7679	13.1507
42.6	56.2428	77.7675	68.6757	7.30219
42.66	171.791	50.2713	-9.24603	13.1659
42.72	66.2717	65.7024	-40.9973	15.5797
42.78	40.0975	32.1378	38.6072	12.6572
42.84	26.6797	24.3021	13.046	13.7785
42.9	43.6401	19.206	-12.0189	14.0934
42.96	-105.377	34.7508	81.2082	8.1329
43.02	-23.4213	24.7951	55.1505	17.2401
43.08	42.571	22.5142	-24.1935	16.546
43.14	37.5981	17.537	6.88647	10.9281
43.2	17.7178	11.7516	52.4109	13.4676
43.26	-51.6974	9.41836	21.6782	27.3641
43.32	-42.7734	-4.48485	-17.0809	14.9741
43.38	-17.3336	-4.00301	-47.5039	1.14268
43.44	4.63574	0.765155	-21.9684	0.340295
43.5	1.17542	15.5362	-1.75555	-1.84239
43.56	27.2677	13.5051	-5.51794	-2.59724
43.62	-44.1401	25.0506	10.694	-5.79122
43.68	22.3944	11.2761	-31.1357	-11.2545
43.74	62.365	22.9098	-20.768	-4.9088
43.8	84.2814	56.8021	-17.2363	-2.72319
43.86	57.2631	42.8781	-5.88623	-1.73748
43.92	54.5132	35.274	-6.77686	5.39011
43.98	39.3787	28.9989	-10.3714	10.0097
44.04	27.3029	31.3714	39.3911	14.1242
44.1	28.3442	31.4152	-19.0838	8.2026
44.16	68.7413	28.8315	-0.649292	7.9719
44.22	-13.7227	16.7577	74.9791	1.01274
44.28	91.068	12.8346	-47.8145	7.19767
44.34	-60.1421	23.8219	38.6459	1.68115
44.4	-15.0538	26.8371	47.0579	18.3532
44.46	-34.1846	25.1462	9.29315	15.7487
44.52	76.4758	17.6882	-29.4789	8.44762
44.58	112.787	21.6383	-11.2912	-7.00157
44.64	10.9767	32.0387	-48.1244	-19.7463
44.7	35.276	26.9894	-61.9896	-9.85359
44.76	15.4344	26.2096	-4.72913	-8.4225
44.82	-17.7704	22.0734	26.1891	-4.26906
44.88	17.7697	23.8565	22.0799	5.94798
44.94	-51.6445	30.7521	50.9524	4.45589
45	82.0415	17.0007	14.6345	3.39655
45.06	43.8281	32.6229	24.751	-18.1613
45.12	33.5002	35.8697	-24.9939	-25.5169
45.18	23.8993	47.5846	-85.2357	-9.28982
45.24	27.7126	52.0973	-41.5781	-12.9834
45.3	49.9178	56.9409	-11.1155	-15.5298
45.36	128.168	50.0185	-56.0364	-20.2449
45.42	-16.027	53.3475	16.15	-17.3405
45.48	104.002	43.8762	-16.3046	-15.6143
45.54	93.9741	44.779	3.92926	-8.99659
45.6	-13.7557	52.2489	3.58655	-1.72169
45.66	30.2264	46.8147	2.39795	1.36373
45.72	134.559	40.0067	13.1635	14.471
45.78	86.2419	48.1943	46.5108	15.2171
45.84	-7.10095	53.2625	25.1342	12.5853
45.9	36.3245	50.0805	32.4697	6.73749
45.96	-13.0094	46.9529	9.98322	5.79007
46.02	-46.4036	47.4345	-24.3555	10.3732
46.08	81.2665	48.2946	24.7922	9.7737
46.14	35.8698	62.5063	-3.75671	9.02828
46.2	13.4463	65.7711	-0.138245	6.88411
46.26	3.03198	55.9706	29.1267	3.8043
46.32	147.923	63.4646	-2.85474	6.34138
46.38	144.1	107.452	-22.7504	3.23234
46.44	108.673	126.234	7.05573	3.15587
46.5	43.0638	119.278	-6.49011	2.82652
46.56	58.9635	130.112	-36.3145	6.90534
46.62	145.343	183.178	0.931091	13.8429
46.68	194.307	196.437	-2.68945	23.945
46.74	295.659	178.465	20.9199	31.5283
46.8	243.573	165.06	50.3178	30.8564
46.86	133.161	154.81	-12.7166	29.1589
46.92	239.248	185.251	64.6113	25.3601
46.98	162.501	166.355	80.7462	14.3547
47.04	114.91	167.734	-16.0648	17.3007
47.1	125.748	158.397	56.8099	13.2668
47.16	154.349	154.807	-1.0376	16.3176
47.22	143.579	148.965	-38.43	18.1704
47.28	131.01	139.93	46.4771	10.2532
47.34	128.97	131.987	84.1201	7.50158
47.4	262.322	145.141	-29.5133	21.3534
47.46	177.34	159.164	43.3306	18.5164
47.52	93.2045	153.666	3.25427	23.896
47.58	204.95	151.465	-56.0281	12.5218
47.64	140.138	152.794	-31.8534	-8.47341
47.7	103.227	138.467	-17.0287	-5.75753
47.76	162.098	117.072	-1.26434	-7.95008
47.82	64.1255	115.414	-8.27081	5.69617
47.88	40.6818	84.5599	22.4781	12.5804
47.94	45.3746	91.087	-4.23462	16.1274
48	108.015	86.9867	42.1462	22.9916
48.06	59.6003	83.6322	20.9335	13.1332
48.12	35.6061	69.7808	76.6606	-4.3093
48.18	217.403	85.8947	2.0412	4.00726
48.24	94.6283	101.304	-30.5253	-8.38452
48.3	111.089	101.582	10.0243	-12.8044
48.36	74.6135	106.126	-61.6143	-3.98577
48.42	94.4764	78.6275	-18.5814	-3.01841
48.48	89.2794	82.0972	-44.5384	-3.80303
48.54	51.6733	0.605312	68.8712	-9.61001
48.6	-5.66138	-9.68689	-26.8934	-3.09386
48.66	-19.5629	-14.0475	-1.03455	-5.97585
48.72	-26.7407	11.1159	18.0084	-4.52388
48.78	37.5911	0.952011	-73.8925	-2.46164
48.84	-77.1735	5.33717	-56.0935	-14.456
48.9	-26.7592	-1.05577	24.2396	-5.44956
48.96	8.1239	6.08842	1.62164	0.936591
49.02	21.7441	7.70517	-34.2097	2.10359
49.08	14.4525	12.2693	10.2973	1.4378
49.14	-37.8925	-9.42342	42.4769	10.7439
49.2	-62.9561	8.79434	85.718	8.70099
49.26	-11.1776	50.7784	41.8661	4.15116
49.32	95.764	45.4323	-12.3748	5.89389
49.38	-20.7585	47.7769	12.17	-2.85313
49.44	84.0833	45.0716	46.5217	-9.35499
49.5	191.472	29.1579	-25.2603	-10.83
49.56	100.251	35.8606	-89.0449	-0.505495
49.62	-8.65735	42.035	-3.3642	-1.78791
49.68	-6.07556	39.948	54.538	-3.66741
49.74	-31.2089	34.049	-17.3447	1.42979
49.8	56.3495	22.5889	-53.1185	-4.59681
49.86	-25.498	38.8169	-62.2573	-27.4012
49.92	-13.7864	47.2706	0.549194	-9.29556
49.98	8.05359	54.7013	2.79401	-6.03908
50.04	98.7405	53.5028	12.1357	16.8803
50.1	116.349	55.1387	54.8162	18.1322
50.16	126.722	40.2273	55.4525	-1.247
50.22	10.4764	44.6554	-27.1558	1.5513
50.28	-7.78369	44.7219	38.1429	2.79884
50.34	58.2793	43.3139	-53.5204	5.91546
50.4	22.1371	48.7499	-4.01801	-1.79808
50.46	115.131	44.1446	-22.8022	-2.47722
50.52	106.198	55.5028	18.0776	1.17507
50.58	55.3411	60.7076	-11.0482	4.5719
50.64	4.61438	54.0435	30.1268	2.66338
50.7	54.3054	42.278	37.0999	0.531298
50.76	-11.8624	33.0892	5.18762	-2.24309
50.82	18.4872	29.2872	-24.4332	-3.45429
50.88	-21.4397	27.0816	-25.4705	-0.403859
50.94	33.0582	38.4033	-3.42096	1.13264
51	-14.0525	43.0676	36.4992	-5.821
51.06	82.2633	46.2681	-37.5275	-2.28079
51.12	-12.9163	40.5442	16.9808	-5.59748
51.18	111.767	32.4974	24.5009	-7.2019
51.24	62.4766	48.0226	-32.0779	-4.61537
51.3	34.0238	61.584	-57.3723	0.463392
51.36	31.6431	63.9152	12.6016	-0.739567
51.42	6.39929	64.2884	44.9296	-6.02193
51.48	88.7428	108.283	-37.6734	-1.76483
51.54	126.034	121.175	-41.9094	-1.52367
51.6	150.082	105.934	55.4731	-9.49697
51.66	104.937	94.9172	34.0648	-1.49667
51.72	173.357	74.181	-25.5053	2.43079
51.78	-44.8673	73.573	-8.0495	-1.03743
51.84	146.734	59.2424	-47.7332	-2.79763
51.9	190.763	93.0414	3.03741	-6.26655
51.96	151.016	129.422	3.8653	-5.52422
52.02	0.872681	121.555	-6.02594	-2.75925
52.08	-47.8228	5.18575	-0.949951	-2.99068
52.14	-28.3439	32.3117	36.2142	-6.49334
52.2	12.0513	35.2455	-47.6958	-1.36822
52.26	18.6722	29.7696	-3.93439	-4.88354
52.32	-2.27246	9.47918	-42.9933	-6.39443
52.38	-35.5376	24.8253	-6.89581	-12.833
52.44	102.307	41.0865	16.14	-9.90064
52.5	17.2896	57.9774	24.7463	-3.50914
52.56	-77.5535	54.4942	13.784	0.0370257
52.62	26.8379	45.9954	-4.90356	5.71721
52.68	165.641	36.0483	26.5724	9.86476
52.74	163.968	111.256	-14.7913	11.5582
52.8	94.889	74.6282	-12.0546	14.8467
52.86	74.5714	61.254	3.57568	17.2149
52.92	-21.2941	58.9522	43.1148	13.5708
52.98	-12.8962	37.2115	10.5895	13.4784
53.04	-2.94812	40.6314	50.0617	9.76115
53.1	13.5455	48.0115	-17.5439	14.3073
53.16	67.2532	47.9599	41.2135	10.7023
53.22	90.2006	53.8468	-3.00037	12.5687
53.28	-16.9502	52.6377	32.9088	11.2101
53.34	-11.4258	71.4141	-30.1911	13.9294
53.4	68.5481	72.6982	4.45471	9.94858
53.46	68.8735	64.2678	29.7734	7.90432
53.52	18.2494	56.8029	30.6045	1.87349
53.58	187.762	78.4095	20.3086	-1.2847
53.64	221.79	76.4499	-34.4409	3.04993
53.7	131.34	86.1702	10.5981	0.269002
53.76	14.2714	90.8527	38.1542	-3.32852
53.82	73.6287	76.3	-56.0829	4.50812
53.88	-58.4988	58.5005	-14.9213	2.2862
53.94	-2.73413	25.5436	24.6176	0.982158
54	-2.53418	9.96939	49.6025	-0.509494
54.06	28.0773	9.54691	-38.3668	5.62318
54.12	-36.283	7.20234	-34.0709	1.49545
54.18	-25.1136	9.05176	27.1007	-0.892142
54.24	0.608032	18.2207	30.8297	1.01332
54.3	12.752	26.0304	-16.8449	3.38901
54.36	20.9983	35.7908	-38.3464	10.318
54.42	-37.4125	50.0843	30.0056	9.64351
54.48	68.5107	50.2075	-4.146	10.2839
54.54	117.282	60.6911	-50.2921	14.1847
54.6	124.888	87.9832	57.9827	7.03825
54.66	97.6417	92.9486	97.0059	0.940713
54.72	113.271	82.7598	-41.882	12.7699
54.78	35.7822	27.3121	-8.88501	5.68717
54.84	-11.8202	11.0007	20.4553	6.10208
54.9	-32.2042	8.98034	18.5496	10.6629
54.96	-11.8635	9.68997	38.7128	10.8237
55.02	-35.6898	27.1366	-27.8158	1.12637
55.08	52.5093	18.8258	-54.4632	1.7531
55.14	40.4255	16.1814	-20.0527	0.365553
55.2	82.459	14.0703	10.3584	-0.282214
55.26	-25.6285	18.8125	20.3928	-1.01742
55.32	-52.1901	14.4452	-5.99054	2.44279
55.38	5.33484	10.8451	35.2664	-1.47019
55.44	31.897	8.42853	15.2199	-5.4128
55.5	-8.50122	10.8891	-39.6165	-0.482291
55.56	7.65552	18.1263	-1.78369	-1.5222
55.62	-38.6207	26.8488	-2.13684	-2.50167
55.68	74.6439	44.7212	49.4709	-3.13125
55.74	11.5962	51.699	-27.8279	3.79093
55.8	53.2426	60.4481	-8.08667	-0.251705
55.86	-2.76611	78.3462	-0.382568	-1.80488
55.92	89.7224	80.6235	-1.63531	-1.6731
55.98	154.301	96.6503	-23.0951	-1.82489
56.04	161.31	79.4459	-15.1093	-6.4937
56.1	99.6504	80.0357	-45.7081	-2.75365
56.16	24.8535	85.5722	-11.408	4.02553
56.22	123.268	79.0823	13.1978	7.36563
56.28	166.251	104.155	-8.01318	12.4045
56.34	128.916	127.483	-1.02454	17.7379
56.4	76.5477	116.391	32.6443	20.4421
56.46	33.9611	82.9092	70.5723	14.8034
56.52	29.8048	50.9748	10.5809	9.34984
56.58	49.5978	42.022	11.5958	19.0363
56.64	-7.18787	41.6159	5.19855	25.5775
56.7	-3.12341	17.6017	15.6912	28.4685
56.76	8.07056	8.56169	38.9149	27.593
56.82	30.9836	9.85919	43.2653	27.3237
56.88	29.5275	11.9629	86.191	15.3922
56.94	33.7026	27.0922	-9.93347	25.6852
57	-17.4586	12.507	-24.312	27.1409
57.06	-48.8638	10.0992	54.9246	22.0902
57.12	10.783	11.9941	37.8082	27.9897
57.18	-23.947	18.0079	33.0673	32.77
57.24	59.0687	25.7745	5.78943	18.7413
57.3	-72.479	32.6035	12.4508	14.4497
57.36	13.455	12.9726	-22.3517	0.845149
57.42	80.2018	43.1729	3.69751	5.77831
57.48	83.6772	39.8884	-32.207	10.5367
57.54	36.709	43.5019	30.1112	12.2791
57.6	122.799	41.3421	18.1711	9.71614
57.66	119.799	31.9051	21.1111	10.0571
57.72	-28.4464	39.6759	8.30334	8.12293
57.78	15.7104	41.1573	29.4916	5.32727
57.84	-16.9078	40.4339	19.8433	5.64123
57.9	38.6111	40.0106	-30.5065	6.67902
57.96	49.6527	38.5173	-54.7715	14.926
58.02	86.1439	33.1239	48.3194	2.64319
58.08	-16.0389	37.5103	-5.73737	6.04104
58.14	56.6423	37.6162	32.8856	6.21405
58.2	22.3555	36.3165	53.0734	8.94398
58.26	1.14319	27.1461	-2.59918	13.469
58.32	30.2456	20.0042	6.62714	12.8511
58.38	-12.1564	13.6733	-26.5643	15.912
58.44	7.95886	2.56534	9.44739	13.2083
58.5	-6.86731	-8.65446	53.3247	10.8504
58.56	-12.1422	-1.02712	39.5284	17.2041
58.62	-25.4349	55.6297	48.5492	18.9079
58.68	108.294	83.4673	-11.3096	21.3936
58.74	133.518	96.9738	7.64734	16.0198
58.8	131.093	92.7704	-6.06781	13.7492
58.86	128.53	97.3439	3.65063	6.2174
58.92	162.69	72.5476	21.4399	0.0548717
58.98	62.6815	64.5627	6.13342	-1.02016
59.04	20.0273	77.8228	-11.3519	-0.798915
59.1	158.466	72.0991	0.886353	2.49164
59.16	0.690674	87.537	-53.0327	9.15697
59.22	69.2809	82.5696	73.9355	1.68608
59.28	52.3446	88.4121	-35.5062	7.45157
59.34	141.3	85.0293	-37.3018	4.22037
59.4	-27.546	94.2628	77.7248	-3.67132
59.46	35.3253	91.3241	-11.5759	4.33524
59.52	199.718	75.4307	-0.260254	3.5871
59.58	87.9739	83.776	20.9576	5.87477
59.64	126.41	86.3391	-37.6102	11.9743
59.7	43.5565	88.9919	2.00293	11.3211
59.76	199.111	78.3612	30.3132	20.0257
59.82	102.716	102.863	34.8488	17.8804
59.88	152.441	96.4315	46.1847	15.5904
59.94	72.3752	96.8265	85.1926	4.71432
60	6.26477	82.8687	-19.0911	10.4319
60.06	-14.7915	55.2491	-14.7571	12.9664
60.12	37.5055	36.1682	66.4424	12.8713
60.18	-24.8818	28.2743	-30.5172	19.9938
60.24	68.2549	13.7248	-38.4081	13.7538
60.3	5.35413	6.08789	6.63019	7.24373
60.36	0.234497	5.8284	-12.1692	7.02425
60.42	-26.8231	4.55867	28.5598	5.8487
60.48	-32.7355	3.05394	-29.2807	8.23292
60.54	-62.1671	2.83116	51.4886	3.54298
60.6	25.3102	2.68896	11.5506	5.49662
60.66	4.83752	0.64804	2.27563	6.30847
60.72	27.3954	15.0335	-6.72827	6.83423
60.78	47.3787	17.4787	16.5365	5.76462
60.84	0.429321	34.9089	17.2675	6.4207
60.9	-24.3612	42.6196	40.4425	0.452721
60.96	22.2861	54.4944	-3.94781	1.39874
61.02	82.8418	51.0959	-40.7841	8.54293
61.08	49.7253	46.5315	27.2697	4.94027
61.14	159.264	42.6926	-4.39844	6.43544
61.2	46.6738	51.2768	-7.07367	4.52373
61.26	106.998	63.2237	-25.2582	5.03161
61.32	-6.52612	57.0649	26.314	2.82067
61.38	30.8899	48.5644	18.8307	9.88895
61.44	-18.0424	37.8633	25.4099	7.98469
61.5	25.8937	16.6653	5.51105	9.21788
61.56	13.572	12.6273	-18.2468	11.9604
61.62	20.7656	6.6437	44.116	8.46452
61.68	-39.7878	9.12608	-32.5967	11.6251
61.74	103.01	3.65703	25.3965	8.91305
61.8	-31.959	15.0193	44.7448	7.68847
61.86	-8.59033	10.08	-8.00415	11.3204
61.92	78.0507	4.38572	31.577	9.2484
61.98	-40.7578	15.2412	22.1766	7.12214
62.04	-46.2816	9.78261	-40.7321	5.60055
62.1	-10.814	3.7315	12.821	3.77107
62.16	-54.8922	2.20778	26.1807	1.40919
62.22	70.3521	-6.90339	-2.53992	-0.214603
62.28	-0.797729	5.01843	-35.1066	4.23818
62.34	67.9808	12.2858	75.7901	-0.723823
62.4	36.4518	20.1016	2.69781	10.1823
62.46	20.6573	22.7447	-40.7173	9.35225
62.52	15.8907	14.263	-25.1132	0.544762
62.58	-26.3197	4.08798	-4.72424	-4.14697
62.64	-38.979	-11.4569	-17.1409	-7.33203
62.7	-0.397095	-17.5281	20.374	0.284432
62.76	-45.2631	-13.3919	-0.646667	11.5169
62.82	-50.8961	-1.19852	-1.08289	26.8361
62.88	-26.1163	8.94974	33.6077	27.2402
62.94	52.7189	5.55262	38.4437	25.7269
63	-55.5966	10.7085	39.5799	22.1006
63.06	63.8892	8.2134	-17.7911	24.9385
63.12	-56.3943	15.1624	67.7351	19.2032
63.18	-0.0657959	15.3024	34.3024	18.6581
63.24	80.75	10.7412	-38.7764	24.2174
63.3	8.69751	23.3608	17.5522	18.7591
63.36	100.566	19.1114	87.0831	16.5165
63.42	-47.5408	29.2925	29.1893	27.137
63.48	-0.029541	35.9147	21.4172	28.2016
63.54	-10.4933	41.7431	-1.12396	25.898
63.6	123.823	31.579	-19.0843	21.463
63.66	-2.50061	34.2495	41.4059	21.264
63.72	135.881	29.4293	22.1652	20.7881
63.78	-21.2461	40.4797	8.16168	17.9951
63.84	-22.0785	33.8796	-4.2865	13.5382
63.9	49.4348	29.6965	4.3808	11.02
63.96	16.7697	30.1029	5.11053	8.03084
64.02	106.784	29.9456	9.11285	2.42007
64.08	17.623	44.0253	22.0983	-6.44018
64.14	67.4391	43.5497	-13.2892	-9.02535
64.2	98.8762	49.9318	9.59125	-12.8186
64.26	96.0693	61.5247	-12.933	-11.5455
64.32	82.5179	57.3411	-53.0953	-6.98809
64.38	13.3245	44.9253	2.716	-2.73816
64.44	4.60205	46.1477	5.73615	-4.84976
64.5	29.2782	41.0311	-66.6633	1.89631
64.56	39.5793	37.6424	63.0933	-11.9229
64.62	-18.5717	48.9366	-14.2134	-5.42857
64.68	58.4457	51.0151	-34.7923	-7.13801
64.74	6.39978	58.4409	12.1774	-6.82377
64.8	74.4489	59.5937	-4.22723	-4.42165
64.86	88.2612	57.2171	-7.60663	3.78268
64.92	-14.046	59.1548	26.4846	6.0532
64.98	136.786	52.1373	11.0624	4.11472
65.04	3.47595	51.8706	44.3812	-1.13592
65.1	32.9034	44.3088	-57.1577	5.43334
65.16	51.9152	38.0326	-37.2705	3.93655
65.22	156.042	33.2955	38.7457	-2.61545
65.28	200.889	57.7209	43.1235	0.605795
65.34	23.6936	73.8669	-32.837	2.6757
65.4	-45.5392	30.8348	9.67578	3.12513
65.46	-38.5118	-24.3122	42.0815	3.79924
65.52	-44.245	-17.916	7.64374	7.68118
65.58	12.9042	22.492	-8.92139	7.60473
65.64	-2.03796	18.4983	19.0779	1.10092
65.7	24.0447	15.0121	-29.8465	0.766789
65.76	14.4868	19.0185	-40.2458	-6.02765
65.82	-28.4432	23.5826	-9.61865	-3.78436
65.88	98.1321	14.4488	-16.2142	-4.86309
65.94	18.671	14.2858	22.473	1.7173
66	7.12964	14.6167	21.8177	10.171
66.06	-45.0625	16.2314	40.5168	8.83079
66.12	53.2787	9.3448	8.03345	8.62407
66.18	27.947	14.9683	25.0948	5.72173
66.24	5.85852	19.6855	-19.048	2.26007
66.3	69.0521	17.1203	-3.51794	3.48525
66.36	-18.6444	19.3275	-19.2923	4.51532
66.42	-23.9707	27.2042	55.3904	3.02091
66.48	24.9287	29.002	44.4905	-0.799466
66.54	-17.408	36.4819	-1.3385	-0.416653
66.6	216.022	11.6858	26.7916	-3.86215
66.66	-39.7993	34.9028	10.434	-3.26456
66.72	-43.6827	26.329	-102.35	7.61861
66.78	-16.8943	18.7627	-6.46594	-0.871432
66.84	31.6781	15.6084	19.2219	-2.17787
66.9	40.5095	18.3099	-62.2048	-2.52788
66.96	126.039	24.9122	31.7329	-7.09975
67.02	-32.3737	32.8633	50.4613	0.928864
67.08	51.0779	31.6927	18.3569	6.56965
67.14	41.0073	30.7762	22.5228	13.1879
67.2	115.221	28.1368	-11.0222	15.4555
67.26	14.7374	39.0727	3.73816	30.6402
67.32	8.82373	23.855	57.167	28.1648
67.38	-66.8209	30.7193	46.8671	25.5194
67.44	19.2461	25.2927	60.965	17.4467
67.5	70.2906	24.8524	-21.6994	22.8089
67.56	65.8877	30.6096	89.1347	21.1003
67.62	115.065	30.713	-13.2964	31.042
67.68	13.9436	42.4018	-2.87524	21.7927
67.74	-26.1365	29.5581	37.9737	19.3329
67.8	-21.2489	10.6187	11.9074	16.4415
67.86	-44.876	2.20395	33.7969	5.74614
67.92	20.5267	6.09923	36.7761	-7.84763
67.98	-7.57043	20.4242	-61.9673	0.856346
68.04	43.8655	34.5553	18.5699	0.638357
68.1	63.1276	37.4289	-4.14679	-1.13193
68.16	86.9408	47.5197	-59.1073	6.01911
68.22	38.0049	61.9474	42.2405	-2.02651
68.28	19.8202	65.2462	-38.0359	-0.554157
68.34	82.2628	64.9809	44.2654	-2.75694
68.4	64.137	63.9469	-7.86273	2.34784
68.46	150.103	60.8185	-4.9743	0.415836
68.52	115.296	58.1414	32.4589	0.549058
68.58	73.8965	58.3873	-10.4112	4.88101
68.64	-13.7574	65.78	-57.0033	3.19965
68.7	54.1062	67.0801	19.293	-4.82893
68.76	108.787	56.3794	15.4883	-2.09704
68.82	12.8124	60.9526	10.3968	1.8757
68.88	10.6752	62.2709	17.0165	5.05466
68.94	13.7043	62.495	12.3062	9.20732
69	3.5282	65.9047	50.2154	23.063
69.06	134.595	64.7422	9.2403	17.3079
69.12	111.97	70.7167	0.0673828	16.3453
69.18	84.949	83.8701	28.5106	25.5434
69.24	15.8163	94.7283	41.3895	24.7639
69.3	82.3629	99.4917	12.4359	23.5573
69.36	144.219	95.4695	25.5902	23.5314
69.42	-9.04517	92.3865	22.7202	20.0123
69.48	191.248	86.6668	89.8179	12.4685
69.54	141.812	110.617	-4.39014	18.3414
69.6	155.67	89.1534	42.2143	15.4412
69.66	180.803	92.3977	-34.3115	23.19
69.72	113.599	103.91	48.6141	19.0158
69.78	-18.2589	55.5163	-2.58856	22.5222
69.84	-18.3535	77.774	-25.268	18.3635
69.9	113.684	76.2429	54.9625	14.4718
69.96	20.8424	53.7724	-13.3549	16.4477
70.02	63.8755	49.848	23.2194	12.3886
70.08	-10.6406	44.038	27.5363	16.5374
70.14	-29.4447	14.2356	-9.72809	18.036
70.2	8.65466	10.6032	13.649	15.9221
70.26	-24.4075	9.53494	57.7646	15.7035
70.32	-17.1161	6.29394	54.6857	11.2353
70.38	-6.01575	16.8239	-17.7581	16.6546
70.44	-15.772	45.2465	7.63531	15.3755
70.5	63.5813	49.6497	51.9937	14.7797
70.56	67.578	52.9111	26.8488	23.8623
70.62	88.5657	33.0122	-26.132	21.3328
70.68	12.317	28.8353	-5.52502	-1.1111
70.74	117.128	20.4944	-11.8912	-7.31637
70.8	-44.054	31.8833	-15.9545	-5.40338
70.86	9.77893	33.7603	-9.18323	-0.061985
70.92	8.03931	30.0893	0.647461	0.931998
70.98	87.6689	30.1857	-1.4054	1.77481
71.04	-38.7014	37.1357	15.4943	-0.409637
71.1	-24.0742	2.53869	-6.78754	-3.42512
71.16	13.0951	22.6042	-3.52057	-4.46594
71.22	51.5405	27.1776	-10.6393	-2.94357
71.28	66.5747	48.3263	-69.6963	1.28193
71.34	73.0803	98.5242	6.89917	1.52381
71.4	146.415	83.2823	-15.2427	7.97585
71.46	54.8999	89.199	-26.8669	13.3585
71.52	113.659	91.3337	29.5754	10.3674
71.58	158.224	104.929	97.5897	-4.45576
71.64	113.152	92.4681	4.91339	2.51921
71.7	185.731	73.5199	-0.777283	3.81254
71.76	107.165	76.5953	-61.522	4.76549
71.82	-22.9856	69.8784	-7.44354	2.18652
71.88	10.2581	50.9187	14.9222	0.87555
71.94	5.24255	35.0776	18.6332	2.8988
72	-49.7733	35.5752	33.7399	4.40226
72.06	37.8337	25.7753	-5.15601	7.16565
72.12	32.0908	30.9122	-5.32269	-0.572987
72.18	-49.8757	36.3302	37.2471	-4.66043
72.24	8.41284	36.7274	-19.7366	-2.86162
72.3	123.139	26.719	16.4636	-2.83953
72.36	69.5652	20.8024	-24.6569	-3.5008
72.42	-33.5508	27.745	-32.645	-1.74448
72.48	72.109	24.577	-41.3239	-3.49968
72.54	66.9523	22.9638	21.3137	0.42566
72.6	-76.2408	33.2923	0.438232	1.29279
72.66	29.4208	26.013	17.7886	3.06018
72.72	57.7035	22.6156	8.16949	2.6737
72.78	-4.91443	27.4397	48.3555	-3.97386
72.84	64.5604	27.2706	-38.2988	-0.6838
72.9	11.8611	35.9032	-12.2495	-1.73312
72.96	-10.1376	23.4689	12.6517	-3.72199
73.02	41.015	47.1505	-61.1722	3.92739
73.08	-73.9746	59.9195	-3.45117	-1.05759
73.14	40.6779	51.776	16.818	0.613538
73.2	170.087	39.6822	56.4498	-2.88218
73.26	25.1677	43.352	55.1869	3.67968
73.32	56.4606	41.7152	-41.1913	9.01158
73.38	102.432	53.942	0.875977	5.81451
73.44	129.548	72.1978	-26.071	-2.57585
73.5	147.541	84.4798	-11.3675	-4.64592
73.56	93.5988	68.6713	-29.4106	-6.72959
73.62	31.604	52.6137	4.66998	-8.51769
73.68	0.18811	50.9275	-59.4735	-0.210434
73.74	53.7618	38.9285	42.6662	-5.46199
73.8	-4.02185	36.2542	-15.6451	-3.66466
73.86	-30.6346	18.224	-50.3762	-4.43831
73.92	-13.2424	11.412	34.218	-1.61987
73.98	-0.0407715	16.6628	-47.4238	-1.64524
74.04	11.6117	20.0073	24.279	-2.73853
74.1	-43.3643	29.3793	9.28052	4.78959
74.16	7.27136	33.0195	-15.2466	8.05327
74.22	89.6787	27.4472	80.7201	-0.318016
74.28	80.9601	18.6373	33.6388	6.76211
74.34	8.69946	23.6826	7.69049	8.07849
74.4	33.0421	31.0461	7.63513	11.124
74.46	64.2485	33.7064	-32.9022	12.1751
74.52	18.9972	35.3589	0.360168	7.22361
74.58	53.9067	44.9889	13.6296	3.50842
74.64	24.6929	48.9817	1.96783	3.54455
74.7	-18.7766	43.8632	-17.3856	5.7926
74.76	-9.84595	49.6719	-5.63849	7.81747
74.82	64.7078	53.3699	31.2097	6.7393
74.88	128.568	56.4245	41.6186	2.04958
74.94	93.7952	60.9737	-50.1512	8.411
75	81.6896	52.5904	-0.694275	0.416118
75.06	34.8657	57.2338	2.70514	1.91777
75.12	28.1379	54.5892	14.6909	2.90479
75.18	-4.64087	59.6047	26.8674	4.14773
75.24	168.455	53.5728	-15.5214	8.57157
75.3	117.917	59.516	18.158	8.02833
75.36	2.00635	69.6808	52.6613	3.31258
75.42	137.552	67.5005	-9.51941	4.07223
75.48	49.978	79.9714	-11.1544	4.53617
75.54	50.2534	70.2232	18.9474	1.33801
75.6	-7.5033	51.0327	-8.44739	0.746455
75.66	-22.8918	46.1842	-25.1687	0.653857
75.72	29.549	39.8677	57.9907	-3.24277
75.78	-15.3198	67.0815	24.9348	9.13128
75.84	53.8831	72.0153	-26.2907	12.2437
75.9	157.318	83.4286	-5.12946	0.203783
75.96	189.755	61.5373	-23.6147	-2.06934
76.02	70.9399	63.9813	-22.6135	-7.91346
76.08	50.8657	76.0487	-35.2482	-4.97569
76.14	68.436	59.8882	-27.1768	-3.26324
76.2	-2.33142	56.1744	23.7148	-6.45246
76.26	73.2875	50.991	13.377	-4.50088
76.32	-17.8268	27.9773	3.30371	-4.40754
76.38	-13.6355	31.4626	-12.2817	-4.6623
76.44	102.414	28.3397	10.6433	-0.943421
76.5	63.7251	25.075	-13.2486	1.05269
76.56	42.8678	23.1854	-21.0864	-0.641141
76.62	-84.0891	37.405	-11.8798	3.36291
76.68	-9.27319	24.8303	18.0624	4.58123
76.74	36.7859	20.4518	29.5051	9.92193
76.8	99.8971	21.0986	31.6369	28.0205
76.86	12.5055	30.421	42.0724	5.67584
76.92	11.9717	26.704	-9.65692	8.98129
76.98	32.2761	30.6302	2.75079	-7.27093
77.04	-7.85461	40.0883	-1.12347	-18.0145
77.1	37.5867	42.8233	-39.0588	-13.799
77.16	103.974	43.5774	-11.6857	-11.1416
77.22	42.572	41.4155	-10.4736	-7.31026
77.28	54.7339	40.1828	-68.6909	0.512248
77.34	-26.8214	45.8455	29.1631	-7.36146
77.4	-18.3092	61.5149	19.012	-8.91263
77.46	182.72	42.7195	-46.9829	0.0575854
77.52	67.317	48.3646	7.34802	-2.54057
77.58	-51.3087	55.896	-12.1161	1.38841
77.64	-14.53	43.3791	18.2342	3.14558
77.7	118.725	42.0006	-11.7216	4.94835
77.76	42.6899	51.2853	83.5276	-6.69723
77.82	66.3695	73.025	-35.0827	3.21336
77.88	149.747	68.0003	-44.9647	1.03622
77.94	-18.3467	81.5548	2.08923	-2.62876
78	152.237	70.944	-5.17816	-1.67894
78.06	134.348	78.1655	15.217	-1.93561
78.12	75.8413	83.3147	44.6412	-0.831573
78.18	39.3208	83.6937	-14.8489	3.76265
78.24	175.08	74.3103	-20.6936	3.56005
78.3	92.7145	77.4834	34.1558	1.30173
78.36	143.645	76.6749	-14.6277	3.62872
78.42	39.8591	53.9897	10.7223	-0.588512
78.48	-15.1145	60.1688	1.25336	-2.17291
78.54	56.37	60.2576	-25.5494	0.130849
78.6	-12.3926	49.6774	5.51355	-1.21305
78.66	66.9658	40.6859	42.6816	-5.9058
78.72	182.042	43.5501	-41.6159	3.98929
78.78	41.4232	74.03	2.96582	-0.393403
78.84	51.5442	53.4095	0.546753	-1.16111
78.9	24.6503	42.2344	-21.0152	-2.23253
78.96	-42.1223	24.1291	15.8469	-4.02242
79.02	-16.2919	22.3912	-7.70294	-3.6085
79.08	-67.21	19.471	-32.2055	-2.36787
79.14	66.1968	14.281	24.3877	-4.52738
79.2	60.6743	10.5051	11.1953	-4.77132
79.26	-51.381	10.595	-18.6494	-4.66036
79.32	-22.4025	2.08657	-41.939	0.308351
79.38	-9.60889	4.57899	29.1904	-1.03803
79.44	57.2677	6.55771	27.8422	-3.22082
79.5	38.713	9.88774	-20.8381	-0.204997
79.56	-9.57483	8.84903	-72.584	2.3583
79.62	-11.0125	11.3642	47.4854	-10.6009
79.68	12.8234	8.84563	-2.27637	-5.54738
79.74	7.88538	7.49031	-6.39868	-3.56644
79.8	106.11	-1.73131	14.5274	-2.56664
79.86	-8.77832	14.4201	-1.90906	-0.363861
79.92	14.5952	11.579	10.8469	3.08143
79.98	-13.7133	11.1939	52.6298	1.31289
80.04	-71.4142	11.2078	17.2656	6.44532
80.1	24.3984	3.40394	-15.988	6.05015
80.16	8.35229	2.3498	0.315002	4.07737
80.22	-25.6544	5.49761	-36.4274	2.38908
80.28	-4.94678	5.69844	-16.2719	-0.882559
80.34	61.4572	-1.19144	-13.8578	2.75886
80.4	-24.8406	4.35037	20.1888	7.45895
80.46	6.95386	4.53262	-2.90295	13.6403
80.52	-56.8252	5.91323	23.4576	20.1658
80.58	42.2349	-4.05967	1.86774	24.4606
80.64	-18.6257	-0.53233	49.7728	22.4526
80.7	49.6736	2.80936	40.6663	23.0588
80.76	31.3276	6.85138	-13.8383	20.4683
80.82	-4.2467	9.92923	39.0396	17.0316
80.88	36.2781	0.154796	22.9622	20.3895
80.94	12.7695	0.585604	49.5696	19.9234
81	-59.8793	9.13696	44.3082	27.7702
81.06	0.465454	3.59786	52.9349	27.6714
81.12	-31.2974	1.92652	17.8925	9.27384
81.18	39.1158	0.961982	6.11896	0.96593
81.24	29.907	14.4512	-37.8574	-7.08019
81.3	23.0625	6.69318	-33.4871	-28.7834
81.36	5.85486	5.32304	-34.1972	-6.95937
81.42	16.2179	3.4754	-7.83319	1.02877
81.48	-31.1394	0.994974	10.8392	-2.20087
81.54	-46.3335	17.4522	13.9241	-7.36612
81.6	50.4515	11.7946	-3.56195	-13.5962
81.66	47.7581	9.46124	-41.5089	-12.2861
81.72	64.0909	7.96252	4.00671	-12.6706
81.78	-44.6245	16.6679	-24.4744	-12.829
81.84	-36.8077	4.4539	26.2273	-7.0761
81.9	-1.91724	3.67783	-49.126	-3.64969
81.96	24.2028	7.28781	-64.2751	-6.76515
82.02	43.2584	7.87564	-8.91675	-11.6581
82.08	54.7915	2.57517	-6.72589	-8.83374
82.14	-8.37231	-0.348243	-24.7142	-6.52152
82.2	44.3922	-7.43723	53.6019	-2.828
82.26	-61.0183	-0.0969654	28.1143	15.5202
82.32	-63.215	7.08198	54.9565	21.9895
82.38	-15.1312	2.98263	18.5541	22.5277
82.44	68.2032	-0.0614242	26.088	22.3079
82.5	61.5447	5.56376	7.45758	-6.32113
82.56	-31.7104	9.96203	-22.9265	-5.07057
82.62	12.149	3.44171	-9.57672	-7.964
82.68	-24.4257	5.12571	-29.5251	-5.77056
82.74	-40.0852	2.03354	-30.4583	9.61922
82.8	-2.07996	8.35342	39.612	7.05038
82.86	47.6782	10.6775	-2.56592	7.0005
82.92	24.2	9.3711	45.812	1.41998
82.98	68.7195	1.03801	51.2772	2.79892
83.04	-1.12463	5.81242	-30.6183	7.70436
83.1	-61.9222	9.47579	-35.6395	5.50217
83.16	28.7007	7.0118	6.48456	1.94682
83.22	18.7114	9.64224	22.9753	1.33187
83.28	35.5115	7.08477	-25.9661	4.41657
83.34	-29.8992	6.38067	21.8913	5.02831
83.4	-48.4779	3.06453	-16.778	8.74019
83.46	-20.7932	2.05309	-53.8866	13.0311
83.52	-8.25012	3.47195	-7.44958	15.6829
83.58	43.3857	0.347778	21.0816	19.3464
83.64	38.5171	0.706288	80.9886	10.2232
83.7	-24.1508	5.56846	10.4755	10.8375
83.76	34.1335	3.16735	-2.50043	13.9995
83.82	25.9009	2.63105	74.8342	6.74919
83.88	-10.4919	2.93515	-2.82312	12.3363
83.94	-37.8386	7.13612	-62.3444	17.088
84	27.2015	3.87297	36.9504	10.0919
84.06	-6.02234	8.80195	52.3596	14.1238
84.12	47.7081	5.42792	45.179	18.7973
84.18	-39.2608	10.5477	-10.9997	20.1729
84.24	-28.7739	5.9568	-0.571106	15.1672
84.3	5.03687	5.80719	-33.5117	11.3512
84.36	57.9065	3.54899	13.8036	7.86025
84.42	36.2721	10.0827	50.1378	3.33774
84.48	-24.7303	12.6617	2.18298	2.20044
84.54	6.09717	8.61994	-4.78314	-1.071
84.6	-13.9269	12.4932	47.3761	-4.68568
84.66	32.4948	10.4248	-27.6317	-3.37463
84.72	72.5167	11.2858	-20.4717	-1.31634
84.78	25.6919	18.1659	-48.1889	5.58058
84.84	18.4807	13.288	57.6996	-3.555
84.9	-3.77844	13.6018	-27.8681	0.707517
84.96	20.3369	1.97646	-39.5484	-2.60139
85.02	7.14929	0.544815	23.0777	-5.77874
85.08	-52.3556	12.3837	30.3773	-1.89906
85.14	23.0548	10.9283	11.2988	1.41847
85.2	-20.9303	15.0113	-0.702881	3.28289
85.26	71.0004	7.4584	-19.4539	5.70925
85.32	-20.8058	12.1789	26.7651	6.73173
85.38	3.14221	11.9611	-21.8806	9.08699
85.44	21.2767	11.9267	40.2524	6.25192
85.5	70.2576	5.49587	17.287	6.21463
85.56	-65.51	15.7698	-6.39429	7.93785
85.62	29.2452	7.0298	8.27844	5.98258
85.68	24.0942	10.7105	43.0729	3.04317
85.74	-13.7697	10.0917	-38.3284	9.95606
85.8	16.472	7.68227	13.1701	5.4605
85.86	26.9304	10.8738	13.812	5.67959
85.92	36.9056	9.93226	34.7402	6.28506
85.98	19.0471	8.89302	-16.3663	10.3489
86.04	-1.2074	9.35704	-23.2376	3.39599
86.1	4.97974	9.63826	15.8766	0.0037676
86.16	-46.271	15.6782	20.949	-2.417
86.22	19.9126	7.12052	-11.156	-2.84049
86.28	45.1726	7.77931	-8.81567	-2.02926
86.34	8.27588	12.845	-46.8299	1.39051
86.4	41.6194	13.4718	50.7453	-4.68743
86.46	17.6063	14.3869	44.0222	-4.30479
86.52	9.29822	4.93462	-43.1905	2.5658
86.58	-10.3035	3.35517	18.1714	-0.774759
86.64	10.5758	1.53584	-49.7219	0.334162
86.7	14.0485	2.1455	-2.7912	-5.05849
86.76	14.9946	-0.801865	-37.3691	-4.81877
86.82	-42.9174	-16.1286	36.6793	-6.63214
86.88	42.8811	3.21609	-26.9068	-4.71994
86.94	-23.678	6.44414	19.8499	-5.06262
87	-97.3998	7.64638	-29.47	-1.56598
87.06	-48.9191	-8.39527	23.861	-4.08926
87.12	42.9692	-12.292	19.2253	0.752164
87.18	25.6233	-5.82566	17.8908	5.4719
87.24	43.8555	4.24338	-14.6006	8.20947
87.3	62.502	11.4675	32.6318	7.37753
87.36	-19.6316	17.2598	-8.98883	8.3425
87.42	41.4445	25.495	40.4119	6.44978
87.48	41.6825	23.7378	-23.866	7.63311
87.54	16.9486	24.1093	40.2448	5.55769
87.6	78.6569	16.519	-42.5626	13.2845
87.66	-11.3422	19.3191	37.9308	7.94441
87.72	41.2894	13.5243	39.5314	8.07144
87.78	38.4115	9.68908	-45.9589	14.3817
87.84	50.9331	8.71787	-30.3928	4.93735
87.9	-54.1731	22.0432	49.7358	0.485132
87.96	-41.0275	17.1376	33.5583	15.7103
88.02	40.2578	13.0803	45.7882	14.2894
88.08	24.6885	13.5057	15.4355	14.045
88.14	44.5613	8.41376	-10.2612	13.4614
88.2	26.2189	1.26269	1.07306	5.97708
88.26	-70.9199	12.0963	5.09772	4.39452
88.32	15.5195	7.67338	21.8871	1.99149
88.38	20.1823	5.52226	12.7786	-4.3507
88.44	84.8829	2.1275	5.64728	-9.36369
88.5	-48.5703	14.9464	-52.834	-3.528
88.56	21.9583	10.2997	-4.69232	-7.64298
88.62	4.42065	9.94005	-6.22339	-8.51758
88.68	-42.9657	8.06736	-42.4506	-4.51123
88.74	40.0864	3.19037	-22.9727	-3.33449
88.8	-41.8777	4.09364	-21.6117	-1.9497
88.86	-2.3125	-0.815097	41.9858	-4.69175
88.92	-0.161377	5.20464	11.9678	-0.904248
88.98	-5.14648	7.11198	42.0887	0.427486
89.04	24.8588	18.0446	-14.942	-0.57825
89.1	27.7367	29.3237	-15.4572	-5.83349
89.16	4.22522	38.0236	-20.405	-10.0373
89.22	82.8516	25.1025	-47.6437	-5.10627
89.28	53.524	25.7469	-23.3866	-3.59062
89.34	25.208	27.4129	-6.60547	9.92971
89.4	14.2913	28.0099	24.424	8.49631
89.46	61.0952	28.2555	15.3006	4.5338
89.52	33.7764	23.6497	-33.6354	11.9982
89.58	58.2767	10.7299	45.5513	9.32079
89.64	2.89197	3.76031	-16.887	11.6372
89.7	-0.872314	-2.21214	56.9995	4.43593
89.76	39.6351	-15.0919	-38.3842	6.5792
89.82	-45.6931	-12.1664	2.823	2.41444
89.88	-24.488	-9.22032	37.7412	4.45844
89.94	-62.9232	-2.84666	34.521	16.8943
90	-17.4758	-2.35583	29.2434	11.2195
90.06	53.712	-8.8216	5.32288	9.45996
90.12	-27.6625	-6.63616	11.7637	4.11132
90.18	-51.349	-4.8915	15.2493	18.7787
90.24	40.0315	-11.5739	29.0981	-1.32908
90.3	27.234	-9.57153	-58.2238	9.43597
90.36	0.0164795	-10.0315	-18.3767	-0.25241
90.42	-75.5622	-3.55631	-17.9478	-5.59751
90.48	7.60303	-10.081	11.1613	-1.10117
90.54	-29.3463	-7.9199	3.01141	4.07057
90.6	33.4376	-8.89133	8.49463	9.0624
90.66	-73.9116	2.65398	51.2307	11.1854
90.72	17.9231	-1.0609	32.47	12.9628
90.78	-18.004	6.70994	3.24463	13.9464
90.84	-1.42749	9.17566	-8.64001	13.719
90.9	11.0287	8.96972	1.78925	13.1863
90.96	99.8073	-5.67778	-2.93732	14.2856
91.02	-54.3242	5.74281	77.6988	9.51904
91.08	1.94189	4.41107	60.4103	21.9305
91.14	54.275	0.189445	-5.67804	24.8867
91.2	-47.2174	6.97344	-11.6127	-0.92512
91.26	20.7645	3.34669	1.86072	1.67198
91.32	29.7635	0.53494	-14.1389	10.4868
91.38	-82.8895	11.8272	-9.29865	7.77012
91.44	63.5874	0.582509	1.23328	6.05327
91.5	24.2305	3.60708	13.498	5.14717
91.56	-34.1774	9.12913	38.0157	-1.2019
91.62	-80.8905	7.59764	-25.0726	2.43912
91.68	74.3656	-7.92131	22.1743	0.42367
91.74	18.6603	0.134246	-0.835449	-0.918275
91.8	69.7301	7.09764	26.8129	-4.24429
91.86	-24.0161	10.5514	-41.3322	2.13543
91.92	-4.2417	6.59189	24.9144	-0.534236
91.98	5.40625	9.28049	-19.2167	1.27193
92.04	30.3267	5.99523	-1.34967	-2.43388
92.1	25.2234	2.17081	-38.5503	-0.319409
92.16	-29.0641	5.07185	12.7664	-4.16339
92.22	-16.1248	8.83069	-0.978577	-2.39542
92.28	-7.0979	12.6159	-28.459	-0.672652
92.34	-51.7772	19.4625	25.6265	-4.72877
92.4	86.0142	7.57387	12.8813	-2.79369
92.46	4.83691	11.2566	-29.0812	0.0553682
92.52	37.1	11.3736	-6.83875	-5.05167
92.58	24.0972	12.5865	-4.52588	-4.44595
92.64	-24.7493	19.3132	20.5319	-2.06232
92.7	76.1061	11.5043	10.2849	1.27465
92.76	-55.7592	22.0131	22.0686	5.71478
92.82	6.47986	21.8986	-3.58801	3.53694
92.88	9.46057	21.2475	32.8969	-0.371281
92.94	113.282	10.1999	-8.94733	-6.9784
93	-26.3875	23.9387	16.2697	-10.4383
93.06	74.2485	23.6173	-28.2532	-11.0016
93.12	-32.0863	25.2534	-20.6223	-8.15771
93.18	43.0654	19.3727	-29.709	-10.294
93.24	-3.43396	22.63	-71.2606	7.6442
93.3	8.27039	14.9226	21.4963	7.4513
93.36	36.79	11.6223	-34.5956	8.09839
93.42	-31.2261	8.7262	69.616	-1.49308
93.48	22.8744	4.50714	-10.5195	0.27101
93.54	3.07898	3.72674	69.8785	3.21336
93.6	-6.90955	2.98279	6.41846	1.97008
93.66	69.1559	0.576132	-2.06976	9.22808
93.72	-17.4364	8.21928	7.02332	7.57879
93.78	-65.2999	10.0305	29.5533	7.24998
93.84	7.12207	0.164779	-17.2837	10.0124
93.9	-15.4171	-3.3673	24.059	5.22655
93.96	20.4779	-5.14347	-29.739	10.0636
94.02	2.50708	8.83192	41.7083	8.37322
94.08	-4.3667	11.9337	-6.24591	9.80135
94.14	44.6354	23.971	9.04095	7.60411
94.2	62.1611	18.8873	1.77679	5.21697
94.26	26.1707	18.2008	-7.65906	5.82114
94.32	-2.53369	19.5035	5.26593	4.41873
94.38	-22.4546	25.7464	32.9036	2.25819
94.44	19.7933	27.4044	-23.7891	2.47704
94.5	71.1353	71.1353	52.0109	52.0109

## Sheet: Figure 2b
sfGFP				H148S
	Time	Survival			Time	Survival
	0	1			0	1
	0.0945345	0.993397			0.0944745	0.995622
	0.189069	0.986838			0.188949	0.991263
	0.283604	0.980322			0.283423	0.986924
	0.378138	0.973849			0.377898	0.982603
	0.472673	0.967419			0.472372	0.978301
	0.567207	0.961031			0.566847	0.974018
	0.661742	0.954686			0.661321	0.969754
	0.756276	0.948382			0.755796	0.965509
	0.850811	0.94212			0.85027	0.961282
	0.945345	0.9359			0.944745	0.957074
	1.03988	0.92972			1.03922	0.952884
	1.13441	0.923581			1.13369	0.948712
	1.22895	0.917483			1.22817	0.944559
	1.32348	0.911425			1.32264	0.940423
	1.41802	0.905407			1.41712	0.936306
	1.51255	0.899429			1.51159	0.932207
	1.60709	0.89349			1.60607	0.928126
	1.70162	0.887591			1.70054	0.924063
	1.79616	0.88173			1.79502	0.920017
	1.89069	0.875908			1.88949	0.91599
	1.98523	0.870125			1.98396	0.91198
	2.07976	0.864379			2.07844	0.907987
	2.17429	0.858672			2.17291	0.904012
	2.26883	0.853003			2.26739	0.900054
	2.36336	0.84737			2.36186	0.896114
	2.4579	0.841775			2.45634	0.892191
	2.55243	0.836217			2.55081	0.888285
	2.64697	0.830696			2.64529	0.884396
	2.7415	0.825211			2.73976	0.880524
	2.83604	0.819762			2.83423	0.87667
	2.93057	0.814349			2.92871	0.872832
	3.02511	0.808972			3.02318	0.86901
	3.11964	0.803631			3.11766	0.865206
	3.21417	0.798325			3.21213	0.861418
	3.30871	0.793054			3.30661	0.857647
	3.40324	0.787817			3.40108	0.853892
	3.49778	0.782615			3.49556	0.850154
	3.59231	0.777448			3.59003	0.846432
	3.68685	0.772315			3.6845	0.842727
	3.78138	0.767215			3.77898	0.839037
	3.87592	0.762149			3.87345	0.835364
	3.97045	0.757117			3.96793	0.831707
	4.06498	0.752118			4.0624	0.828066
	4.15952	0.747152			4.15688	0.824441
	4.25405	0.742219			4.25135	0.820831
	4.34859	0.737318			4.34583	0.817238
	4.44312	0.732449			4.4403	0.81366
	4.53766	0.727613			4.53477	0.810098
	4.63219	0.722809			4.62925	0.806551
	4.72673	0.718036			4.72372	0.80302
	4.82126	0.713295			4.8182	0.799505
	4.9158	0.708586			4.91267	0.796005
	5.01033	0.703907			5.00715	0.79252
	5.10486	0.699259			5.10162	0.78905
	5.1994	0.694642			5.1961	0.785596
	5.29393	0.690056			5.29057	0.782157
	5.38847	0.685499			5.38505	0.778732
	5.483	0.680973			5.47952	0.775323
	5.57754	0.676477			5.57399	0.771929
	5.67207	0.67201			5.66847	0.76855
	5.76661	0.667573			5.76294	0.765185
	5.86114	0.663165			5.85742	0.761835
	5.95568	0.658786			5.95189	0.7585
	6.05021	0.654436			6.04637	0.755179
	6.14474	0.650115			6.14084	0.751873
	6.23928	0.645823			6.23532	0.748581
	6.33381	0.641559			6.32979	0.745304
	6.42835	0.637322			6.42426	0.742041
	6.52288	0.633114			6.51874	0.738793
	6.61742	0.628934			6.61321	0.735558
	6.71195	0.624781			6.70769	0.732338
	6.80649	0.620656			6.80216	0.729132
	6.90102	0.616558			6.89664	0.72594
	6.99556	0.612487			6.99111	0.722762
	7.09009	0.608443			7.08559	0.719598
	7.18462	0.604425			7.18006	0.716447
	7.27916	0.600434			7.27453	0.713311
	7.37369	0.59647			7.36901	0.710188
	7.46823	0.592531			7.46348	0.707079
	7.56276	0.588619			7.55796	0.703983
	7.6573	0.584733			7.65243	0.700902
	7.75183	0.580872			7.74691	0.697833
	7.84637	0.577036			7.84138	0.694778
	7.9409	0.573226			7.93586	0.691736
	8.03544	0.569441			8.03033	0.688708
	8.12997	0.565681			8.1248	0.685693
	8.2245	0.561946			8.21928	0.682691
	8.31904	0.558236			8.31375	0.679702
	8.41357	0.55455			8.40823	0.676727
	8.50811	0.550888			8.5027	0.673764
	8.60264	0.547251			8.59718	0.670814
	8.69718	0.543638			8.69165	0.667878
	8.79171	0.540048			8.78613	0.664954
	8.88625	0.536482			8.8806	0.662043
	8.98078	0.53294			8.97508	0.659144
	9.07532	0.529421			9.06955	0.656259
	9.16985	0.525925			9.16402	0.653386
	9.26438	0.522453			9.2585	0.650525
	9.35892	0.519003			9.35297	0.647677
	9.45345	0.515576			9.44745	0.644842
	9.54799	0.512172			9.54192	0.642019
	9.64252	0.50879			9.6364	0.639208
	9.73706	0.505431			9.73087	0.63641
	9.83159	0.502094			9.82535	0.633623
	9.92613	0.498778			9.91982	0.630849
	10.0207	0.495485			10.0143	0.628088
	10.1152	0.492213			10.1088	0.625338
	10.2097	0.488963			10.2032	0.6226
	10.3043	0.485735			10.2977	0.619875
	10.3988	0.482528			10.3922	0.617161
	10.4933	0.479342			10.4867	0.614459
	10.5879	0.476177			10.5811	0.611769
	10.6824	0.473033			10.6756	0.609091
	10.7769	0.469909			10.7701	0.606424
	10.8715	0.466806			10.8646	0.603769
	10.966	0.463724			10.959	0.601126
	11.0605	0.460662			11.0535	0.598494
	11.1551	0.457621			11.148	0.595874
	11.2496	0.454599			11.2425	0.593266
	11.3441	0.451597			11.3369	0.590668
	11.4387	0.448616			11.4314	0.588082
	11.5332	0.445654			11.5259	0.585508
	11.6277	0.442711			11.6204	0.582945
	11.7223	0.439788			11.7148	0.580393
	11.8168	0.436884			11.8093	0.577852
	11.9114	0.433999			11.9038	0.575322
	12.0059	0.431134			11.9983	0.572803
	12.1004	0.428287			12.0927	0.570296
	12.195	0.425459			12.1872	0.567799
	12.2895	0.42265			12.2817	0.565313
	12.384	0.419859			12.3762	0.562838
	12.4786	0.417087			12.4706	0.560374
	12.5731	0.414333			12.5651	0.557921
	12.6676	0.411597			12.6596	0.555478
	12.7622	0.40888			12.7541	0.553047
	12.8567	0.40618			12.8485	0.550625
	12.9512	0.403498			12.943	0.548215
	13.0458	0.400834			13.0375	0.545815
	13.1403	0.398187			13.132	0.543425
	13.2348	0.395558			13.2264	0.541046
	13.3294	0.392946			13.3209	0.538678
	13.4239	0.390352			13.4154	0.536319
	13.5184	0.387774			13.5098	0.533971
	13.613	0.385214			13.6043	0.531634
	13.7075	0.38267			13.6988	0.529306
	13.802	0.380144			13.7933	0.526989
	13.8966	0.377634			13.8877	0.524682
	13.9911	0.37514			13.9822	0.522385
	14.0856	0.372663			14.0767	0.520098
	14.1802	0.370203			14.1712	0.517821
	14.2747	0.367758			14.2656	0.515554
	14.3692	0.36533			14.3601	0.513297
	14.4638	0.362918			14.4546	0.51105
	14.5583	0.360521			14.5491	0.508812
	14.6529	0.358141			14.6435	0.506585
	14.7474	0.355776			14.738	0.504367
	14.8419	0.353427			14.8325	0.502159
	14.9365	0.351094			14.927	0.499961
	15.031	0.348775			15.0214	0.497772
	15.1255	0.346472			15.1159	0.495593
	15.2201	0.344185			15.2104	0.493423
	15.3146	0.341912			15.3049	0.491263
	15.4091	0.339655			15.3993	0.489112
	15.5037	0.337412			15.4938	0.486971
	15.5982	0.335184			15.5883	0.484839
	15.6927	0.332971			15.6828	0.482716
	15.7873	0.330772			15.7772	0.480603
	15.8818	0.328588			15.8717	0.478499
	15.9763	0.326419			15.9662	0.476404
	16.0709	0.324263			16.0607	0.474319
	16.1654	0.322122			16.1551	0.472242
	16.2599	0.319995			16.2496	0.470175
	16.3545	0.317883			16.3441	0.468116
	16.449	0.315784			16.4386	0.466067
	16.5435	0.313699			16.533	0.464027
	16.6381	0.311627			16.6275	0.461995
	16.7326	0.30957			16.722	0.459973
	16.8271	0.307526			16.8165	0.457959
	16.9217	0.305495			16.9109	0.455954
	17.0162	0.303478			17.0054	0.453958
	17.1108	0.301474			17.0999	0.451971
	17.2053	0.299484			17.1944	0.449992
	17.2998	0.297506			17.2888	0.448022
	17.3944	0.295542			17.3833	0.44606
	17.4889	0.29359			17.4778	0.444108
	17.5834	0.291652			17.5723	0.442163
	17.678	0.289726			17.6667	0.440228
	17.7725	0.287813			17.7612	0.4383
	17.867	0.285913			17.8557	0.436382
	17.9616	0.284025			17.9502	0.434471
	18.0561	0.28215			18.0446	0.432569
	18.1506	0.280287			18.1391	0.430675
	18.2452	0.278436			18.2336	0.42879
	18.3397	0.276598			18.328	0.426913
	18.4342	0.274771			18.4225	0.425044
	18.5288	0.272957			18.517	0.423183
	18.6233	0.271155			18.6115	0.42133
	18.7178	0.269364			18.7059	0.419486
	18.8124	0.267586			18.8004	0.417649
	18.9069	0.265819			18.8949	0.415821
	19.0014	0.264064			18.9894	0.414
	19.096	0.26232			19.0838	0.412188
	19.1905	0.260588			19.1783	0.410383
	19.285	0.258868			19.2728	0.408587
	19.3796	0.257158			19.3673	0.406798
	19.4741	0.25546			19.4617	0.405017
	19.5686	0.253774			19.5562	0.403244
	19.6632	0.252098			19.6507	0.401479
	19.7577	0.250433			19.7452	0.399721
	19.8523	0.24878			19.8396	0.397971
	19.9468	0.247137			19.9341	0.396229
	20.0413	0.245505			20.0286	0.394494
	20.1359	0.243884			20.1231	0.392767
	20.2304	0.242274			20.2175	0.391048
	20.3249	0.240674			20.312	0.389336
	20.4195	0.239085			20.4065	0.387631
	20.514	0.237507			20.501	0.385934
	20.6085	0.235938			20.5954	0.384245
	20.7031	0.234381			20.6899	0.382562
	20.7976	0.232833			20.7844	0.380888
	20.8921	0.231296			20.8789	0.37922
	20.9867	0.229768			20.9733	0.37756
	21.0812	0.228251			21.0678	0.375907
	21.1757	0.226744			21.1623	0.374261
	21.2703	0.225247			21.2568	0.372623
	21.3648	0.22376			21.3512	0.370992
	21.4593	0.222282			21.4457	0.369367
	21.5539	0.220815			21.5402	0.36775
	21.6484	0.219357			21.6347	0.36614
	21.7429	0.217908			21.7291	0.364537
	21.8375	0.216469			21.8236	0.362942
	21.932	0.21504			21.9181	0.361353
	22.0265	0.21362			22.0126	0.359771
	22.1211	0.21221			22.107	0.358196
	22.2156	0.210809			22.2015	0.356627
	22.3102	0.209417			22.296	0.355066
	22.4047	0.208034			22.3905	0.353512
	22.4992	0.20666			22.4849	0.351964
	22.5938	0.205296			22.5794	0.350423
	22.6883	0.20394			22.6739	0.348889
	22.7828	0.202594			22.7683	0.347362
	22.8774	0.201256			22.8628	0.345841
	22.9719	0.199927			22.9573	0.344327
	23.0664	0.198607			23.0518	0.34282
	23.161	0.197296			23.1462	0.341319
	23.2555	0.195993			23.2407	0.339824
	23.35	0.194699			23.3352	0.338337
	23.4446	0.193413			23.4297	0.336856
	23.5391	0.192136			23.5241	0.335381
	23.6336	0.190868			23.6186	0.333913
	23.7282	0.189607			23.7131	0.332451
	23.8227	0.188355			23.8076	0.330995
	23.9172	0.187112			23.902	0.329546
	24.0118	0.185876			23.9965	0.328103
	24.1063	0.184649			24.091	0.326667
	24.2008	0.18343			24.1855	0.325237
	24.2954	0.182219			24.2799	0.323813
	24.3899	0.181016			24.3744	0.322396
	24.4844	0.17982			24.4689	0.320984
	24.579	0.178633			24.5634	0.319579
	24.6735	0.177454			24.6578	0.31818
	24.768	0.176282			24.7523	0.316787
	24.8626	0.175118			24.8468	0.3154
	24.9571	0.173962			24.9413	0.314019
	25.0517	0.172813			25.0357	0.312644
	25.1462	0.171672			25.1302	0.311276
	25.2407	0.170538			25.2247	0.309913
	25.3353	0.169412			25.3192	0.308556
	25.4298	0.168294			25.4136	0.307205
	25.5243	0.167183			25.5081	0.30586
	25.6189	0.166079			25.6026	0.304521
	25.7134	0.164982			25.6971	0.303188
	25.8079	0.163893			25.7915	0.301861
	25.9025	0.162811			25.886	0.300539
	25.997	0.161736			25.9805	0.299224
	26.0915	0.160668			26.075	0.297914
	26.1861	0.159607			26.1694	0.29661
	26.2806	0.158553			26.2639	0.295311
	26.3751	0.157506			26.3584	0.294018
	26.4697	0.156466			26.4529	0.292731
	26.5642	0.155433			26.5473	0.291449
	26.6587	0.154407			26.6418	0.290173
	26.7533	0.153387			26.7363	0.288903
	26.8478	0.152374			26.8308	0.287638
	26.9423	0.151368			26.9252	0.286379
	27.0369	0.150369			27.0197	0.285125
	27.1314	0.149376			27.1142	0.283877
	27.2259	0.14839			27.2086	0.282634
	27.3205	0.14741			27.3031	0.281397
	27.415	0.146437			27.3976	0.280165
	27.5095	0.14547			27.4921	0.278939
	27.6041	0.144509			27.5865	0.277717
	27.6986	0.143555			27.681	0.276502
	27.7932	0.142607			27.7755	0.275291
	27.8877	0.141666			27.87	0.274086
	27.9822	0.14073			27.9644	0.272886
	28.0768	0.139801			28.0589	0.271691
	28.1713	0.138878			28.1534	0.270502
	28.2658	0.137961			28.2479	0.269318
	28.3604	0.13705			28.3423	0.268139
	28.4549	0.136145			28.4368	0.266965
	28.5494	0.135246			28.5313	0.265796
	28.644	0.134353			28.6258	0.264632
	28.7385	0.133466			28.7202	0.263474
	28.833	0.132585			28.8147	0.26232
	28.9276	0.131709			28.9092	0.261172
	29.0221	0.13084			29.0037	0.260029
	29.1166	0.129976			29.0981	0.25889
	29.2112	0.129118			29.1926	0.257757
	29.3057	0.128265			29.2871	0.256628
	29.4002	0.127418			29.3816	0.255505
	29.4948	0.126577			29.476	0.254386
	29.5893	0.125741			29.5705	0.253273
	29.6838	0.124911			29.665	0.252164
	29.7784	0.124086			29.7595	0.25106
	29.8729	0.123267			29.8539	0.249961
	29.9674	0.122453			29.9484	0.248866
	30.062	0.121644			30.0429	0.247777
	30.1565	0.120841			30.1374	0.246692
	30.2511	0.120043			30.2318	0.245612
	30.3456	0.119251			30.3263	0.244537
	30.4401	0.118463			30.4208	0.243466
	30.5347	0.117681			30.5153	0.2424
	30.6292	0.116904			30.6097	0.241339
	30.7237	0.116132			30.7042	0.240283
	30.8183	0.115365			30.7987	0.239231
	30.9128	0.114604			30.8932	0.238183
	31.0073	0.113847			30.9876	0.237141
	31.1019	0.113095			31.0821	0.236103
	31.1964	0.112348			31.1766	0.235069
	31.2909	0.111607			31.2711	0.23404
	31.3855	0.11087			31.3655	0.233015
	31.48	0.110138			31.46	0.231995
	31.5745	0.10941			31.5545	0.230979
	31.6691	0.108688			31.6489	0.229968
	31.7636	0.10797			31.7434	0.228961
	31.8581	0.107257			31.8379	0.227959
	31.9527	0.106549			31.9324	0.226961
	32.0472	0.105846			32.0268	0.225967
	32.1417	0.105147			32.1213	0.224978
	32.2363	0.104453			32.2158	0.223993
	32.3308	0.103763			32.3103	0.223013
	32.4253	0.103078			32.4047	0.222036
	32.5199	0.102397			32.4992	0.221064
	32.6144	0.101721			32.5937	0.220097
	32.7089	0.101049			32.6882	0.219133
	32.8035	0.100382			32.7826	0.218174
	32.898	0.0997193			32.8771	0.217218
	32.9926	0.0990609			32.9716	0.216268
	33.0871	0.0984068			33.0661	0.215321
	33.1816	0.0977571			33.1605	0.214378
	33.2762	0.0971116			33.255	0.21344
	33.3707	0.0964704			33.3495	0.212505
	33.4652	0.0958334			33.444	0.211575
	33.5598	0.0952007			33.5384	0.210649
	33.6543	0.0945721			33.6329	0.209726
	33.7488	0.0939476			33.7274	0.208808
	33.8434	0.0933273			33.8219	0.207894
	33.9379	0.0927111			33.9163	0.206984
	34.0324	0.0920989			34.0108	0.206078
	34.127	0.0914908			34.1053	0.205176
	34.2215	0.0908867			34.1998	0.204277
	34.316	0.0902866			34.2942	0.203383
	34.4106	0.0896905			34.3887	0.202493
	34.5051	0.0890983			34.4832	0.201606
	34.5996	0.08851			34.5777	0.200724
	34.6942	0.0879255			34.6721	0.199845
	34.7887	0.087345			34.7666	0.19897
	34.8832	0.0867683			34.8611	0.198099
	34.9778	0.0861954			34.9556	0.197232
	35.0723	0.0856262			35.05	0.196368
	35.1668	0.0850609			35.1445	0.195508
	35.2614	0.0844992			35.239	0.194653
	35.3559	0.0839413			35.3335	0.1938
	35.4505	0.083387			35.4279	0.192952
	35.545	0.0828364			35.5224	0.192107
	35.6395	0.0822895			35.6169	0.191266
	35.7341	0.0817462			35.7114	0.190429
	35.8286	0.0812064			35.8058	0.189595
	35.9231	0.0806702			35.9003	0.188765
	36.0177	0.0801376			35.9948	0.187939
	36.1122	0.0796084			36.0892	0.187116
	36.2067	0.0790828			36.1837	0.186297
	36.3013	0.0785606			36.2782	0.185481
	36.3958	0.0780419			36.3727	0.184669
	36.4903	0.0775266			36.4671	0.183861
	36.5849	0.0770147			36.5616	0.183056
	36.6794	0.0765062			36.6561	0.182254
	36.7739	0.076001			36.7506	0.181456
	36.8685	0.0754992			36.845	0.180662
	36.963	0.0750007			36.9395	0.179871
	37.0575	0.0745055			37.034	0.179084
	37.1521	0.0740136			37.1285	0.1783
	37.2466	0.0735249			37.2229	0.177519
	37.3411	0.0730394			37.3174	0.176742
	37.4357	0.0725571			37.4119	0.175968
	37.5302	0.072078			37.5064	0.175198
	37.6247	0.0716021			37.6008	0.174431
	37.7193	0.0711293			37.6953	0.173667
	37.8138	0.0706597			37.7898	0.172907
	37.9083	0.0701931			37.8843	0.17215
	38.0029	0.0697297			37.9787	0.171396
	38.0974	0.0692693			38.0732	0.170646
	38.192	0.0688119			38.1677	0.169899
	38.2865	0.0683575			38.2622	0.169155
	38.381	0.0679062			38.3566	0.168415
	38.4756	0.0674578			38.4511	0.167677
	38.5701	0.0670124			38.5456	0.166943
	38.6646	0.0665699			38.6401	0.166212
	38.7592	0.0661304			38.7345	0.165485
	38.8537	0.0656937			38.829	0.16476
	38.9482	0.06526			38.9235	0.164039
	39.0428	0.0648291			39.018	0.163321
	39.1373	0.064401			39.1124	0.162606
	39.2318	0.0639758			39.2069	0.161894
	39.3264	0.0635534			39.3014	0.161185
	39.4209	0.0631337			39.3959	0.160479
	39.5154	0.0627169			39.4903	0.159777
	39.61	0.0623028			39.5848	0.159077
	39.7045	0.0618914			39.6793	0.158381
	39.799	0.0614827			39.7738	0.157688
	39.8936	0.0610768			39.8682	0.156997
	39.9881	0.0606735			39.9627	0.15631
	40.0826	0.0602729			40.0572	0.155626
	40.1772	0.0598749			40.1517	0.154944
	40.2717	0.0594796			40.2461	0.154266
	40.3662	0.0590869			40.3406	0.153591
	40.4608	0.0586967			40.4351	0.152918
	40.5553	0.0583092			40.5295	0.152249
	40.6498	0.0579241			40.624	0.151582
	40.7444	0.0575417			40.7185	0.150919
	40.8389	0.0571617			40.813	0.150258
	40.9335	0.0567843			40.9074	0.1496
	41.028	0.0564094			41.0019	0.148945
	41.1225	0.0560369			41.0964	0.148293
	41.2171	0.0556669			41.1909	0.147644
	41.3116	0.0552994			41.2853	0.146998
	41.4061	0.0549342			41.3798	0.146354
	41.5007	0.0545715			41.4743	0.145713
	41.5952	0.0542112			41.5688	0.145075
	41.6897	0.0538532			41.6632	0.14444
	41.7843	0.0534977			41.7577	0.143808
	41.8788	0.0531444			41.8522	0.143178
	41.9733	0.0527935			41.9467	0.142551
	42.0679	0.0524449			42.0411	0.141927
	42.1624	0.0520987			42.1356	0.141306
	42.2569	0.0517547			42.2301	0.140687
	42.3515	0.0514129			42.3246	0.140072
	42.446	0.0510735			42.419	0.139458
	42.5405	0.0507362			42.5135	0.138848
	42.6351	0.0504012			42.608	0.13824
	42.7296	0.0500684			42.7025	0.137635
	42.8241	0.0497379			42.7969	0.137032
	42.9187	0.0494094			42.8914	0.136432
	43.0132	0.0490832			42.9859	0.135835
	43.1077	0.0487591			43.0804	0.13524
	43.2023	0.0484372			43.1748	0.134648
	43.2968	0.0481173			43.2693	0.134059
	43.3914	0.0477996			43.3638	0.133472
	43.4859	0.047484			43.4583	0.132888
	43.5804	0.0471705			43.5527	0.132306
	43.675	0.046859			43.6472	0.131727
	43.7695	0.0465496			43.7417	0.13115
	43.864	0.0462423			43.8362	0.130576
	43.9586	0.045937			43.9306	0.130004
	44.0531	0.0456336			44.0251	0.129435
	44.1476	0.0453323			44.1196	0.128868
	44.2422	0.045033			44.2141	0.128304
	44.3367	0.0447357			44.3085	0.127742
	44.4312	0.0444403			44.403	0.127183
	44.5258	0.0441469			44.4975	0.126626
	44.6203	0.0438554			44.592	0.126072
	44.7148	0.0435658			44.6864	0.12552
	44.8094	0.0432781			44.7809	0.124971
	44.9039	0.0429924			44.8754	0.124423
	44.9984	0.0427085			44.9698	0.123879
	45.093	0.0424265			45.0643	0.123336
	45.1875	0.0421464			45.1588	0.122796
	45.282	0.0418681			45.2533	0.122259
	45.3766	0.0415916			45.3477	0.121724
	45.4711	0.041317			45.4422	0.121191
	45.5656	0.0410442			45.5367	0.12066
	45.6602	0.0407732			45.6312	0.120132
	45.7547	0.040504			45.7256	0.119606
	45.8492	0.0402366			45.8201	0.119082
	45.9438	0.0399709			45.9146	0.118561
	46.0383	0.039707			46.0091	0.118042
	46.1329	0.0394448			46.1035	0.117525
	46.2274	0.0391843			46.198	0.117011
	46.3219	0.0389256			46.2925	0.116498
	46.4165	0.0386686			46.387	0.115988
	46.511	0.0384133			46.4814	0.115481
	46.6055	0.0381596			46.5759	0.114975
	46.7001	0.0379077			46.6704	0.114472
	46.7946	0.0376574			46.7649	0.113971
	46.8891	0.0374087			46.8593	0.113472
	46.9837	0.0371617			46.9538	0.112975
	47.0782	0.0369164			47.0483	0.11248
	47.1727	0.0366726			47.1428	0.111988
	47.2673	0.0364305			47.2372	0.111498
	47.3618	0.0361899			47.3317	0.111009
	47.4563	0.035951			47.4262	0.110523
	47.5509	0.0357136			47.5207	0.11004
	47.6454	0.0354778			47.6151	0.109558
	47.7399	0.0352435			47.7096	0.109078
	47.8345	0.0350108			47.8041	0.108601
	47.929	0.0347796			47.8986	0.108125
	48.0235	0.03455			47.993	0.107652
	48.1181	0.0343219			48.0875	0.107181
	48.2126	0.0340953			48.182	0.106711
	48.3071	0.0338701			48.2765	0.106244
	48.4017	0.0336465			48.3709	0.105779
	48.4962	0.0334243			48.4654	0.105316
	48.5908	0.0332036			48.5599	0.104855
	48.6853	0.0329844			48.6544	0.104396
	48.7798	0.0327666			48.7488	0.103939
	48.8744	0.0325503			48.8433	0.103484
	48.9689	0.0323353			48.9378	0.103031
	49.0634	0.0321218			49.0323	0.10258
	49.158	0.0319097			49.1267	0.102131
	49.2525	0.031699			49.2212	0.101684
	49.347	0.0314897			49.3157	0.101238
	49.4416	0.0312818			49.4102	0.100795
	49.5361	0.0310753			49.5046	0.100354
	49.6306	0.0308701			49.5991	0.0999145
	49.7252	0.0306663			49.6936	0.0994771
	49.8197	0.0304638			49.788	0.0990416
	49.9142	0.0302626			49.8825	0.098608
	50.0088	0.0300628			49.977	0.0981763
	50.1033	0.0298643			50.0715	0.0977465
	50.1978	0.0296671			50.1659	0.0973186
	50.2924	0.0294712			50.2604	0.0968926
	50.3869	0.0292766			50.3549	0.0964684
	50.4814	0.0290833			50.4494	0.096046
	50.576	0.0288913			50.5438	0.0956256
	50.6705	0.0287005			50.6383	0.0952069
	50.765	0.028511			50.7328	0.0947901
	50.8596	0.0283228			50.8273	0.0943751
	50.9541	0.0281358			50.9217	0.093962
	51.0486	0.02795			51.0162	0.0935506
	51.1432	0.0277655			51.1107	0.0931411
	51.2377	0.0275821			51.2052	0.0927333
	51.3323	0.0274			51.2996	0.0923273
	51.4268	0.0272191			51.3941	0.0919231
	51.5213	0.0270394			51.4886	0.0915207
	51.6159	0.0268608			51.5831	0.09112
	51.7104	0.0266835			51.6775	0.0907211
	51.8049	0.0265073			51.772	0.090324
	51.8995	0.0263323			51.8665	0.0899285
	51.994	0.0261584			51.961	0.0895348
	52.0885	0.0259857			52.0554	0.0891429
	52.1831	0.0258141			52.1499	0.0887526
	52.2776	0.0256437			52.2444	0.088364
	52.3721	0.0254743			52.3389	0.0879772
	52.4667	0.0253061			52.4333	0.087592
	52.5612	0.025139			52.5278	0.0872086
	52.6557	0.0249731			52.6223	0.0868268
	52.7503	0.0248082			52.7168	0.0864467
	52.8448	0.0246444			52.8112	0.0860682
	52.9393	0.0244816			52.9057	0.0856914
	53.0339	0.02432			53.0002	0.0853163
	53.1284	0.0241594			53.0947	0.0849428
	53.2229	0.0239999			53.1891	0.0845709
	53.3175	0.0238414			53.2836	0.0842006
	53.412	0.023684			53.3781	0.083832
	53.5065	0.0235276			53.4726	0.083465
	53.6011	0.0233723			53.567	0.0830996
	53.6956	0.023218			53.6615	0.0827358
	53.7902	0.0230646			53.756	0.0823736
	53.8847	0.0229124			53.8505	0.082013
	53.9792	0.0227611			53.9449	0.0816539
	54.0738	0.0226108			54.0394	0.0812965
	54.1683	0.0224615			54.1339	0.0809406
	54.2628	0.0223132			54.2283	0.0805862
	54.3574	0.0221659			54.3228	0.0802334
	54.4519	0.0220195			54.4173	0.0798822
	54.5464	0.0218741			54.5118	0.0795324
	54.641	0.0217297			54.6062	0.0791843
	54.7355	0.0215862			54.7007	0.0788376
	54.83	0.0214437			54.7952	0.0784925
	54.9246	0.0213021			54.8897	0.0781488
	55.0191	0.0211614			54.9841	0.0778067
	55.1136	0.0210217			55.0786	0.0774661
	55.2082	0.0208829			55.1731	0.0771269
	55.3027	0.020745			55.2676	0.0767893
	55.3972	0.020608			55.362	0.0764531
	55.4918	0.020472			55.4565	0.0761184
	55.5863	0.0203368			55.551	0.0757852
	55.6808	0.0202025			55.6455	0.0754534
	55.7754	0.0200691			55.7399	0.0751231
	55.8699	0.0199366			55.8344	0.0747942
	55.9644	0.019805			55.9289	0.0744667
	56.059	0.0196742			56.0234	0.0741407
	56.1535	0.0195443			56.1178	0.0738161
	56.248	0.0194153			56.2123	0.073493
	56.3426	0.0192871			56.3068	0.0731712
	56.4371	0.0191597			56.4013	0.0728509
	56.5317	0.0190332			56.4957	0.072532
	56.6262	0.0189075			56.5902	0.0722144
	56.7207	0.0187827			56.6847	0.0718983
	56.8153	0.0186587			56.7792	0.0715835
	56.9098	0.0185355			56.8736	0.0712701
	57.0043	0.0184131			56.9681	0.0709581
	57.0989	0.0182915			57.0626	0.0706475
	57.1934	0.0181707			57.1571	0.0703382
	57.2879	0.0180507			57.2515	0.0700303
	57.3825	0.0179316			57.346	0.0697237
	57.477	0.0178132			57.4405	0.0694184
	57.5715	0.0176955			57.535	0.0691145
	57.6661	0.0175787			57.6294	0.0688119
	57.7606	0.0174626			57.7239	0.0685107
	57.8551	0.0173473			57.8184	0.0682108
	57.9497	0.0172328			57.9129	0.0679121
	58.0442	0.017119			58.0073	0.0676148
	58.1387	0.017006			58.1018	0.0673188
	58.2333	0.0168937			58.1963	0.0670241
	58.3278	0.0167821			58.2908	0.0667307
	58.4223	0.0166713			58.3852	0.0664385
	58.5169	0.0165613			58.4797	0.0661477
	58.6114	0.0164519			58.5742	0.0658581
	58.7059	0.0163433			58.6686	0.0655698
	58.8005	0.0162354			58.7631	0.0652827
	58.895	0.0161282			58.8576	0.0649969
	58.9895	0.0160217			58.9521	0.0647124
	59.0841	0.0159159			59.0465	0.0644291
	59.1786	0.0158108			59.141	0.064147
	59.2732	0.0157064			59.2355	0.0638662
	59.3677	0.0156027			59.33	0.0635866
	59.4622	0.0154997			59.4244	0.0633082
	59.5568	0.0153973			59.5189	0.063031
	59.6513	0.0152957			59.6134	0.0627551
	59.7458	0.0151947			59.7079	0.0624804
	59.8404	0.0150943			59.8023	0.0622068
	59.9349	0.0149947			59.8968	0.0619345
	60.0294	0.0148957			59.9913	0.0616634
	60.124	0.0147973			60.0858	0.0613934
	60.2185	0.0146996			60.1802	0.0611246
	60.313	0.0146026			60.2747	0.060857
	60.4076	0.0145061			60.3692	0.0605906
	60.5021	0.0144104			60.4637	0.0603253
	60.5966	0.0143152			60.5581	0.0600612
	60.6912	0.0142207			60.6526	0.0597983
	60.7857	0.0141268			60.7471	0.0595365
	60.8802	0.0140335			60.8416	0.0592759
	60.9748	0.0139409			60.936	0.0590164
	61.0693	0.0138488			61.0305	0.058758
	61.1638	0.0137574			61.125	0.0585008
	61.2584	0.0136665			61.2195	0.0582446
	61.3529	0.0135763			61.3139	0.0579897
	61.4474	0.0134867			61.4084	0.0577358
	61.542	0.0133976			61.5029	0.057483
	61.6365	0.0133091			61.5974	0.0572314
	61.7311	0.0132213			61.6918	0.0569808
	61.8256	0.013134			61.7863	0.0567314
	61.9201	0.0130472			61.8808	0.056483
	62.0147	0.0129611			61.9753	0.0562357
	62.1092	0.0128755			62.0697	0.0559895
	62.2037	0.0127905			62.1642	0.0557444
	62.2983	0.012706			62.2587	0.0555004
	62.3928	0.0126222			62.3532	0.0552574
	62.4873	0.0125388			62.4476	0.0550155
	62.5819	0.012456			62.5421	0.0547746
	62.6764	0.0123738			62.6366	0.0545348
	62.7709	0.0122921			62.7311	0.0542961
	62.8655	0.0122109			62.8255	0.0540584
	62.96	0.0121303			62.92	0.0538217
	63.0545	0.0120502			63.0145	0.0535861
	63.1491	0.0119706			63.1089	0.0533515
	63.2436	0.0118916			63.2034	0.0531179
	63.3381	0.0118131			63.2979	0.0528854
	63.4327	0.0117351			63.3924	0.0526539
	63.5272	0.0116576			63.4868	0.0524234
	63.6217	0.0115806			63.5813	0.0521938
	63.7163	0.0115041			63.6758	0.0519653
	63.8108	0.0114282			63.7703	0.0517378
	63.9053	0.0113527			63.8647	0.0515113
	63.9999	0.0112778			63.9592	0.0512858
	64.0944	0.0112033			64.0537	0.0510613
	64.1889	0.0111293			64.1482	0.0508378
	64.2835	0.0110558			64.2426	0.0506152
	64.378	0.0109828			64.3371	0.0503936
	64.4726	0.0109103			64.4316	0.050173
	64.5671	0.0108383			64.5261	0.0499533
	64.6616	0.0107667			64.6205	0.0497347
	64.7562	0.0106956			64.715	0.0495169
	64.8507	0.010625			64.8095	0.0493001
	64.9452	0.0105549			64.904	0.0490843
	65.0398	0.0104852			64.9984	0.0488694
	65.1343	0.0104159			65.0929	0.0486555
	65.2288	0.0103472			65.1874	0.0484425
	65.3234	0.0102788			65.2819	0.0482304
	65.4179	0.010211			65.3763	0.0480193
	65.5124	0.0101436			65.4708	0.047809
	65.607	0.0100766			65.5653	0.0475997
	65.7015	0.01001			65.6598	0.0473913
	65.796	0.00994395			65.7542	0.0471839
	65.8906	0.00987829			65.8487	0.0469773
	65.9851	0.00981307			65.9432	0.0467716
	66.0796	0.00974827			66.0377	0.0465669
	66.1742	0.00968391			66.1321	0.046363
	66.2687	0.00961997			66.2266	0.04616
	66.3632	0.00955645			66.3211	0.045958
	66.4578	0.00949335			66.4156	0.0457568
	66.5523	0.00943066			66.51	0.0455564
	66.6468	0.0093684			66.6045	0.045357
	66.7414	0.00930654			66.699	0.0451584
	66.8359	0.00924509			66.7935	0.0449607
	66.9305	0.00918405			66.8879	0.0447639
	67.025	0.0091234			66.9824	0.0445679
	67.1195	0.00906316			67.0769	0.0443728
	67.2141	0.00900332			67.1714	0.0441786
	67.3086	0.00894388			67.2658	0.0439851
	67.4031	0.00888482			67.3603	0.0437926
	67.4977	0.00882616			67.4548	0.0436009
	67.5922	0.00876788			67.5492	0.04341
	67.6867	0.00870999			67.6437	0.0432199
	67.7813	0.00865248			67.7382	0.0430307
	67.8758	0.00859534			67.8327	0.0428423
	67.9703	0.00853859			67.9271	0.0426548
	68.0649	0.00848221			68.0216	0.042468
	68.1594	0.00842621			68.1161	0.0422821
	68.2539	0.00837057			68.2106	0.042097
	68.3485	0.0083153			68.305	0.0419127
	68.443	0.0082604			68.3995	0.0417292
	68.5375	0.00820585			68.494	0.0415465
	68.6321	0.00815167			68.5885	0.0413647
	68.7266	0.00809785			68.6829	0.0411836
	68.8211	0.00804438			68.7774	0.0410033
	68.9157	0.00799126			68.8719	0.0408238
	69.0102	0.0079385			68.9664	0.040645
	69.1047	0.00788608			69.0608	0.0404671
	69.1993	0.00783401			69.1553	0.0402899
	69.2938	0.00778229			69.2498	0.0401136
	69.3883	0.0077309			69.3443	0.0399379
	69.4829	0.00767986			69.4387	0.0397631
	69.5774	0.00762915			69.5332	0.039589
	69.672	0.00757877			69.6277	0.0394157
	69.7665	0.00752873			69.7222	0.0392431
	69.861	0.00747902			69.8166	0.0390713
	69.9556	0.00742964			69.9111	0.0389003
	70.0501	0.00738058			70.0056	0.03873
	70.1446	0.00733185			70.1001	0.0385604
	70.2392	0.00728344			70.1945	0.0383916
	70.3337	0.00723535			70.289	0.0382235
	70.4282	0.00718758			70.3835	0.0380562
	70.5228	0.00714012			70.478	0.0378896
	70.6173	0.00709297			70.5724	0.0377237
	70.7118	0.00704614			70.6669	0.0375586
	70.8064	0.00699961			70.7614	0.0373941
	70.9009	0.0069534			70.8559	0.0372304
	70.9954	0.00690749			70.9503	0.0370675
	71.09	0.00686188			71.0448	0.0369052
	71.1845	0.00681657			71.1393	0.0367436
	71.279	0.00677156			71.2338	0.0365827
	71.3736	0.00672685			71.3282	0.0364226
	71.4681	0.00668243			71.4227	0.0362631
	71.5626	0.00663831			71.5172	0.0361044
	71.6572	0.00659448			71.6117	0.0359463
	71.7517	0.00655094			71.7061	0.035789
	71.8462	0.00650768			71.8006	0.0356323
	71.9408	0.00646471			71.8951	0.0354763
	72.0353	0.00642203			71.9895	0.035321
	72.1298	0.00637962			72.084	0.0351663
	72.2244	0.0063375			72.1785	0.0350124
	72.3189	0.00629566			72.273	0.0348591
	72.4135	0.00625409			72.3674	0.0347065
	72.508	0.00621279			72.4619	0.0345545
	72.6025	0.00617177			72.5564	0.0344033
	72.6971	0.00613102			72.6509	0.0342527
	72.7916	0.00609054			72.7453	0.0341027
	72.8861	0.00605032			72.8398	0.0339534
	72.9807	0.00601037			72.9343	0.0338048
	73.0752	0.00597069			73.0288	0.0336568
	73.1697	0.00593127			73.1232	0.0335094
	73.2643	0.0058921			73.2177	0.0333627
	73.3588	0.0058532			73.3122	0.0332167
	73.4533	0.00581455			73.4067	0.0330712
	73.5479	0.00577616			73.5011	0.0329265
	73.6424	0.00573802			73.5956	0.0327823
	73.7369	0.00570013			73.6901	0.0326388
	73.8315	0.0056625			73.7846	0.0324959
	73.926	0.00562511			73.879	0.0323536
	74.0205	0.00558797			73.9735	0.032212
	74.1151	0.00555107			74.068	0.032071
	74.2096	0.00551442			74.1625	0.0319306
	74.3041	0.00547801			74.2569	0.0317908
	74.3987	0.00544184			74.3514	0.0316516
	74.4932	0.0054059			74.4459	0.031513
	74.5877	0.00537021			74.5404	0.0313751
	74.6823	0.00533475			74.6348	0.0312377
	74.7768	0.00529953			74.7293	0.031101
	74.8714	0.00526454			74.8238	0.0309648
	74.9659	0.00522978			74.9183	0.0308293
	75.0604	0.00519524			75.0127	0.0306943
	75.155	0.00516094			75.1072	0.0305599
	75.2495	0.00512686			75.2017	0.0304261
	75.344	0.00509301			75.2962	0.0302929
	75.4386	0.00505938			75.3906	0.0301603
	75.5331	0.00502598			75.4851	0.0300283
	75.6276	0.00499279			75.5796	0.0298968
	75.7222	0.00495983			75.6741	0.0297659
	75.8167	0.00492708			75.7685	0.0296356
	75.9112	0.00489454			75.863	0.0295059
	76.0058	0.00486223			75.9575	0.0293767
	76.1003	0.00483012			76.052	0.0292481
	76.1948	0.00479823			76.1464	0.02912
	76.2894	0.00476655			76.2409	0.0289926
	76.3839	0.00473508			76.3354	0.0288656
	76.4784	0.00470381			76.4298	0.0287393
	76.573	0.00467275			76.5243	0.0286134
	76.6675	0.0046419			76.6188	0.0284882
	76.762	0.00461125			76.7133	0.0283635
	76.8566	0.0045808			76.8077	0.0282393
	76.9511	0.00455056			76.9022	0.0281157
	77.0456	0.00452051			76.9967	0.0279926
	77.1402	0.00449066			77.0912	0.02787
	77.2347	0.00446101			77.1856	0.027748
	77.3292	0.00443156			77.2801	0.0276265
	77.4238	0.0044023			77.3746	0.0275056
	77.5183	0.00437323			77.4691	0.0273852
	77.6129	0.00434435			77.5635	0.0272653
	77.7074	0.00431567			77.658	0.0271459
	77.8019	0.00428717			77.7525	0.0270271
	77.8965	0.00425886			77.847	0.0269087
	77.991	0.00423074			77.9414	0.0267909
	78.0855	0.00420281			78.0359	0.0266737
	78.1801	0.00417506			78.1304	0.0265569
	78.2746	0.00414749			78.2249	0.0264406
	78.3691	0.00412011			78.3193	0.0263249
	78.4637	0.0040929			78.4138	0.0262096
	78.5582	0.00406588			78.5083	0.0260949
	78.6527	0.00403903			78.6028	0.0259806
	78.7473	0.00401236			78.6972	0.0258669
	78.8418	0.00398587			78.7917	0.0257536
	78.9363	0.00395955			78.8862	0.0256409
	79.0309	0.00393341			78.9807	0.0255286
	79.1254	0.00390744			79.0751	0.0254169
	79.2199	0.00388164			79.1696	0.0253056
	79.3145	0.00385601			79.2641	0.0251948
	79.409	0.00383055			79.3586	0.0250845
	79.5035	0.00380525			79.453	0.0249747
	79.5981	0.00378013			79.5475	0.0248654
	79.6926	0.00375517			79.642	0.0247565
	79.7871	0.00373037			79.7365	0.0246481
	79.8817	0.00370574			79.8309	0.0245402
	79.9762	0.00368128			79.9254	0.0244328
	80.0708	0.00365697			80.0199	0.0243258
	80.1653	0.00363282			80.1144	0.0242193
	80.2598	0.00360884			80.2088	0.0241133
	80.3544	0.00358501			80.3033	0.0240077
	80.4489	0.00356134			80.3978	0.0239026
	80.5434	0.00353782			80.4923	0.023798
	80.638	0.00351446			80.5867	0.0236938
	80.7325	0.00349126			80.6812	0.0235901
	80.827	0.0034682			80.7757	0.0234868
	80.9216	0.0034453			80.8702	0.023384
	81.0161	0.00342256			80.9646	0.0232816
	81.1106	0.00339996			81.0591	0.0231797
	81.2052	0.00337751			81.1536	0.0230782
	81.2997	0.00335521			81.248	0.0229772
	81.3942	0.00333305			81.3425	0.0228766
	81.4888	0.00331105			81.437	0.0227764
	81.5833	0.00328918			81.5315	0.0226767
	81.6778	0.00326747			81.6259	0.0225774
	81.7724	0.00324589			81.7204	0.0224786
	81.8669	0.00322446			81.8149	0.0223802
	81.9614	0.00320317			81.9094	0.0222822
	82.056	0.00318202			82.0038	0.0221847
	82.1505	0.00316101			82.0983	0.0220875
	82.245	0.00314014			82.1928	0.0219908
	82.3396	0.0031194			82.2873	0.0218946
	82.4341	0.00309881			82.3817	0.0217987
	82.5286	0.00307835			82.4762	0.0217033
	82.6232	0.00305802			82.5707	0.0216083
	82.7177	0.00303783			82.6652	0.0215137
	82.8123	0.00301777			82.7596	0.0214195
	82.9068	0.00299784			82.8541	0.0213257
	83.0013	0.00297805			82.9486	0.0212324
	83.0959	0.00295839			83.0431	0.0211394
	83.1904	0.00293885			83.1375	0.0210469
	83.2849	0.00291945			83.232	0.0209547
	83.3795	0.00290017			83.3265	0.020863
	83.474	0.00288102			83.421	0.0207716
	83.5685	0.002862			83.5154	0.0206807
	83.6631	0.0028431			83.6099	0.0205902
	83.7576	0.00282433			83.7044	0.0205
	83.8521	0.00280568			83.7989	0.0204103
	83.9467	0.00278716			83.8933	0.0203209
	84.0412	0.00276875			83.9878	0.020232
	84.1357	0.00275047			84.0823	0.0201434
	84.2303	0.00273231			84.1768	0.0200552
	84.3248	0.00271427			84.2712	0.0199674
	84.4193	0.00269635			84.3657	0.01988
	84.5139	0.00267854			84.4602	0.019793
	84.6084	0.00266086			84.5547	0.0197063
	84.7029	0.00264329			84.6491	0.01962
	84.7975	0.00262584			84.7436	0.0195341
	84.892	0.0026085			84.8381	0.0194486
	84.9865	0.00259128			84.9326	0.0193635
	85.0811	0.00257417			85.027	0.0192787
	85.1756	0.00255717			85.1215	0.0191943
	85.2702	0.00254028			85.216	0.0191103
	85.3647	0.00252351			85.3105	0.0190266
	85.4592	0.00250685			85.4049	0.0189433
	85.5538	0.0024903			85.4994	0.0188604
	85.6483	0.00247385			85.5939	0.0187778
	85.7428	0.00245752			85.6883	0.0186956
	85.8374	0.00244129			85.7828	0.0186138
	85.9319	0.00242517			85.8773	0.0185323
	86.0264	0.00240916			85.9718	0.0184511
	86.121	0.00239325			86.0662	0.0183704
	86.2155	0.00237745			86.1607	0.0182899
	86.31	0.00236175			86.2552	0.0182099
	86.4046	0.00234616			86.3497	0.0181301
	86.4991	0.00233067			86.4441	0.0180508
	86.5936	0.00231528			86.5386	0.0179717
	86.6882	0.00229999			86.6331	0.0178931
	86.7827	0.00228481			86.7276	0.0178147
	86.8772	0.00226972			86.822	0.0177367
	86.9718	0.00225473			86.9165	0.0176591
	87.0663	0.00223985			87.011	0.0175818
	87.1608	0.00222506			87.1055	0.0175048
	87.2554	0.00221036			87.1999	0.0174282
	87.3499	0.00219577			87.2944	0.0173519
	87.4444	0.00218127			87.3889	0.0172759
	87.539	0.00216687			87.4834	0.0172003
	87.6335	0.00215256			87.5778	0.017125
	87.728	0.00213835			87.6723	0.01705
	87.8226	0.00212423			87.7668	0.0169754
	87.9171	0.0021102			87.8613	0.0169011
	88.0117	0.00209627			87.9557	0.0168271
	88.1062	0.00208243			88.0502	0.0167534
	88.2007	0.00206868			88.1447	0.01668
	88.2953	0.00205502			88.2392	0.016607
	88.3898	0.00204145			88.3336	0.0165343
	88.4843	0.00202797			88.4281	0.0164619
	88.5789	0.00201458			88.5226	0.0163899
	88.6734	0.00200128			88.6171	0.0163181
	88.7679	0.00198807			88.7115	0.0162467
	88.8625	0.00197494			88.806	0.0161755
	88.957	0.0019619			88.9005	0.0161047
	89.0515	0.00194894			88.995	0.0160342
	89.1461	0.00193608			89.0894	0.015964
	89.2406	0.00192329			89.1839	0.0158941
	89.3351	0.00191059			89.2784	0.0158246
	89.4297	0.00189798			89.3729	0.0157553
	89.5242	0.00188545			89.4673	0.0156863
	89.6187	0.001873			89.5618	0.0156176
	89.7133	0.00186063			89.6563	0.0155493
	89.8078	0.00184834			89.7508	0.0154812
	89.9023	0.00183614			89.8452	0.0154134
	89.9969	0.00182402			89.9397	0.0153459
	90.0914	0.00181197			90.0342	0.0152788
	90.1859	0.00180001			90.1286	0.0152119
	90.2805	0.00178812			90.2231	0.0151453
	90.375	0.00177632			90.3176	0.015079
	90.4695	0.00176459			90.4121	0.015013
	90.5641	0.00175294			90.5065	0.0149472
	90.6586	0.00174136			90.601	0.0148818
	90.7532	0.00172987			90.6955	0.0148166
	90.8477	0.00171844			90.79	0.0147518
	90.9422	0.0017071			90.8844	0.0146872
	91.0368	0.00169582			90.9789	0.0146229
	91.1313	0.00168463			91.0734	0.0145589
	91.2258	0.0016735			91.1679	0.0144951
	91.3204	0.00166245			91.2623	0.0144317
	91.4149	0.00165148			91.3568	0.0143685
	91.5094	0.00164057			91.4513	0.0143056
	91.604	0.00162974			91.5458	0.014243
	91.6985	0.00161898			91.6402	0.0141806
	91.793	0.00160829			91.7347	0.0141185
	91.8876	0.00159767			91.8292	0.0140567
	91.9821	0.00158712			91.9237	0.0139952
	92.0766	0.00157664			92.0181	0.0139339
	92.1712	0.00156623			92.1126	0.0138729
	92.2657	0.00155589			92.2071	0.0138122
	92.3602	0.00154562			92.3016	0.0137517
	92.4548	0.00153541			92.396	0.0136915
	92.5493	0.00152527			92.4905	0.0136316
	92.6438	0.0015152			92.585	0.0135719
	92.7384	0.0015052			92.6795	0.0135125
	92.8329	0.00149526			92.7739	0.0134533
	92.9274	0.00148539			92.8684	0.0133944
	93.022	0.00147558			92.9629	0.0133358
	93.1165	0.00146584			93.0574	0.0132774
	93.2111	0.00145616			93.1518	0.0132193
	93.3056	0.00144654			93.2463	0.0131614
	93.4001	0.00143699			93.3408	0.0131038
	93.4947	0.0014275			93.4353	0.0130464
	93.5892	0.00141808			93.5297	0.0129893
	93.6837	0.00140871			93.6242	0.0129324
	93.7783	0.00139941			93.7187	0.0128758
	93.8728	0.00139017			93.8132	0.0128194
	93.9673	0.00138099			93.9076	0.0127633
	94.0619	0.00137188			94.0021	0.0127074
	94.1564	0.00136282			94.0966	0.0126518
	94.2509	0.00135382			94.1911	0.0125964
	94.3455	0.00134488			94.2855	0.0125413
	94.44	0.001336			94.38	0.0124864

## Sheet: Figure 2c
BinEdge_YuzuFP	BinCenter_YuzuFP	YuzuFP_PDF	BinEdge_sfGFP	BinCenter_sfGFP	sfGFP_PDF
0	0.3	0.0285581	0	0.3	0.0408911
0.6	0.9	0.0421348	0.6	0.9	0.0662719
1.2	1.5	0.0514981	1.2	1.5	0.0606317
1.8	2.1	0.0514981	1.8	2.1	0.107163
2.4	2.7	0.0683521	2.4	2.7	0.121263
3	3.3	0.0749064	3	3.3	0.105753
3.6	3.9	0.0809925	3.6	3.9	0.104343
4.2	4.5	0.0692884	4.2	4.5	0.108573
4.8	5.1	0.0646067	4.8	5.1	0.101523
5.4	5.7	0.0777154	5.4	5.7	0.101523
6	6.3	0.0730337	6	6.3	0.0775522
6.6	6.9	0.0655431	6.6	6.9	0.070502
7.2	7.5	0.0646067	7.2	7.5	0.0578116
7.8	8.1	0.0603933	7.8	8.1	0.0620417
8.4	8.7	0.0557116	8.4	8.7	0.0465313
9	9.3	0.0472846	9	9.3	0.0380711
9.6	9.9	0.0561798	9.6	9.9	0.0282008
10.2	10.5	0.0472846	10.2	10.5	0.0239707
10.8	11.1	0.0491573	10.8	11.1	0.035251
11.4	11.7	0.0421348	11.4	11.7	0.0338409
12	12.3	0.042603	12	12.3	0.0239707
12.6	12.9	0.0402622	12.6	12.9	0.0225606
13.2	13.5	0.0318352	13.2	13.5	0.0169205
13.8	14.1	0.0271536	13.8	14.1	0.0112803
14.4	14.7	0.0318352	14.4	14.7	0.0126904
15	15.3	0.0224719	15	15.3	0.0155104
15.6	15.9	0.0299625	15.6	15.9	0.0126904
16.2	16.5	0.0182584	16.2	16.5	0.0126904
16.8	17.1	0.0224719	16.8	17.1	0.0141004
17.4	17.7	0.0187266	17.4	17.7	0.00846024
18	18.3	0.0154494	18	18.3	0.0070502
18.6	18.9	0.0145131	18.6	18.9	0.0070502
19.2	19.5	0.0121723	19.2	19.5	0.00846024
19.8	20.1	0.0117041	19.8	20.1	0.0155104
20.4	20.7	0.0149813	20.4	20.7	0.0070502
21	21.3	0.0126404	21	21.3	0.0070502
21.6	21.9	0.0107678	21.6	21.9	0.00846024
22.2	22.5	0.0117041	22.2	22.5	0.00423012
22.8	23.1	0.00749064	22.8	23.1	0.0070502
23.4	23.7	0.00608614	23.4	23.7	0.00423012
24	24.3	0.00749064	24	24.3	0
24.6	24.9	0.00749064	24.6	24.9	0.00282008
25.2	25.5	0.0093633	25.2	25.5	0.00423012
25.8	26.1	0.00655431	25.8	26.1	0.00282008
26.4	26.7	0.00608614	26.4	26.7	0.00282008
27	27.3	0.00702247	27	27.3	0.0070502
27.6	27.9	0.00280899	27.6	27.9	0.00141004
28.2	28.5	0.00468165	28.2	28.5	0.0070502
28.8	29.1	0.00421348	28.8	29.1	0.00423012
29.4	29.7	0.00374532	29.4	29.7	0.00282008
30	30.3	0.00140449	30	30.3	0.00282008
30.6	30.9	0.00374532	30.6	30.9	0.00282008
31.2	31.5	0.00280899	31.2	31.5	0
31.8	32.1	0.00140449	31.8	32.1	0.00141004
32.4	32.7	0.00140449	32.4	32.7	0
33	33.3	0.00140449	33	33.3	0
33.6	33.9	0.00140449	33.6	33.9	0
34.2	34.5	0	34.2	34.5	0
34.8	35.1	0	34.8	35.1	0.00141004
35.4	35.7	0.00234082	35.4	35.7	0
36	36.3	0.000468165	36	36.3	0
36.6	36.9	0.000468165	36.6	36.9	0
37.2	37.5	0.00187266	37.2	37.5	0
37.8	38.1	0.00093633	37.8	38.1	0
38.4	38.7	0	38.4	38.7	0
39	39.3	0	39	39.3	0
39.6	39.9	0	39.6	39.9	0
40.2	40.5	0.00093633	40.2	40.5	0
40.8	41.1	0.00140449	40.8	41.1	0
41.4	41.7	0.000468165	41.4	41.7	0
42	42.3	0.000468165	42	42.3	0.00282008
42.6	42.9	0.000468165	42.6	42.9	0
43.2	43.5	0	43.2	43.5	0
43.8	44.1	0.000468165	43.8	44.1	0
44.4	44.7	0	44.4	44.7	0
45	45.3	0.00093633	45	45.3	0
45.6	45.9	0	45.6	45.9	0
46.2	46.5	0	46.2	46.5	0
46.8	47.1	0.000468165	46.8	47.1	0
47.4	47.7	0	47.4	47.7	0
48	48.3	0	48	48.3	0
48.6	48.9	0	48.6	48.9	0
49.2	49.5	0.000468165	49.2	49.5	0.00141004
49.8	50.1	0.00093633	49.8	50.1
50.4	50.7	0
51	51.3	0
51.6	51.9	0
52.2	52.5	0.00093633
52.8	53.1	0
53.4	53.7	0.000468165
54	54.3	0
54.6	54.9	0
55.2	55.5	0
55.8	56.1	0.000468165
56.4	56.7	0.000468165
57	57.3	0.000468165
57.6	57.9	0
58.2	58.5	0
58.8	59.1	0.000468165
59.4	59.7	0
60	60.3	0
60.6	60.9	0
61.2	61.5	0
61.8	62.1	0
62.4	62.7	0
63	63.3	0
63.6	63.9	0
64.2	64.5	0
64.8	65.1	0
65.4	65.7	0
66	66.3	0
66.6	66.9	0
67.2	67.5	0
67.8	68.1	0
68.4	68.7	0
69	69.3	0
69.6	69.9	0
70.2	70.5	0
70.8	71.1	0
71.4	71.7	0
72	72.3	0
72.6	72.9	0
73.2	73.5	0.000468165
73.8	74.1	0
74.4	74.7	0
75	75.3	0
75.6	75.9	0
76.2	76.5	0
76.8	77.1	0
77.4	77.7	0
78	78.3	0
78.6	78.9	0
79.2	79.5	0
79.8	80.1	0
80.4	80.7	0
81	81.3	0
81.6	81.9	0
82.2	82.5	0
82.8	83.1	0.000468165
83.4	83.7	0.000468165
84	84.3	0
84.6	84.9	0
85.2	85.5	0.000468165
85.8	86.1	0
86.4	86.7	0
87	87.3	0
87.6	87.9	0
88.2	88.5	0
88.8	89.1	0
89.4	89.7	0
90	90.3	0
90.6	90.9	0
91.2	91.5	0
91.8	92.1	0
92.4	92.7	0.000468165
93	93.3	0.000468165
93.6	93.9	0.000468165
94.2	94.5

## Sheet: Figure 3e
	Time (sec)	Norm alised intensity sfGFP average			Time (sec)	Normalised intensity YuzuFP H148S Average
	0	1			0	1
	0.119119	0.998881			0.119119	0.999599
	0.238238	0.997764			0.238238	0.999198
	0.357357	0.996648			0.357357	0.998798
	0.476476	0.995533			0.476476	0.998397
	0.595596	0.994419			0.595596	0.997997
	0.714715	0.993307			0.714715	0.997597
	0.833834	0.992196			0.833834	0.997197
	0.952953	0.991086			0.952953	0.996797
	1.07207	0.989977			1.07207	0.996398
	1.19119	0.98887			1.19119	0.995998
	1.31031	0.987764			1.31031	0.995599
	1.42943	0.986659			1.42943	0.9952
	1.54855	0.985555			1.54855	0.994801
	1.66767	0.984453			1.66767	0.994402
	1.78679	0.983352			1.78679	0.994004
	1.90591	0.982252			1.90591	0.993605
	2.02503	0.981153			2.02503	0.993207
	2.14414	0.980055			2.14414	0.992809
	2.26326	0.978959			2.26326	0.992411
	2.38238	0.977864			2.38238	0.992013
	2.5015	0.97677			2.5015	0.991615
	2.62062	0.975678			2.62062	0.991218
	2.73974	0.974586			2.73974	0.99082
	2.85886	0.973496			2.85886	0.990423
	2.97798	0.972407			2.97798	0.990026
	3.0971	0.971319			3.0971	0.989629
	3.21622	0.970233			3.21622	0.989232
	3.33534	0.969147			3.33534	0.988836
	3.45445	0.968063			3.45445	0.988439
	3.57357	0.96698			3.57357	0.988043
	3.69269	0.965899			3.69269	0.987647
	3.81181	0.964818			3.81181	0.987251
	3.93093	0.963739			3.93093	0.986855
	4.05005	0.962661			4.05005	0.98646
	4.16917	0.961584			4.16917	0.986064
	4.28829	0.960509			4.28829	0.985669
	4.40741	0.959434			4.40741	0.985274
	4.52653	0.958361			4.52653	0.984879
	4.64565	0.957289			4.64565	0.984484
	4.76476	0.956218			4.76476	0.98409
	4.88388	0.955148			4.88388	0.983695
	5.003	0.95408			5.003	0.983301
	5.12212	0.953013			5.12212	0.982906
	5.24124	0.951947			5.24124	0.982512
	5.36036	0.950882			5.36036	0.982119
	5.47948	0.949818			5.47948	0.981725
	5.5986	0.948756			5.5986	0.981331
	5.71772	0.947694			5.71772	0.980938
	5.83684	0.946634			5.83684	0.980545
	5.95596	0.945575			5.95596	0.980152
	6.07508	0.944518			6.07508	0.979759
	6.19419	0.943461			6.19419	0.979366
	6.31331	0.942406			6.31331	0.978973
	6.43243	0.941352			6.43243	0.978581
	6.55155	0.940299			6.55155	0.978189
	6.67067	0.939247			6.67067	0.977796
	6.78979	0.938196			6.78979	0.977404
	6.90891	0.937147			6.90891	0.977013
	7.02803	0.936098			7.02803	0.976621
	7.14715	0.935051			7.14715	0.976229
	7.26627	0.934005			7.26627	0.975838
	7.38539	0.93296			7.38539	0.975447
	7.5045	0.931917			7.5045	0.975056
	7.62362	0.930874			7.62362	0.974665
	7.74274	0.929833			7.74274	0.974274
	7.86186	0.928793			7.86186	0.973884
	7.98098	0.927754			7.98098	0.973493
	8.1001	0.926716			8.1001	0.973103
	8.21922	0.92568			8.21922	0.972713
	8.33834	0.924644			8.33834	0.972323
	8.45746	0.92361			8.45746	0.971933
	8.57658	0.922577			8.57658	0.971544
	8.6957	0.921545			8.6957	0.971154
	8.81481	0.920514			8.81481	0.970765
	8.93393	0.919484			8.93393	0.970376
	9.05305	0.918456			9.05305	0.969987
	9.17217	0.917428			9.17217	0.969598
	9.29129	0.916402			9.29129	0.969209
	9.41041	0.915377			9.41041	0.968821
	9.52953	0.914353			9.52953	0.968432
	9.64865	0.91333			9.64865	0.968044
	9.76777	0.912308			9.76777	0.967656
	9.88689	0.911288			9.88689	0.967268
	10.006	0.910268			10.006	0.96688
	10.1251	0.90925			10.1251	0.966493
	10.2442	0.908233			10.2442	0.966105
	10.3634	0.907217			10.3634	0.965718
	10.4825	0.906202			10.4825	0.965331
	10.6016	0.905189			10.6016	0.964944
	10.7207	0.904176			10.7207	0.964557
	10.8398	0.903165			10.8398	0.96417
	10.959	0.902154			10.959	0.963784
	11.0781	0.901145			11.0781	0.963397
	11.1972	0.900137			11.1972	0.963011
	11.3163	0.89913			11.3163	0.962625
	11.4354	0.898125			11.4354	0.962239
	11.5546	0.89712			11.5546	0.961853
	11.6737	0.896116			11.6737	0.961468
	11.7928	0.895114			11.7928	0.961082
	11.9119	0.894113			11.9119	0.960697
	12.031	0.893113			12.031	0.960312
	12.1502	0.892113			12.1502	0.959927
	12.2693	0.891116			12.2693	0.959542
	12.3884	0.890119			12.3884	0.959158
	12.5075	0.889123			12.5075	0.958773
	12.6266	0.888128			12.6266	0.958389
	12.7457	0.887135			12.7457	0.958005
	12.8649	0.886143			12.8649	0.95762
	12.984	0.885151			12.984	0.957237
	13.1031	0.884161			13.1031	0.956853
	13.2222	0.883172			13.2222	0.956469
	13.3413	0.882184			13.3413	0.956086
	13.4605	0.881198			13.4605	0.955703
	13.5796	0.880212			13.5796	0.955319
	13.6987	0.879227			13.6987	0.954936
	13.8178	0.878244			13.8178	0.954554
	13.9369	0.877261			13.9369	0.954171
	14.0561	0.87628			14.0561	0.953788
	14.1752	0.8753			14.1752	0.953406
	14.2943	0.874321			14.2943	0.953024
	14.4134	0.873343			14.4134	0.952642
	14.5325	0.872366			14.5325	0.95226
	14.6517	0.87139			14.6517	0.951878
	14.7708	0.870415			14.7708	0.951497
	14.8899	0.869441			14.8899	0.951115
	15.009	0.868469			15.009	0.950734
	15.1281	0.867497			15.1281	0.950353
	15.2472	0.866527			15.2472	0.949972
	15.3664	0.865558			15.3664	0.949591
	15.4855	0.864589			15.4855	0.94921
	15.6046	0.863622			15.6046	0.94883
	15.7237	0.862656			15.7237	0.948449
	15.8428	0.861691			15.8428	0.948069
	15.962	0.860727			15.962	0.947689
	16.0811	0.859765			16.0811	0.947309
	16.2002	0.858803			16.2002	0.946929
	16.3193	0.857842			16.3193	0.94655
	16.4384	0.856883			16.4384	0.94617
	16.5576	0.855924			16.5576	0.945791
	16.6767	0.854967			16.6767	0.945412
	16.7958	0.85401			16.7958	0.945033
	16.9149	0.853055			16.9149	0.944654
	17.034	0.852101			17.034	0.944275
	17.1532	0.851148			17.1532	0.943897
	17.2723	0.850195			17.2723	0.943519
	17.3914	0.849244			17.3914	0.94314
	17.5105	0.848294			17.5105	0.942762
	17.6296	0.847346			17.6296	0.942384
	17.7487	0.846398			17.7487	0.942006
	17.8679	0.845451			17.8679	0.941629
	17.987	0.844505			17.987	0.941251
	18.1061	0.843561			18.1061	0.940874
	18.2252	0.842617			18.2252	0.940497
	18.3443	0.841674			18.3443	0.94012
	18.4635	0.840733			18.4635	0.939743
	18.5826	0.839792			18.5826	0.939366
	18.7017	0.838853			18.7017	0.93899
	18.8208	0.837915			18.8208	0.938613
	18.9399	0.836977			18.9399	0.938237
	19.0591	0.836041			19.0591	0.937861
	19.1782	0.835106			19.1782	0.937485
	19.2973	0.834172			19.2973	0.937109
	19.4164	0.833239			19.4164	0.936733
	19.5355	0.832307			19.5355	0.936358
	19.6547	0.831376			19.6547	0.935982
	19.7738	0.830446			19.7738	0.935607
	19.8929	0.829517			19.8929	0.935232
	20.012	0.828589			20.012	0.934857
	20.1311	0.827662			20.1311	0.934483
	20.2503	0.826736			20.2503	0.934108
	20.3694	0.825811			20.3694	0.933733
	20.4885	0.824887			20.4885	0.933359
	20.6076	0.823965			20.6076	0.932985
	20.7267	0.823043			20.7267	0.932611
	20.8458	0.822122			20.8458	0.932237
	20.965	0.821203			20.965	0.931863
	21.0841	0.820284			21.0841	0.93149
	21.2032	0.819367			21.2032	0.931116
	21.3223	0.81845			21.3223	0.930743
	21.4414	0.817534			21.4414	0.93037
	21.5606	0.81662			21.5606	0.929997
	21.6797	0.815706			21.6797	0.929624
	21.7988	0.814794			21.7988	0.929252
	21.9179	0.813883			21.9179	0.928879
	22.037	0.812972			22.037	0.928507
	22.1562	0.812063			22.1562	0.928134
	22.2753	0.811154			22.2753	0.927762
	22.3944	0.810247			22.3944	0.92739
	22.5135	0.809341			22.5135	0.927019
	22.6326	0.808435			22.6326	0.926647
	22.7518	0.807531			22.7518	0.926276
	22.8709	0.806628			22.8709	0.925904
	22.99	0.805725			22.99	0.925533
	23.1091	0.804824			23.1091	0.925162
	23.2282	0.803924			23.2282	0.924791
	23.3473	0.803025			23.3473	0.92442
	23.4665	0.802126			23.4665	0.92405
	23.5856	0.801229			23.5856	0.923679
	23.7047	0.800333			23.7047	0.923309
	23.8238	0.799438			23.8238	0.922939
	23.9429	0.798543			23.9429	0.922569
	24.0621	0.79765			24.0621	0.922199
	24.1812	0.796758			24.1812	0.921829
	24.3003	0.795866			24.3003	0.92146
	24.4194	0.794976			24.4194	0.921091
	24.5385	0.794087			24.5385	0.920721
	24.6577	0.793199			24.6577	0.920352
	24.7768	0.792311			24.7768	0.919983
	24.8959	0.791425			24.8959	0.919614
	25.015	0.79054			25.015	0.919246
	25.1341	0.789656			25.1341	0.918877
	25.2533	0.788772			25.2533	0.918509
	25.3724	0.78789			25.3724	0.918141
	25.4915	0.787009			25.4915	0.917773
	25.6106	0.786128			25.6106	0.917405
	25.7297	0.785249			25.7297	0.917037
	25.8488	0.78437			25.8488	0.916669
	25.968	0.783493			25.968	0.916302
	26.0871	0.782617			26.0871	0.915935
	26.2062	0.781741			26.2062	0.915567
	26.3253	0.780867			26.3253	0.9152
	26.4444	0.779993			26.4444	0.914833
	26.5636	0.779121			26.5636	0.914467
	26.6827	0.778249			26.6827	0.9141
	26.8018	0.777379			26.8018	0.913734
	26.9209	0.776509			26.9209	0.913367
	27.04	0.77564			27.04	0.913001
	27.1592	0.774773			27.1592	0.912635
	27.2783	0.773906			27.2783	0.912269
	27.3974	0.77304			27.3974	0.911904
	27.5165	0.772176			27.5165	0.911538
	27.6356	0.771312			27.6356	0.911173
	27.7548	0.770449			27.7548	0.910807
	27.8739	0.769587			27.8739	0.910442
	27.993	0.768726			27.993	0.910077
	28.1121	0.767867			28.1121	0.909712
	28.2312	0.767008			28.2312	0.909348
	28.3504	0.76615			28.3504	0.908983
	28.4695	0.765293			28.4695	0.908619
	28.5886	0.764437			28.5886	0.908255
	28.7077	0.763581			28.7077	0.90789
	28.8268	0.762727			28.8268	0.907527
	28.9459	0.761874			28.9459	0.907163
	29.0651	0.761022			29.0651	0.906799
	29.1842	0.760171			29.1842	0.906436
	29.3033	0.75932			29.3033	0.906072
	29.4224	0.758471			29.4224	0.905709
	29.5415	0.757622			29.5415	0.905346
	29.6607	0.756775			29.6607	0.904983
	29.7798	0.755928			29.7798	0.90462
	29.8989	0.755083			29.8989	0.904257
	30.018	0.754238			30.018	0.903895
	30.1371	0.753394			30.1371	0.903533
	30.2563	0.752552			30.2563	0.90317
	30.3754	0.75171			30.3754	0.902808
	30.4945	0.750869			30.4945	0.902446
	30.6136	0.750029			30.6136	0.902085
	30.7327	0.74919			30.7327	0.901723
	30.8519	0.748352			30.8519	0.901362
	30.971	0.747515			30.971	0.901
	31.0901	0.746679			31.0901	0.900639
	31.2092	0.745844			31.2092	0.900278
	31.3283	0.745009			31.3283	0.899917
	31.4474	0.744176			31.4474	0.899556
	31.5666	0.743343			31.5666	0.899196
	31.6857	0.742512			31.6857	0.898835
	31.8048	0.741681			31.8048	0.898475
	31.9239	0.740852			31.9239	0.898115
	32.043	0.740023			32.043	0.897755
	32.1622	0.739195			32.1622	0.897395
	32.2813	0.738368			32.2813	0.897035
	32.4004	0.737542			32.4004	0.896675
	32.5195	0.736717			32.5195	0.896316
	32.6386	0.735893			32.6386	0.895957
	32.7578	0.73507			32.7578	0.895598
	32.8769	0.734248			32.8769	0.895238
	32.996	0.733426			32.996	0.89488
	33.1151	0.732606			33.1151	0.894521
	33.2342	0.731787			33.2342	0.894162
	33.3534	0.730968			33.3534	0.893804
	33.4725	0.73015			33.4725	0.893446
	33.5916	0.729334			33.5916	0.893087
	33.7107	0.728518			33.7107	0.892729
	33.8298	0.727703			33.8298	0.892371
	33.9489	0.726889			33.9489	0.892014
	34.0681	0.726076			34.0681	0.891656
	34.1872	0.725263			34.1872	0.891299
	34.3063	0.724452			34.3063	0.890941
	34.4254	0.723642			34.4254	0.890584
	34.5445	0.722832			34.5445	0.890227
	34.6637	0.722024			34.6637	0.88987
	34.7828	0.721216			34.7828	0.889514
	34.9019	0.720409			34.9019	0.889157
	35.021	0.719603			35.021	0.888801
	35.1401	0.718799			35.1401	0.888444
	35.2593	0.717994			35.2593	0.888088
	35.3784	0.717191			35.3784	0.887732
	35.4975	0.716389			35.4975	0.887376
	35.6166	0.715588			35.6166	0.88702
	35.7357	0.714787			35.7357	0.886665
	35.8549	0.713988			35.8549	0.886309
	35.974	0.713189			35.974	0.885954
	36.0931	0.712391			36.0931	0.885599
	36.2122	0.711594			36.2122	0.885244
	36.3313	0.710798			36.3313	0.884889
	36.4505	0.710003			36.4505	0.884534
	36.5696	0.709209			36.5696	0.88418
	36.6887	0.708416			36.6887	0.883825
	36.8078	0.707623			36.8078	0.883471
	36.9269	0.706832			36.9269	0.883117
	37.046	0.706041			37.046	0.882763
	37.1652	0.705251			37.1652	0.882409
	37.2843	0.704462			37.2843	0.882055
	37.4034	0.703674			37.4034	0.881702
	37.5225	0.702887			37.5225	0.881348
	37.6416	0.702101			37.6416	0.880995
	37.7608	0.701316			37.7608	0.880642
	37.8799	0.700531			37.8799	0.880289
	37.999	0.699747			37.999	0.879936
	38.1181	0.698965			38.1181	0.879583
	38.2372	0.698183			38.2372	0.87923
	38.3564	0.697402			38.3564	0.878878
	38.4755	0.696622			38.4755	0.878526
	38.5946	0.695842			38.5946	0.878173
	38.7137	0.695064			38.7137	0.877821
	38.8328	0.694287			38.8328	0.877469
	38.952	0.69351			38.952	0.877118
	39.0711	0.692734			39.0711	0.876766
	39.1902	0.691959			39.1902	0.876415
	39.3093	0.691185			39.3093	0.876063
	39.4284	0.690412			39.4284	0.875712
	39.5475	0.68964			39.5475	0.875361
	39.6667	0.688868			39.6667	0.87501
	39.7858	0.688098			39.7858	0.874659
	39.9049	0.687328			39.9049	0.874309
	40.024	0.686559			40.024	0.873958
	40.1431	0.685791			40.1431	0.873608
	40.2623	0.685024			40.2623	0.873258
	40.3814	0.684258			40.3814	0.872908
	40.5005	0.683492			40.5005	0.872558
	40.6196	0.682728			40.6196	0.872208
	40.7387	0.681964			40.7387	0.871858
	40.8579	0.681201			40.8579	0.871509
	40.977	0.680439			40.977	0.871159
	41.0961	0.679678			41.0961	0.87081
	41.2152	0.678918			41.2152	0.870461
	41.3343	0.678158			41.3343	0.870112
	41.4535	0.6774			41.4535	0.869763
	41.5726	0.676642			41.5726	0.869415
	41.6917	0.675885			41.6917	0.869066
	41.8108	0.675129			41.8108	0.868718
	41.9299	0.674374			41.9299	0.868369
	42.049	0.67362			42.049	0.868021
	42.1682	0.672866			42.1682	0.867673
	42.2873	0.672113			42.2873	0.867325
	42.4064	0.671362			42.4064	0.866978
	42.5255	0.670611			42.5255	0.86663
	42.6446	0.66986			42.6446	0.866283
	42.7638	0.669111			42.7638	0.865935
	42.8829	0.668363			42.8829	0.865588
	43.002	0.667615			43.002	0.865241
	43.1211	0.666868			43.1211	0.864895
	43.2402	0.666122			43.2402	0.864548
	43.3594	0.665377			43.3594	0.864201
	43.4785	0.664633			43.4785	0.863855
	43.5976	0.663889			43.5976	0.863508
	43.7167	0.663147			43.7167	0.863162
	43.8358	0.662405			43.8358	0.862816
	43.955	0.661664			43.955	0.86247
	44.0741	0.660924			44.0741	0.862125
	44.1932	0.660184			44.1932	0.861779
	44.3123	0.659446			44.3123	0.861434
	44.4314	0.658708			44.4314	0.861088
	44.5506	0.657971			44.5506	0.860743
	44.6697	0.657235			44.6697	0.860398
	44.7888	0.6565			44.7888	0.860053
	44.9079	0.655766			44.9079	0.859708
	45.027	0.655032			45.027	0.859364
	45.1461	0.6543			45.1461	0.859019
	45.2653	0.653568			45.2653	0.858675
	45.3844	0.652837			45.3844	0.858331
	45.5035	0.652106			45.5035	0.857986
	45.6226	0.651377			45.6226	0.857643
	45.7417	0.650648			45.7417	0.857299
	45.8609	0.64992			45.8609	0.856955
	45.98	0.649193			45.98	0.856611
	46.0991	0.648467			46.0991	0.856268
	46.2182	0.647742			46.2182	0.855925
	46.3373	0.647017			46.3373	0.855582
	46.4565	0.646294			46.4565	0.855239
	46.5756	0.645571			46.5756	0.854896
	46.6947	0.644848			46.6947	0.854553
	46.8138	0.644127			46.8138	0.854211
	46.9329	0.643407			46.9329	0.853868
	47.0521	0.642687			47.0521	0.853526
	47.1712	0.641968			47.1712	0.853184
	47.2903	0.64125			47.2903	0.852842
	47.4094	0.640533			47.4094	0.8525
	47.5285	0.639816			47.5285	0.852158
	47.6476	0.6391			47.6476	0.851816
	47.7668	0.638385			47.7668	0.851475
	47.8859	0.637671			47.8859	0.851134
	48.005	0.636958			48.005	0.850792
	48.1241	0.636246			48.1241	0.850451
	48.2432	0.635534			48.2432	0.85011
	48.3624	0.634823			48.3624	0.84977
	48.4815	0.634113			48.4815	0.849429
	48.6006	0.633403			48.6006	0.849088
	48.7197	0.632695			48.7197	0.848748
	48.8388	0.631987			48.8388	0.848408
	48.958	0.63128			48.958	0.848068
	49.0771	0.630574			49.0771	0.847728
	49.1962	0.629869			49.1962	0.847388
	49.3153	0.629164			49.3153	0.847048
	49.4344	0.62846			49.4344	0.846709
	49.5536	0.627757			49.5536	0.846369
	49.6727	0.627055			49.6727	0.84603
	49.7918	0.626354			49.7918	0.845691
	49.9109	0.625653			49.9109	0.845352
	50.03	0.624953			50.03	0.845013
	50.1491	0.624254			50.1491	0.844674
	50.2683	0.623556			50.2683	0.844335
	50.3874	0.622858			50.3874	0.843997
	50.5065	0.622162			50.5065	0.843659
	50.6256	0.621466			50.6256	0.84332
	50.7447	0.62077			50.7447	0.842982
	50.8639	0.620076			50.8639	0.842644
	50.983	0.619382			50.983	0.842307
	51.1021	0.61869			51.1021	0.841969
	51.2212	0.617998			51.2212	0.841631
	51.3403	0.617306			51.3403	0.841294
	51.4595	0.616616			51.4595	0.840957
	51.5786	0.615926			51.5786	0.84062
	51.6977	0.615237			51.6977	0.840283
	51.8168	0.614549			51.8168	0.839946
	51.9359	0.613861			51.9359	0.839609
	52.0551	0.613175			52.0551	0.839273
	52.1742	0.612489			52.1742	0.838936
	52.2933	0.611804			52.2933	0.8386
	52.4124	0.611119			52.4124	0.838264
	52.5315	0.610436			52.5315	0.837928
	52.6507	0.609753			52.6507	0.837592
	52.7698	0.609071			52.7698	0.837256
	52.8889	0.608389			52.8889	0.83692
	53.008	0.607709			53.008	0.836585
	53.1271	0.607029			53.1271	0.836249
	53.2462	0.60635			53.2462	0.835914
	53.3654	0.605672			53.3654	0.835579
	53.4845	0.604994			53.4845	0.835244
	53.6036	0.604318			53.6036	0.834909
	53.7227	0.603642			53.7227	0.834575
	53.8418	0.602966			53.8418	0.83424
	53.961	0.602292			53.961	0.833906
	54.0801	0.601618			54.0801	0.833571
	54.1992	0.600945			54.1992	0.833237
	54.3183	0.600273			54.3183	0.832903
	54.4374	0.599601			54.4374	0.832569
	54.5566	0.598931			54.5566	0.832235
	54.6757	0.598261			54.6757	0.831902
	54.7948	0.597592			54.7948	0.831568
	54.9139	0.596923			54.9139	0.831235
	55.033	0.596255			55.033	0.830902
	55.1522	0.595588			55.1522	0.830569
	55.2713	0.594922			55.2713	0.830236
	55.3904	0.594257			55.3904	0.829903
	55.5095	0.593592			55.5095	0.82957
	55.6286	0.592928			55.6286	0.829238
	55.7477	0.592265			55.7477	0.828905
	55.8669	0.591602			55.8669	0.828573
	55.986	0.59094			55.986	0.828241
	56.1051	0.590279			56.1051	0.827909
	56.2242	0.589619			56.2242	0.827577
	56.3433	0.588959			56.3433	0.827245
	56.4625	0.588301			56.4625	0.826913
	56.5816	0.587643			56.5816	0.826582
	56.7007	0.586985			56.7007	0.826251
	56.8198	0.586329			56.8198	0.825919
	56.9389	0.585673			56.9389	0.825588
	57.0581	0.585018			57.0581	0.825257
	57.1772	0.584363			57.1772	0.824926
	57.2963	0.58371			57.2963	0.824596
	57.4154	0.583057			57.4154	0.824265
	57.5345	0.582404			57.5345	0.823935
	57.6537	0.581753			57.6537	0.823604
	57.7728	0.581102			57.7728	0.823274
	57.8919	0.580452			57.8919	0.822944
	58.011	0.579803			58.011	0.822614
	58.1301	0.579154			58.1301	0.822285
	58.2492	0.578506			58.2492	0.821955
	58.3684	0.577859			58.3684	0.821625
	58.4875	0.577213			58.4875	0.821296
	58.6066	0.576567			58.6066	0.820967
	58.7257	0.575922			58.7257	0.820638
	58.8448	0.575278			58.8448	0.820309
	58.964	0.574635			58.964	0.81998
	59.0831	0.573992			59.0831	0.819651
	59.2022	0.57335			59.2022	0.819323
	59.3213	0.572708			59.3213	0.818994
	59.4404	0.572068			59.4404	0.818666
	59.5596	0.571428			59.5596	0.818338
	59.6787	0.570789			59.6787	0.81801
	59.7978	0.57015			59.7978	0.817682
	59.9169	0.569512			59.9169	0.817354
	60.036	0.568875			60.036	0.817026
	60.1552	0.568239			60.1552	0.816699
	60.2743	0.567603			60.2743	0.816371
	60.3934	0.566968			60.3934	0.816044
	60.5125	0.566334			60.5125	0.815717
	60.6316	0.565701			60.6316	0.81539
	60.7508	0.565068			60.7508	0.815063
	60.8699	0.564436			60.8699	0.814736
	60.989	0.563804			60.989	0.81441
	61.1081	0.563174			61.1081	0.814083
	61.2272	0.562544			61.2272	0.813757
	61.3463	0.561914			61.3463	0.813431
	61.4655	0.561286			61.4655	0.813104
	61.5846	0.560658			61.5846	0.812779
	61.7037	0.560031			61.7037	0.812453
	61.8228	0.559404			61.8228	0.812127
	61.9419	0.558779			61.9419	0.811801
	62.0611	0.558154			62.0611	0.811476
	62.1802	0.557529			62.1802	0.811151
	62.2993	0.556906			62.2993	0.810826
	62.4184	0.556283			62.4184	0.8105
	62.5375	0.55566			62.5375	0.810176
	62.6567	0.555039			62.6567	0.809851
	62.7758	0.554418			62.7758	0.809526
	62.8949	0.553798			62.8949	0.809202
	63.014	0.553178			63.014	0.808877
	63.1331	0.552559			63.1331	0.808553
	63.2523	0.551941			63.2523	0.808229
	63.3714	0.551324			63.3714	0.807905
	63.4905	0.550707			63.4905	0.807581
	63.6096	0.550091			63.6096	0.807257
	63.7287	0.549476			63.7287	0.806934
	63.8478	0.548861			63.8478	0.80661
	63.967	0.548247			63.967	0.806287
	64.0861	0.547634			64.0861	0.805964
	64.2052	0.547021			64.2052	0.80564
	64.3243	0.546409			64.3243	0.805317
	64.4434	0.545798			64.4434	0.804995
	64.5626	0.545188			64.5626	0.804672
	64.6817	0.544578			64.6817	0.804349
	64.8008	0.543969			64.8008	0.804027
	64.9199	0.54336			64.9199	0.803705
	65.039	0.542752			65.039	0.803382
	65.1582	0.542145			65.1582	0.80306
	65.2773	0.541539			65.2773	0.802738
	65.3964	0.540933			65.3964	0.802417
	65.5155	0.540328			65.5155	0.802095
	65.6346	0.539724			65.6346	0.801773
	65.7538	0.53912			65.7538	0.801452
	65.8729	0.538517			65.8729	0.801131
	65.992	0.537914			65.992	0.80081
	66.1111	0.537313			66.1111	0.800488
	66.2302	0.536712			66.2302	0.800168
	66.3493	0.536111			66.3493	0.799847
	66.4685	0.535512			66.4685	0.799526
	66.5876	0.534913			66.5876	0.799206
	66.7067	0.534314			66.7067	0.798885
	66.8258	0.533716			66.8258	0.798565
	66.9449	0.533119			66.9449	0.798245
	67.0641	0.532523			67.0641	0.797925
	67.1832	0.531927			67.1832	0.797605
	67.3023	0.531332			67.3023	0.797285
	67.4214	0.530738			67.4214	0.796966
	67.5405	0.530144			67.5405	0.796646
	67.6597	0.529551			67.6597	0.796327
	67.7788	0.528959			67.7788	0.796008
	67.8979	0.528367			67.8979	0.795688
	68.017	0.527776			68.017	0.795369
	68.1361	0.527186			68.1361	0.795051
	68.2553	0.526596			68.2553	0.794732
	68.3744	0.526007			68.3744	0.794413
	68.4935	0.525419			68.4935	0.794095
	68.6126	0.524831			68.6126	0.793777
	68.7317	0.524244			68.7317	0.793458
	68.8509	0.523657			68.8509	0.79314
	68.97	0.523072			68.97	0.792822
	69.0891	0.522487			69.0891	0.792504
	69.2082	0.521902			69.2082	0.792187
	69.3273	0.521318			69.3273	0.791869
	69.4464	0.520735			69.4464	0.791552
	69.5656	0.520153			69.5656	0.791234
	69.6847	0.519571			69.6847	0.790917
	69.8038	0.51899			69.8038	0.7906
	69.9229	0.518409			69.9229	0.790283
	70.042	0.517829			70.042	0.789966
	70.1612	0.51725			70.1612	0.78965
	70.2803	0.516671			70.2803	0.789333
	70.3994	0.516093			70.3994	0.789017
	70.5185	0.515516			70.5185	0.7887
	70.6376	0.514939			70.6376	0.788384
	70.7568	0.514363			70.7568	0.788068
	70.8759	0.513788			70.8759	0.787752
	70.995	0.513213			70.995	0.787437
	71.1141	0.512639			71.1141	0.787121
	71.2332	0.512066			71.2332	0.786805
	71.3524	0.511493			71.3524	0.78649
	71.4715	0.510921			71.4715	0.786175
	71.5906	0.510349			71.5906	0.785859
	71.7097	0.509778			71.7097	0.785544
	71.8288	0.509208			71.8288	0.785229
	71.9479	0.508639			71.9479	0.784915
	72.0671	0.50807			72.0671	0.7846
	72.1862	0.507501			72.1862	0.784286
	72.3053	0.506934			72.3053	0.783971
	72.4244	0.506366			72.4244	0.783657
	72.5435	0.5058			72.5435	0.783343
	72.6627	0.505234			72.6627	0.783029
	72.7818	0.504669			72.7818	0.782715
	72.9009	0.504105			72.9009	0.782401
	73.02	0.503541			73.02	0.782087
	73.1391	0.502977			73.1391	0.781774
	73.2583	0.502415			73.2583	0.78146
	73.3774	0.501853			73.3774	0.781147
	73.4965	0.501291			73.4965	0.780834
	73.6156	0.500731			73.6156	0.780521
	73.7347	0.500171			73.7347	0.780208
	73.8539	0.499611			73.8539	0.779895
	73.973	0.499052			73.973	0.779583
	74.0921	0.498494			74.0921	0.77927
	74.2112	0.497936			74.2112	0.778958
	74.3303	0.497379			74.3303	0.778645
	74.4494	0.496823			74.4494	0.778333
	74.5686	0.496267			74.5686	0.778021
	74.6877	0.495712			74.6877	0.777709
	74.8068	0.495158			74.8068	0.777398
	74.9259	0.494604			74.9259	0.777086
	75.045	0.49405			75.045	0.776775
	75.1642	0.493498			75.1642	0.776463
	75.2833	0.492946			75.2833	0.776152
	75.4024	0.492394			75.4024	0.775841
	75.5215	0.491844			75.5215	0.77553
	75.6406	0.491293			75.6406	0.775219
	75.7598	0.490744			75.7598	0.774908
	75.8789	0.490195			75.8789	0.774597
	75.998	0.489646			75.998	0.774287
	76.1171	0.489099			76.1171	0.773976
	76.2362	0.488552			76.2362	0.773666
	76.3554	0.488005			76.3554	0.773356
	76.4745	0.487459			76.4745	0.773046
	76.5936	0.486914			76.5936	0.772736
	76.7127	0.486369			76.7127	0.772426
	76.8318	0.485825			76.8318	0.772117
	76.951	0.485282			76.951	0.771807
	77.0701	0.484739			77.0701	0.771498
	77.1892	0.484197			77.1892	0.771188
	77.3083	0.483655			77.3083	0.770879
	77.4274	0.483114			77.4274	0.77057
	77.5465	0.482574			77.5465	0.770261
	77.6657	0.482034			77.6657	0.769953
	77.7848	0.481495			77.7848	0.769644
	77.9039	0.480956			77.9039	0.769335
	78.023	0.480418			78.023	0.769027
	78.1421	0.479881			78.1421	0.768719
	78.2613	0.479344			78.2613	0.768411
	78.3804	0.478808			78.3804	0.768103
	78.4995	0.478272			78.4995	0.767795
	78.6186	0.477737			78.6186	0.767487
	78.7377	0.477203			78.7377	0.767179
	78.8569	0.476669			78.8569	0.766872
	78.976	0.476136			78.976	0.766564
	79.0951	0.475603			79.0951	0.766257
	79.2142	0.475071			79.2142	0.76595
	79.3333	0.47454			79.3333	0.765643
	79.4525	0.474009			79.4525	0.765336
	79.5716	0.473479			79.5716	0.765029
	79.6907	0.472949			79.6907	0.764722
	79.8098	0.47242			79.8098	0.764416
	79.9289	0.471891			79.9289	0.764109
	80.048	0.471364			80.048	0.763803
	80.1672	0.470836			80.1672	0.763497
	80.2863	0.47031			80.2863	0.763191
	80.4054	0.469784			80.4054	0.762885
	80.5245	0.469258			80.5245	0.762579
	80.6436	0.468733			80.6436	0.762273
	80.7628	0.468209			80.7628	0.761968
	80.8819	0.467685			80.8819	0.761662
	81.001	0.467162			81.001	0.761357
	81.1201	0.466639			81.1201	0.761052
	81.2392	0.466117			81.2392	0.760746
	81.3584	0.465596			81.3584	0.760441
	81.4775	0.465075			81.4775	0.760137
	81.5966	0.464555			81.5966	0.759832
	81.7157	0.464035			81.7157	0.759527
	81.8348	0.463516			81.8348	0.759223
	81.954	0.462998			81.954	0.758918
	82.0731	0.46248			82.0731	0.758614
	82.1922	0.461962			82.1922	0.75831
	82.3113	0.461446			82.3113	0.758006
	82.4304	0.460929			82.4304	0.757702
	82.5495	0.460414			82.5495	0.757399
	82.6687	0.459899			82.6687	0.757095
	82.7878	0.459384			82.7878	0.756791
	82.9069	0.458871			82.9069	0.756488
	83.026	0.458357			83.026	0.756185
	83.1451	0.457844			83.1451	0.755882
	83.2643	0.457332			83.2643	0.755579
	83.3834	0.456821			83.3834	0.755276
	83.5025	0.45631			83.5025	0.754973
	83.6216	0.455799			83.6216	0.75467
	83.7407	0.455289			83.7407	0.754368
	83.8599	0.45478			83.8599	0.754065
	83.979	0.454271			83.979	0.753763
	84.0981	0.453763			84.0981	0.753461
	84.2172	0.453256			84.2172	0.753159
	84.3363	0.452749			84.3363	0.752857
	84.4555	0.452242			84.4555	0.752555
	84.5746	0.451736			84.5746	0.752253
	84.6937	0.451231			84.6937	0.751952
	84.8128	0.450726			84.8128	0.75165
	84.9319	0.450222			84.9319	0.751349
	85.0511	0.449719			85.0511	0.751048
	85.1702	0.449215			85.1702	0.750747
	85.2893	0.448713			85.2893	0.750446
	85.4084	0.448211			85.4084	0.750145
	85.5275	0.44771			85.5275	0.749844
	85.6466	0.447209			85.6466	0.749544
	85.7658	0.446709			85.7658	0.749243
	85.8849	0.446209			85.8849	0.748943
	86.004	0.44571			86.004	0.748643
	86.1231	0.445211			86.1231	0.748342
	86.2422	0.444713			86.2422	0.748042
	86.3614	0.444216			86.3614	0.747743
	86.4805	0.443719			86.4805	0.747443
	86.5996	0.443222			86.5996	0.747143
	86.7187	0.442727			86.7187	0.746844
	86.8378	0.442231			86.8378	0.746544
	86.957	0.441737			86.957	0.746245
	87.0761	0.441243			87.0761	0.745946
	87.1952	0.440749			87.1952	0.745647
	87.3143	0.440256			87.3143	0.745348
	87.4334	0.439764			87.4334	0.745049
	87.5526	0.439272			87.5526	0.74475
	87.6717	0.43878			87.6717	0.744452
	87.7908	0.438289			87.7908	0.744153
	87.9099	0.437799			87.9099	0.743855
	88.029	0.437309			88.029	0.743557
	88.1481	0.43682			88.1481	0.743259
	88.2673	0.436332			88.2673	0.742961
	88.3864	0.435844			88.3864	0.742663
	88.5055	0.435356			88.5055	0.742365
	88.6246	0.434869			88.6246	0.742068
	88.7437	0.434383			88.7437	0.74177
	88.8629	0.433897			88.8629	0.741473
	88.982	0.433411			88.982	0.741176
	89.1011	0.432926			89.1011	0.740879
	89.2202	0.432442			89.2202	0.740582
	89.3393	0.431958			89.3393	0.740285
	89.4585	0.431475			89.4585	0.739988
	89.5776	0.430993			89.5776	0.739691
	89.6967	0.43051			89.6967	0.739395
	89.8158	0.430029			89.8158	0.739098
	89.9349	0.429548			89.9349	0.738802
	90.0541	0.429067			90.0541	0.738506
	90.1732	0.428587			90.1732	0.73821
	90.2923	0.428108			90.2923	0.737914
	90.4114	0.427629			90.4114	0.737618
	90.5305	0.427151			90.5305	0.737322
	90.6496	0.426673			90.6496	0.737027
	90.7688	0.426196			90.7688	0.736731
	90.8879	0.425719			90.8879	0.736436
	91.007	0.425243			91.007	0.736141
	91.1261	0.424767			91.1261	0.735846
	91.2452	0.424292			91.2452	0.735551
	91.3644	0.423817			91.3644	0.735256
	91.4835	0.423343			91.4835	0.734961
	91.6026	0.42287			91.6026	0.734666
	91.7217	0.422397			91.7217	0.734372
	91.8408	0.421924			91.8408	0.734078
	91.96	0.421452			91.96	0.733783
	92.0791	0.420981			92.0791	0.733489
	92.1982	0.42051			92.1982	0.733195
	92.3173	0.420039			92.3173	0.732901
	92.4364	0.41957			92.4364	0.732607
	92.5556	0.4191			92.5556	0.732314
	92.6747	0.418631			92.6747	0.73202
	92.7938	0.418163			92.7938	0.731727
	92.9129	0.417695			92.9129	0.731433
	93.032	0.417228			93.032	0.73114
	93.1512	0.416761			93.1512	0.730847
	93.2703	0.416295			93.2703	0.730554
	93.3894	0.41583			93.3894	0.730261
	93.5085	0.415364			93.5085	0.729968
	93.6276	0.4149			93.6276	0.729676
	93.7467	0.414436			93.7467	0.729383
	93.8659	0.413972			93.8659	0.729091
	93.985	0.413509			93.985	0.728799
	94.1041	0.413046			94.1041	0.728506
	94.2232	0.412584			94.2232	0.728214
	94.3423	0.412123			94.3423	0.727922
	94.4615	0.411662			94.4615	0.727631
	94.5806	0.411201			94.5806	0.727339
	94.6997	0.410741			94.6997	0.727047
	94.8188	0.410282			94.8188	0.726756
	94.9379	0.409823			94.9379	0.726465
	95.0571	0.409365			95.0571	0.726173
	95.1762	0.408907			95.1762	0.725882
	95.2953	0.408449			95.2953	0.725591
	95.4144	0.407992			95.4144	0.7253
	95.5335	0.407536			95.5335	0.72501
	95.6527	0.40708			95.6527	0.724719
	95.7718	0.406625			95.7718	0.724428
	95.8909	0.40617			95.8909	0.724138
	96.01	0.405716			96.01	0.723848
	96.1291	0.405262			96.1291	0.723558
	96.2482	0.404808			96.2482	0.723267
	96.3674	0.404356			96.3674	0.722978
	96.4865	0.403903			96.4865	0.722688
	96.6056	0.403451			96.6056	0.722398
	96.7247	0.403			96.7247	0.722108
	96.8438	0.402549			96.8438	0.721819
	96.963	0.402099			96.963	0.72153
	97.0821	0.401649			97.0821	0.72124
	97.2012	0.4012			97.2012	0.720951
	97.3203	0.400751			97.3203	0.720662
	97.4394	0.400303			97.4394	0.720373
	97.5586	0.399855			97.5586	0.720084
	97.6777	0.399408			97.6777	0.719796
	97.7968	0.398961			97.7968	0.719507
	97.9159	0.398515			97.9159	0.719219
	98.035	0.398069			98.035	0.718931
	98.1542	0.397624			98.1542	0.718642
	98.2733	0.397179			98.2733	0.718354
	98.3924	0.396735			98.3924	0.718066
	98.5115	0.396291			98.5115	0.717778
	98.6306	0.395848			98.6306	0.717491
	98.7497	0.395405			98.7497	0.717203
	98.8689	0.394962			98.8689	0.716915
	98.988	0.394521			98.988	0.716628
	99.1071	0.394079			99.1071	0.716341
	99.2262	0.393638			99.2262	0.716054
	99.3453	0.393198			99.3453	0.715767
	99.4645	0.392758			99.4645	0.71548
	99.5836	0.392319			99.5836	0.715193
	99.7027	0.39188			99.7027	0.714906
	99.8218	0.391442			99.8218	0.71462
	99.9409	0.391004			99.9409	0.714333
	100.06	0.390567			100.06	0.714047
	100.179	0.39013			100.179	0.71376
	100.298	0.389693			100.298	0.713474
	100.417	0.389257			100.417	0.713188
	100.537	0.388822			100.537	0.712902
	100.656	0.388387			100.656	0.712617
	100.775	0.387952			100.775	0.712331
	100.894	0.387519			100.894	0.712045
	101.013	0.387085			101.013	0.71176
	101.132	0.386652			101.132	0.711475
	101.251	0.38622			101.251	0.711189
	101.37	0.385788			101.37	0.710904
	101.489	0.385356			101.489	0.710619
	101.609	0.384925			101.609	0.710334
	101.728	0.384494			101.728	0.71005
	101.847	0.384064			101.847	0.709765
	101.966	0.383635			101.966	0.70948
	102.085	0.383205			102.085	0.709196
	102.204	0.382777			102.204	0.708912
	102.323	0.382349			102.323	0.708628
	102.442	0.381921			102.442	0.708344
	102.562	0.381494			102.562	0.70806
	102.681	0.381067			102.681	0.707776
	102.8	0.380641			102.8	0.707492
	102.919	0.380215			102.919	0.707208
	103.038	0.37979			103.038	0.706925
	103.157	0.379365			103.157	0.706641
	103.276	0.37894			103.276	0.706358
	103.395	0.378517			103.395	0.706075
	103.515	0.378093			103.515	0.705792
	103.634	0.37767			103.634	0.705509
	103.753	0.377248			103.753	0.705226
	103.872	0.376826			103.872	0.704943
	103.991	0.376404			103.991	0.704661
	104.11	0.375983			104.11	0.704378
	104.229	0.375563			104.229	0.704096
	104.348	0.375142			104.348	0.703814
	104.467	0.374723			104.467	0.703532
	104.587	0.374304			104.587	0.70325
	104.706	0.373885			104.706	0.702968
	104.825	0.373467			104.825	0.702686
	104.944	0.373049			104.944	0.702404
	105.063	0.372632			105.063	0.702123
	105.182	0.372215			105.182	0.701841
	105.301	0.371798			105.301	0.70156
	105.42	0.371383			105.42	0.701279
	105.54	0.370967			105.54	0.700997
	105.659	0.370552			105.659	0.700716
	105.778	0.370138			105.778	0.700435
	105.897	0.369724			105.897	0.700155
	106.016	0.36931			106.016	0.699874
	106.135	0.368897			106.135	0.699593
	106.254	0.368484			106.254	0.699313
	106.373	0.368072			106.373	0.699033
	106.492	0.36766			106.492	0.698752
	106.612	0.367249			106.612	0.698472
	106.731	0.366838			106.731	0.698192
	106.85	0.366428			106.85	0.697912
	106.969	0.366018			106.969	0.697633
	107.088	0.365609			107.088	0.697353
	107.207	0.3652			107.207	0.697073
	107.326	0.364791			107.326	0.696794
	107.445	0.364383			107.445	0.696515
	107.565	0.363975			107.565	0.696235
	107.684	0.363568			107.684	0.695956
	107.803	0.363162			107.803	0.695677
	107.922	0.362755			107.922	0.695398
	108.041	0.36235			108.041	0.69512
	108.16	0.361944			108.16	0.694841
	108.279	0.361539			108.279	0.694562
	108.398	0.361135			108.398	0.694284
	108.518	0.360731			108.518	0.694006
	108.637	0.360328			108.637	0.693727
	108.756	0.359924			108.756	0.693449
	108.875	0.359522			108.875	0.693171
	108.994	0.35912			108.994	0.692894
	109.113	0.358718			109.113	0.692616
	109.232	0.358317			109.232	0.692338
	109.351	0.357916			109.351	0.692061
	109.47	0.357516			109.47	0.691783
	109.59	0.357116			109.59	0.691506
	109.709	0.356716			109.709	0.691229
	109.828	0.356317			109.828	0.690951
	109.947	0.355919			109.947	0.690674
	110.066	0.35552			110.066	0.690398
	110.185	0.355123			110.185	0.690121
	110.304	0.354725			110.304	0.689844
	110.423	0.354329			110.423	0.689568
	110.543	0.353932			110.543	0.689291
	110.662	0.353536			110.662	0.689015
	110.781	0.353141			110.781	0.688739
	110.9	0.352746			110.9	0.688463
	111.019	0.352351			111.019	0.688187
	111.138	0.351957			111.138	0.687911
	111.257	0.351563			111.257	0.687635
	111.376	0.35117			111.376	0.687359
	111.495	0.350777			111.495	0.687084
	111.615	0.350385			111.615	0.686808
	111.734	0.349993			111.734	0.686533
	111.853	0.349602			111.853	0.686258
	111.972	0.34921			111.972	0.685983
	112.091	0.34882			112.091	0.685708
	112.21	0.34843			112.21	0.685433
	112.329	0.34804			112.329	0.685158
	112.448	0.347651			112.448	0.684883
	112.568	0.347262			112.568	0.684609
	112.687	0.346873			112.687	0.684334
	112.806	0.346485			112.806	0.68406
	112.925	0.346098			112.925	0.683786
	113.044	0.345711			113.044	0.683512
	113.163	0.345324			113.163	0.683238
	113.282	0.344938			113.282	0.682964
	113.401	0.344552			113.401	0.68269
	113.521	0.344166			113.521	0.682416
	113.64	0.343781			113.64	0.682143
	113.759	0.343397			113.759	0.681869
	113.878	0.343013			113.878	0.681596
	113.997	0.342629			113.997	0.681323
	114.116	0.342246			114.116	0.68105
	114.235	0.341863			114.235	0.680776
	114.354	0.34148			114.354	0.680504
	114.473	0.341098			114.473	0.680231
	114.593	0.340717			114.593	0.679958
	114.712	0.340336			114.712	0.679686
	114.831	0.339955			114.831	0.679413
	114.95	0.339575			114.95	0.679141
	115.069	0.339195			115.069	0.678868
	115.188	0.338815			115.188	0.678596
	115.307	0.338436			115.307	0.678324
	115.426	0.338058			115.426	0.678052
	115.546	0.33768			115.546	0.67778
	115.665	0.337302			115.665	0.677509
	115.784	0.336925			115.784	0.677237
	115.903	0.336548			115.903	0.676966
	116.022	0.336171			116.022	0.676694
	116.141	0.335795			116.141	0.676423
	116.26	0.33542			116.26	0.676152
	116.379	0.335044			116.379	0.675881
	116.498	0.33467			116.498	0.67561
	116.618	0.334295			116.618	0.675339
	116.737	0.333921			116.737	0.675068
	116.856	0.333548			116.856	0.674798
	116.975	0.333175			116.975	0.674527
	117.094	0.332802			117.094	0.674257
	117.213	0.33243			117.213	0.673986
	117.332	0.332058			117.332	0.673716
	117.451	0.331686			117.451	0.673446
	117.571	0.331315			117.571	0.673176
	117.69	0.330945			117.69	0.672906
	117.809	0.330575			117.809	0.672637
	117.928	0.330205			117.928	0.672367
	118.047	0.329835			118.047	0.672097
	118.166	0.329466			118.166	0.671828
	118.285	0.329098			118.285	0.671559
	118.404	0.32873			118.404	0.671289
	118.524	0.328362			118.524	0.67102
	118.643	0.327995			118.643	0.670751
	118.762	0.327628			118.762	0.670482
	118.881	0.327261			118.881	0.670214
	119	0.326895			119	0.669945

## Sheet: Figure 4a
Residue	RMSF-diff (sfGFP-H148S)
2	0.1813
3	0.159867
4	0.0666
5	0.0278667
6	-0.0667333
7	-0.0562
8	-0.0186667
9	-0.0219
10	-0.00636667
11	0.00173333
12	0.00456667
13	-0.00916667
14	0.00666667
15	0.00696667
16	0.00983333
17	0.0086
18	0.00646667
19	0.00463333
20	0.00533333
21	0.00703333
22	0.0129333
23	0.0238333
24	-0.0203333
25	0.00463333
26	0.0139333
27	0.0120333
28	0.0098
29	0.007
30	0.00453333
31	0.00516667
32	0.00333333
33	0.0055
34	0.00263333
35	-0.000666667
36	-0.00466667
37	-0.0119333
38	-0.0232
39	-0.0204
40	-0.00666667
41	-0.000633333
42	-0.006
43	0.00123333
44	0.0029
45	6.66667e-05
46	0.0027
47	0.0016
48	0.00813333
49	0.00983333
50	0.0135
51	0.0177667
52	0.0192333
53	0.0164667
54	0.00943333
55	0.0267
56	0.0104333
57	0.0139333
58	0.0029
59	0.0046
60	0.0290333
61	0.0421
62	0.0361
63	0.0152667
64	0.0193333
68	0.00796667
69	-0.00323333
70	-0.00523333
71	-0.0343333
72	-0.0243
73	-0.0226667
74	-0.0214
75	-0.0202
76	0.0011
77	0.0247
78	0.0279333
79	0.007
80	0.00516667
81	-0.0263
82	-0.0328333
83	-0.00813333
84	-0.00736667
85	-0.0156667
86	-0.0136667
87	-0.0136
88	-0.0104333
89	-0.0353
90	-0.00333333
91	0.00146667
92	-0.00356667
93	-0.00226667
94	3.33333e-05
95	0.00206667
96	0.0061
97	0.0128
98	0.00846667
99	0.00936667
100	0.00713333
101	0.00543333
102	-0.0101667
103	0.0179
104	0.0122667
105	0.0119
106	0.0194333
107	0.0104333
108	0.00446667
109	0.0029
110	0.00183333
111	0.0025
112	0.00393333
113	0.00616667
114	0.00646667
115	0.0092
116	0.0106333
117	0.0121
118	0.00773333
119	0.00533333
120	0.00526667
121	0.00873333
122	0.00863333
123	0.00733333
124	0.004
125	0.00396667
126	0.00176667
127	0.00733333
128	0.0106667
129	0.00526667
130	0.0032
131	0.0118
132	0.0281
133	0.0344333
134	0.0313
135	0.0379333
136	0.0558
137	0.0321
138	0.0307667
139	0.021
140	0.0254
141	0.0213
142	0.0206667
143	0.0462333
144	0.0241
145	0.0193
146	0.0039
147	-0.0503333
148	-0.0323667
149	0.00883333
150	0.0265
151	0.0245
152	0.0137333
153	0.0121333
154	0.0218667
155	0.0220333
156	0.0307
157	-0.0133667
158	-0.016
159	-0.0367
160	-0.000933333
161	0.00336667
162	-0.0012
163	-0.00566667
164	0.00666667
165	0.0180333
166	0.00373333
167	0.00476667
168	0.0029
169	-0.0074
170	-0.00923333
171	-0.0208
172	-0.0768
173	-0.0671
174	-0.0568
175	-0.0370333
176	-0.0405667
177	-0.0308667
178	-0.0107667
179	-0.0107333
180	-0.00633333
181	-0.000866667
182	0.000233333
183	-0.00456667
184	-0.0028
185	-0.0053
186	-0.00963333
187	-0.0271667
188	-0.0134333
189	-0.0118333
190	0.00246667
191	-0.0284667
192	-0.0350667
193	-0.0147333
194	0.0321333
195	0.0169333
196	-0.0027
197	0.0342
198	0.0295
199	0.0088
200	0.0141333
201	0.00726667
202	0.00413333
203	0.0112667
204	0.00623333
205	0.00813333
206	0.0002
207	-0.0004
208	0.00173333
209	-0.0007
210	-0.001
211	-0.0243
212	0.00273333
213	0.00133333
214	0.00616667
215	0.007
216	0.0110333
217	0.0003
218	-0.00263333
219	-0.000466667
220	0.0028
221	-0.00256667
222	-0.001
223	0.00123333
224	0.0026
225	0.0005
226	-0.0111333
227	0.0134333
228	0.00776667
229	-0.0807667
230	-0.109833
231	-0.1453
232	-0.153667

## Sheet: Figure 4b
Hyrdogen bonds	0	1	2
sfGFP	88.3436	11.6564	0
stdev	8.2906	5.82822	0
H148S YuzuFP	40.0485	54.4356	5.51589
stdev	8.49994	7.43587	1.73025

## Sheet: Figure 4c
sfGFP CRO-O distances
	Distance	Freq H148 Nz		Distance	Freq H148 Nbb
	0.2	0		0.2	0
	0.22	0		0.22	0
	0.24	0		0.24	0
	0.26	1		0.26	0
	0.28	1766		0.28	0
	0.3	9500		0.3	0
	0.32	5569		0.32	0
	0.34	2950		0.34	4
	0.36	2572		0.36	15
	0.38	2928		0.38	88
	0.4	3805		0.4	276
	0.42	5207		0.42	912
	0.44	6860		0.44	2432
	0.46	8159		0.46	4915
	0.48	8572		0.48	8182
	0.5	8880		0.5	11235
	0.52	8845		0.52	12537
	0.54	9290		0.54	11752
	0.56	9033		0.56	9747
	0.58	7639		0.58	7773
	0.6	6364		0.6	6904
	0.62	5559		0.62	6831
	0.64	4931		0.64	7375
	0.66	4874		0.66	8090
	0.68	4537		0.68	9127
	0.7	4412		0.7	9065
	0.72	3971		0.72	8494
	0.74	3450		0.74	7121
	0.76	2710		0.76	5420
	0.78	2019		0.78	4277
	0.8	1436		0.8	3083
	0.82	956		0.82	2093
	0.84	610		0.84	1212
	0.86	496		0.86	602
	0.88	422		0.88	251
	0.9	326		0.9	113
	0.92	248		0.92	38
	0.94	225		0.94	19
	0.96	191		0.96	7
	0.98	165		0.98	2
	1	143		1	6

## Sheet: Figure 4d
Yuzu FP - H148S CRO-O distances
	Distance	Freq S148 OH	Freq S148 Nbb
	0.2	0	0
	0.22	0	0
	0.24	646	0
	0.26	9034	4
	0.28	24267	6801
	0.3	15845	39060
	0.32	5672	23536
	0.34	4066	9352
	0.36	6641	3756
	0.38	13315	1663
	0.4	21275	1198
	0.42	23568	1474
	0.44	18319	2421
	0.46	11321	3798
	0.48	6968	4721
	0.5	5051	5865
	0.52	4221	7586
	0.54	3666	9403
	0.56	3023	9279
	0.58	2342	6646
	0.6	1932	4315
	0.62	1612	2964
	0.64	1442	2182
	0.66	1386	1636
	0.68	1364	1033
	0.7	1487	675
	0.72	1561	332
	0.74	1823	174
	0.76	2047	81
	0.78	2033	29
	0.8	1616	12
	0.82	1047	5
	0.84	644	2
	0.86	392	0
	0.88	205	0
	0.9	106	0
	0.92	40	0
	0.94	11	0
	0.96	11	0
	0.98	4	0
	1	1	0

## Sheet: Figure 5a-b
Time (ns)	sfGFP H148 RMSD (nm)			Time (ns)	YuzuFP H148S RMSD (nm)
0	0.0004536			0	0.0003303
0.01	0.0161061			0.01	0.0313078
0.02	0.0136883			0.02	0.0255706
0.03	0.021696			0.03	0.020402
0.04	0.023712			0.04	0.026988
0.05	0.0162165			0.05	0.0228981
0.06	0.0166454			0.06	0.0279527
0.07	0.016432			0.07	0.0325544
0.08	0.0106522			0.08	0.0297113
0.09	0.0130753			0.09	0.0206754
0.1	0.0161422			0.1	0.0775422
0.11	0.0247603			0.11	0.0680473
0.12	0.0159129			0.12	0.0676519
0.13	0.0231247			0.13	0.0778994
0.14	0.029862			0.14	0.070194
0.15	0.0117005			0.15	0.0718889
0.16	0.0162181			0.16	0.0614137
0.17	0.0135005			0.17	0.0689144
0.18	0.0274506			0.18	0.0788811
0.19	0.0148931			0.19	0.0693013
0.2	0.0109529			0.2	0.0731044
0.21	0.0181304			0.21	0.0689151
0.22	0.012567			0.22	0.0722472
0.23	0.0122013			0.23	0.0694038
0.24	0.0120916			0.24	0.0700481
0.25	0.0156577			0.25	0.0701121
0.26	0.0095913			0.26	0.0702077
0.27	0.0146626			0.27	0.0750093
0.28	0.018111			0.28	0.0669603
0.29	0.0163365			0.29	0.0752814
0.3	0.0130486			0.3	0.066823
0.31	0.0130733			0.31	0.0710862
0.32	0.0145512			0.32	0.0678413
0.33	0.0185291			0.33	0.0724558
0.34	0.024398			0.34	0.0750175
0.35	0.0239658			0.35	0.0773311
0.36	0.0245822			0.36	0.076004
0.37	0.0173714			0.37	0.0727575
0.38	0.0417871			0.38	0.0803258
0.39	0.0226017			0.39	0.0725958
0.4	0.0405514			0.4	0.0661095
0.41	0.0166251			0.41	0.0716877
0.42	0.0154583			0.42	0.0688882
0.43	0.0303227			0.43	0.0683079
0.44	0.0166571			0.44	0.072577
0.45	0.0191176			0.45	0.0806821
0.46	0.0101309			0.46	0.0794697
0.47	0.0110922			0.47	0.0739141
0.48	0.02102			0.48	0.0804338
0.49	0.0178178			0.49	0.0754912
0.5	0.0123342			0.5	0.07998
0.51	0.0150736			0.51	0.0765196
0.52	0.0200831			0.52	0.0795545
0.53	0.016837			0.53	0.0768402
0.54	0.0169651			0.54	0.0743683
0.55	0.01314			0.55	0.0776987
0.56	0.0102555			0.56	0.0767088
0.57	0.0306454			0.57	0.0774917
0.58	0.0119899			0.58	0.0736982
0.59	0.0156709			0.59	0.0787838
0.6	0.0159352			0.6	0.073218
0.61	0.0166818			0.61	0.0769761
0.62	0.0206655			0.62	0.0820617
0.63	0.0183298			0.63	0.0779157
0.64	0.0215082			0.64	0.0751061
0.65	0.0091062			0.65	0.076149
0.66	0.009813			0.66	0.0811037
0.67	0.012396			0.67	0.0806425
0.68	0.0219622			0.68	0.080861
0.69	0.0089301			0.69	0.0789342
0.7	0.0211239			0.7	0.0825291
0.71	0.0156031			0.71	0.0689609
0.72	0.0209177			0.72	0.0803851
0.73	0.0291391			0.73	0.0766122
0.74	0.0208655			0.74	0.0773274
0.75	0.0220581			0.75	0.0790832
0.76	0.0237014			0.76	0.0758445
0.77	0.0117733			0.77	0.0788577
0.78	0.0257482			0.78	0.0738097
0.79	0.018854			0.79	0.0849604
0.8	0.0219108			0.8	0.0813966
0.81	0.0270956			0.81	0.0802008
0.82	0.037729			0.82	0.0779775
0.83	0.0191394			0.83	0.077907
0.84	0.0216661			0.84	0.0802443
0.85	0.0201883			0.85	0.0798974
0.86	0.0129374			0.86	0.0793295
0.87	0.0143597			0.87	0.0815227
0.88	0.0121665			0.88	0.0814771
0.89	0.0109955			0.89	0.0792711
0.9	0.0143636			0.9	0.0815704
0.91	0.0146485			0.91	0.0807188
0.92	0.0138441			0.92	0.0739583
0.93	0.0228361			0.93	0.083328
0.94	0.0266995			0.94	0.0814485
0.95	0.0323359			0.95	0.0777943
0.96	0.0217208			0.96	0.0714273
0.97	0.0193862			0.97	0.0760508
0.98	0.032276			0.98	0.0723287
0.99	0.0166615			0.99	0.0785553
1	0.0269794			1	0.0787856
1.01	0.0274714			1.01	0.0814365
1.02	0.0290202			1.02	0.0788689
1.03	0.0310478			1.03	0.0759598
1.04	0.0196057			1.04	0.073699
1.05	0.0168296			1.05	0.0822558
1.06	0.0167094			1.06	0.0746258
1.07	0.0388364			1.07	0.0773669
1.08	0.0284113			1.08	0.0813145
1.09	0.0132959			1.09	0.0831387
1.1	0.016242			1.1	0.0748764
1.11	0.0272336			1.11	0.0780603
1.12	0.0208621			1.12	0.0771815
1.13	0.0139333			1.13	0.076661
1.14	0.0152148			1.14	0.0800828
1.15	0.0165798			1.15	0.0761413
1.16	0.0213607			1.16	0.0825623
1.17	0.0221422			1.17	0.0744846
1.18	0.0157867			1.18	0.0776143
1.19	0.0215905			1.19	0.0781112
1.2	0.0175068			1.2	0.0751162
1.21	0.0164267			1.21	0.0746712
1.22	0.0164198			1.22	0.0798704
1.23	0.0182225			1.23	0.0796276
1.24	0.0246076			1.24	0.0838992
1.25	0.0206292			1.25	0.0801354
1.26	0.0157375			1.26	0.0734667
1.27	0.0125701			1.27	0.0762527
1.28	0.0223884			1.28	0.0772034
1.29	0.0161843			1.29	0.0782856
1.3	0.0143244			1.3	0.0668852
1.31	0.0178248			1.31	0.0770785
1.32	0.029099			1.32	0.0752636
1.33	0.0172503			1.33	0.0821885
1.34	0.0135575			1.34	0.0773015
1.35	0.0148888			1.35	0.0762672
1.36	0.024655			1.36	0.0798409
1.37	0.0203134			1.37	0.0797341
1.38	0.0189259			1.38	0.0745907
1.39	0.0231547			1.39	0.0813176
1.4	0.017768			1.4	0.0832422
1.41	0.0299268			1.41	0.0753778
1.42	0.0235614			1.42	0.0799146
1.43	0.037757			1.43	0.0769282
1.44	0.025766			1.44	0.0737119
1.45	0.0180057			1.45	0.0723196
1.46	0.0296842			1.46	0.0773487
1.47	0.0267431			1.47	0.0739952
1.48	0.0245467			1.48	0.0810982
1.49	0.0186215			1.49	0.0759963
1.5	0.0328967			1.5	0.0782332
1.51	0.0262239			1.51	0.0826021
1.52	0.020323			1.52	0.0749968
1.53	0.038445			1.53	0.0776421
1.54	0.0185937			1.54	0.0782141
1.55	0.0348739			1.55	0.0813172
1.56	0.0398307			1.56	0.0757714
1.57	0.0323448			1.57	0.0773202
1.58	0.0308616			1.58	0.0794932
1.59	0.0176765			1.59	0.0817423
1.6	0.0285627			1.6	0.0818586
1.61	0.0206938			1.61	0.0766711
1.62	0.0131265			1.62	0.0797126
1.63	0.0153092			1.63	0.079837
1.64	0.0148684			1.64	0.0781005
1.65	0.0226472			1.65	0.0763009
1.66	0.0348364			1.66	0.0799384
1.67	0.0148055			1.67	0.0749431
1.68	0.0231314			1.68	0.0761765
1.69	0.0318889			1.69	0.0815217
1.7	0.0287652			1.7	0.0815673
1.71	0.0276751			1.71	0.0758248
1.72	0.0227296			1.72	0.0785306
1.73	0.0278936			1.73	0.077934
1.74	0.0188162			1.74	0.0812058
1.75	0.0282722			1.75	0.0793633
1.76	0.0339875			1.76	0.079852
1.77	0.0447529			1.77	0.0703976
1.78	0.0266643			1.78	0.0740252
1.79	0.0322567			1.79	0.0727552
1.8	0.0387568			1.8	0.0892595
1.81	0.0308433			1.81	0.0791645
1.82	0.0303088			1.82	0.0752371
1.83	0.0274579			1.83	0.0779905
1.84	0.022956			1.84	0.0809544
1.85	0.0110309			1.85	0.0831757
1.86	0.0307932			1.86	0.0771185
1.87	0.0245936			1.87	0.0731469
1.88	0.0173852			1.88	0.0760003
1.89	0.0227023			1.89	0.0760871
1.9	0.0367399			1.9	0.075134
1.91	0.0424845			1.91	0.0672108
1.92	0.0255458			1.92	0.0825083
1.93	0.0214032			1.93	0.0744811
1.94	0.0345471			1.94	0.0699302
1.95	0.0380684			1.95	0.084425
1.96	0.024479			1.96	0.0768916
1.97	0.0185316			1.97	0.0775408
1.98	0.0294248			1.98	0.0778164
1.99	0.0199122			1.99	0.0849363
2	0.0218667			2	0.0756863
2.01	0.0175239			2.01	0.0829191
2.02	0.0260249			2.02	0.0813029
2.03	0.0296089			2.03	0.0779082
2.04	0.0277411			2.04	0.080432
2.05	0.03367			2.05	0.0834159
2.06	0.0423436			2.06	0.0829842
2.07	0.0267978			2.07	0.0797542
2.08	0.0264883			2.08	0.0823806
2.09	0.03381			2.09	0.0820661
2.1	0.0239785			2.1	0.0846459
2.11	0.0255751			2.11	0.0873102
2.12	0.0259939			2.12	0.0808956
2.13	0.0150696			2.13	0.0852356
2.14	0.0344314			2.14	0.0819478
2.15	0.038719			2.15	0.0842254
2.16	0.017797			2.16	0.0816046
2.17	0.0183369			2.17	0.0844535
2.18	0.0378424			2.18	0.0818954
2.19	0.029813			2.19	0.0742959
2.2	0.0241033			2.2	0.0757114
2.21	0.0191666			2.21	0.0834774
2.22	0.0324687			2.22	0.0820824
2.23	0.0270709			2.23	0.0857672
2.24	0.0252387			2.24	0.0854977
2.25	0.0253209			2.25	0.0814142
2.26	0.0202841			2.26	0.0796406
2.27	0.0300129			2.27	0.0836542
2.28	0.0261896			2.28	0.0831924
2.29	0.0294756			2.29	0.0757556
2.3	0.0515585			2.3	0.0803888
2.31	0.0420629			2.31	0.0809168
2.32	0.0248379			2.32	0.0825883
2.33	0.0288382			2.33	0.0814044
2.34	0.0422934			2.34	0.0836546
2.35	0.0252902			2.35	0.081743
2.36	0.0190802			2.36	0.0753557
2.37	0.0397274			2.37	0.0740374
2.38	0.0248277			2.38	0.0778602
2.39	0.0389967			2.39	0.0827656
2.4	0.0211225			2.4	0.0824336
2.41	0.0337656			2.41	0.0848446
2.42	0.031799			2.42	0.080136
2.43	0.0319448			2.43	0.0817953
2.44	0.0340229			2.44	0.0851454
2.45	0.0238401			2.45	0.0793156
2.46	0.0302365			2.46	0.0675093
2.47	0.0288453			2.47	0.0803442
2.48	0.0367457			2.48	0.0670824
2.49	0.0125718			2.49	0.0802422
2.5	0.0348874			2.5	0.0848915
2.51	0.0345263			2.51	0.0661743
2.52	0.0301854			2.52	0.0791133
2.53	0.0182014			2.53	0.0683552
2.54	0.0374093			2.54	0.0700327
2.55	0.0373036			2.55	0.0683594
2.56	0.041067			2.56	0.0652014
2.57	0.0350133			2.57	0.0652518
2.58	0.0408952			2.58	0.0632202
2.59	0.0407273			2.59	0.0509147
2.6	0.021472			2.6	0.0672701
2.61	0.0309636			2.61	0.0251235
2.62	0.0309217			2.62	0.0166128
2.63	0.0360363			2.63	0.0291524
2.64	0.0301008			2.64	0.0713579
2.65	0.0360135			2.65	0.0688963
2.66	0.0357371			2.66	0.0728322
2.67	0.0306173			2.67	0.0689829
2.68	0.0263802			2.68	0.0683329
2.69	0.027774			2.69	0.0752075
2.7	0.0243902			2.7	0.0705474
2.71	0.0291912			2.71	0.0847416
2.72	0.0243983			2.72	0.086629
2.73	0.039169			2.73	0.0721217
2.74	0.0318564			2.74	0.0789637
2.75	0.0330528			2.75	0.0842585
2.76	0.02477			2.76	0.0796492
2.77	0.0415697			2.77	0.078354
2.78	0.0419586			2.78	0.0716405
2.79	0.0318325			2.79	0.0894367
2.8	0.0254312			2.8	0.0849672
2.81	0.0321027			2.81	0.0787125
2.82	0.0241561			2.82	0.0787191
2.83	0.036601			2.83	0.0745348
2.84	0.0261752			2.84	0.0780642
2.85	0.0268222			2.85	0.0796357
2.86	0.0286206			2.86	0.0840389
2.87	0.0255663			2.87	0.086734
2.88	0.0451931			2.88	0.087175
2.89	0.0280503			2.89	0.0810359
2.9	0.0271056			2.9	0.0837858
2.91	0.0335662			2.91	0.0794727
2.92	0.0306337			2.92	0.0854055
2.93	0.0274532			2.93	0.0640096
2.94	0.0253432			2.94	0.0778779
2.95	0.0174677			2.95	0.0791217
2.96	0.0385462			2.96	0.0808801
2.97	0.020358			2.97	0.0843318
2.98	0.0144941			2.98	0.0803878
2.99	0.0325282			2.99	0.0787351
3	0.0384923			3	0.0868862
3.01	0.0294464			3.01	0.0814957
3.02	0.0163639			3.02	0.0816326
3.03	0.0430433			3.03	0.0802128
3.04	0.0256449			3.04	0.07959
3.05	0.0249428			3.05	0.0824594
3.06	0.0290562			3.06	0.078822
3.07	0.0271683			3.07	0.0848537
3.08	0.0300458			3.08	0.07347
3.09	0.0304756			3.09	0.0816807
3.1	0.0416608			3.1	0.080814
3.11	0.0159701			3.11	0.0831552
3.12	0.0212664			3.12	0.0821753
3.13	0.0227254			3.13	0.0810544
3.14	0.0196957			3.14	0.0800087
3.15	0.0244267			3.15	0.0801228
3.16	0.0301566			3.16	0.0796046
3.17	0.0264045			3.17	0.0822378
3.18	0.0309655			3.18	0.0814889
3.19	0.0303897			3.19	0.0791754
3.2	0.0383455			3.2	0.0825145
3.21	0.0256323			3.21	0.0866605
3.22	0.0224517			3.22	0.086372
3.23	0.0249533			3.23	0.0793547
3.24	0.0351683			3.24	0.0754944
3.25	0.0315463			3.25	0.0814197
3.26	0.0387622			3.26	0.0764281
3.27	0.0162944			3.27	0.0859344
3.28	0.0200524			3.28	0.0783367
3.29	0.0266433			3.29	0.0809836
3.3	0.0188912			3.3	0.0804147
3.31	0.0279548			3.31	0.0794543
3.32	0.023356			3.32	0.0837987
3.33	0.0202259			3.33	0.0822554
3.34	0.0376447			3.34	0.0719133
3.35	0.0351066			3.35	0.0826457
3.36	0.0347888			3.36	0.0833517
3.37	0.0309615			3.37	0.0860254
3.38	0.0357719			3.38	0.084527
3.39	0.0453292			3.39	0.0840371
3.4	0.0307631			3.4	0.08406
3.41	0.0366012			3.41	0.0816327
3.42	0.0290749			3.42	0.0856772
3.43	0.0272899			3.43	0.0793287
3.44	0.0293432			3.44	0.0812869
3.45	0.0348066			3.45	0.0725509
3.46	0.0341589			3.46	0.0733596
3.47	0.0278101			3.47	0.0756395
3.48	0.0262962			3.48	0.0748388
3.49	0.0240213			3.49	0.0718177
3.5	0.0314172			3.5	0.0730488
3.51	0.0271243			3.51	0.0747396
3.52	0.0312871			3.52	0.0759389
3.53	0.0265948			3.53	0.0770837
3.54	0.0175346			3.54	0.0692798
3.55	0.0200327			3.55	0.0680815
3.56	0.0179131			3.56	0.0789506
3.57	0.0138241			3.57	0.0755513
3.58	0.0217732			3.58	0.0731199
3.59	0.031587			3.59	0.0651385
3.6	0.0359239			3.6	0.0786824
3.61	0.0127838			3.61	0.0681989
3.62	0.0311557			3.62	0.0689287
3.63	0.0151599			3.63	0.0759949
3.64	0.0263257			3.64	0.0704384
3.65	0.0262516			3.65	0.0747017
3.66	0.0257467			3.66	0.0705524
3.67	0.0283847			3.67	0.0766327
3.68	0.0366126			3.68	0.0698805
3.69	0.0314531			3.69	0.0767289
3.7	0.0271876			3.7	0.0743266
3.71	0.019074			3.71	0.0685611
3.72	0.0245848			3.72	0.0768404
3.73	0.0206904			3.73	0.0727304
3.74	0.0123314			3.74	0.0717227
3.75	0.0356194			3.75	0.0764744
3.76	0.0286714			3.76	0.0664051
3.77	0.0173017			3.77	0.0794504
3.78	0.0301646			3.78	0.0754153
3.79	0.0188942			3.79	0.0758657
3.8	0.0510086			3.8	0.065542
3.81	0.034959			3.81	0.077392
3.82	0.0202185			3.82	0.0674118
3.83	0.0218698			3.83	0.0654519
3.84	0.0281896			3.84	0.0691177
3.85	0.0362602			3.85	0.0877896
3.86	0.0222712			3.86	0.0726753
3.87	0.0414992			3.87	0.0734332
3.88	0.0351788			3.88	0.0781396
3.89	0.0330918			3.89	0.0772803
3.9	0.0180646			3.9	0.0820381
3.91	0.0233559			3.91	0.0729671
3.92	0.0174179			3.92	0.0707816
3.93	0.033272			3.93	0.0697766
3.94	0.034742			3.94	0.0728778
3.95	0.0299435			3.95	0.0749271
3.96	0.0157506			3.96	0.0666457
3.97	0.0143022			3.97	0.0669242
3.98	0.0275191			3.98	0.0741798
3.99	0.0345177			3.99	0.0702463
4	0.0437789			4	0.0724357
4.01	0.032136			4.01	0.0726465
4.02	0.0341392			4.02	0.0809091
4.03	0.0422637			4.03	0.0776499
4.04	0.0245128			4.04	0.0786305
4.05	0.0194311			4.05	0.0826225
4.06	0.0280258			4.06	0.0729662
4.07	0.040147			4.07	0.0795727
4.08	0.0290863			4.08	0.0703332
4.09	0.0432294			4.09	0.0740426
4.1	0.0357433			4.1	0.0763058
4.11	0.0317788			4.11	0.0694269
4.12	0.0184577			4.12	0.0772587
4.13	0.0277867			4.13	0.0760135
4.14	0.0227785			4.14	0.0783302
4.15	0.0198854			4.15	0.075931
4.16	0.0274599			4.16	0.0755473
4.17	0.0208308			4.17	0.0821372
4.18	0.0154554			4.18	0.0714166
4.19	0.0337522			4.19	0.0726826
4.2	0.0295204			4.2	0.0765109
4.21	0.0275445			4.21	0.0729749
4.22	0.0282073			4.22	0.0771211
4.23	0.0169886			4.23	0.0771793
4.24	0.0313914			4.24	0.0791146
4.25	0.0258923			4.25	0.0823929
4.26	0.0156859			4.26	0.0819282
4.27	0.0386033			4.27	0.0719794
4.28	0.0440927			4.28	0.0736304
4.29	0.0232361			4.29	0.0830845
4.3	0.0196844			4.3	0.0769412
4.31	0.0358968			4.31	0.0810631
4.32	0.0204315			4.32	0.0737316
4.33	0.036868			4.33	0.0798117
4.34	0.0377343			4.34	0.0804423
4.35	0.0107848			4.35	0.0767322
4.36	0.0224497			4.36	0.0804028
4.37	0.03846			4.37	0.0700662
4.38	0.0193897			4.38	0.075152
4.39	0.0324032			4.39	0.077726
4.4	0.0297913			4.4	0.0756303
4.41	0.0296013			4.41	0.0643874
4.42	0.0342624			4.42	0.0615166
4.43	0.034747			4.43	0.0648052
4.44	0.0298185			4.44	0.0757703
4.45	0.0283583			4.45	0.0706594
4.46	0.0226467			4.46	0.0687621
4.47	0.0334666			4.47	0.0801107
4.48	0.0199916			4.48	0.0814099
4.49	0.0352818			4.49	0.0781237
4.5	0.0232314			4.5	0.0834182
4.51	0.0292223			4.51	0.067947
4.52	0.0202487			4.52	0.079346
4.53	0.0344134			4.53	0.0735873
4.54	0.0254468			4.54	0.069377
4.55	0.0226997			4.55	0.0632292
4.56	0.0299779			4.56	0.0839335
4.57	0.0150654			4.57	0.069072
4.58	0.0344071			4.58	0.0790771
4.59	0.0278171			4.59	0.0722315
4.6	0.023356			4.6	0.0691667
4.61	0.0258002			4.61	0.0756895
4.62	0.0247428			4.62	0.0748547
4.63	0.0304451			4.63	0.0813006
4.64	0.0255378			4.64	0.0749869
4.65	0.0289992			4.65	0.0777177
4.66	0.0279293			4.66	0.0721566
4.67	0.0431492			4.67	0.0781821
4.68	0.0156188			4.68	0.0769269
4.69	0.0153455			4.69	0.0755006
4.7	0.0158834			4.7	0.0773621
4.71	0.0147737			4.71	0.0742738
4.72	0.0254011			4.72	0.0702318
4.73	0.0159191			4.73	0.0834899
4.74	0.0252258			4.74	0.0759649
4.75	0.037867			4.75	0.0747991
4.76	0.0242979			4.76	0.0715844
4.77	0.0283377			4.77	0.0770881
4.78	0.0453749			4.78	0.0734968
4.79	0.0325116			4.79	0.080612
4.8	0.0285044			4.8	0.0786606
4.81	0.0318475			4.81	0.076096
4.82	0.0224727			4.82	0.0701755
4.83	0.0226366			4.83	0.0815398
4.84	0.0341081			4.84	0.0658134
4.85	0.0280226			4.85	0.0741103
4.86	0.0240078			4.86	0.0759992
4.87	0.0285606			4.87	0.0703083
4.88	0.032968			4.88	0.0726595
4.89	0.0290106			4.89	0.0720894
4.9	0.0217649			4.9	0.076513
4.91	0.0354399			4.91	0.081394
4.92	0.0261647			4.92	0.0732982
4.93	0.0395669			4.93	0.0807381
4.94	0.0327634			4.94	0.0778119
4.95	0.0260534			4.95	0.0625574
4.96	0.0241424			4.96	0.0768912
4.97	0.0389827			4.97	0.0813982
4.98	0.0389663			4.98	0.0836872
4.99	0.0357993			4.99	0.076325
5	0.0293814			5	0.0679356
5.01	0.0272384			5.01	0.0821099
5.02	0.0258654			5.02	0.0743364
5.03	0.0263695			5.03	0.0725127
5.04	0.0215035			5.04	0.069569
5.05	0.0327051			5.05	0.0741095
5.06	0.0107155			5.06	0.0738413
5.07	0.0221564			5.07	0.0801387
5.08	0.0357615			5.08	0.081163
5.09	0.022227			5.09	0.0756466
5.1	0.0274225			5.1	0.0779126
5.11	0.0192335			5.11	0.0791947
5.12	0.0206481			5.12	0.0808079
5.13	0.0319831			5.13	0.0722718
5.14	0.0256493			5.14	0.0789242
5.15	0.0215785			5.15	0.0753467
5.16	0.0299761			5.16	0.0723375
5.17	0.0290974			5.17	0.0745735
5.18	0.0422196			5.18	0.075974
5.19	0.0290109			5.19	0.0736345
5.2	0.031042			5.2	0.082622
5.21	0.0238126			5.21	0.0823117
5.22	0.019464			5.22	0.0715808
5.23	0.0403862			5.23	0.0742718
5.24	0.023377			5.24	0.0721895
5.25	0.0183322			5.25	0.0776162
5.26	0.0117392			5.26	0.0708579
5.27	0.0178443			5.27	0.0671159
5.28	0.0182831			5.28	0.0748995
5.29	0.0261425			5.29	0.0725989
5.3	0.0183302			5.3	0.0702613
5.31	0.0177275			5.31	0.0631464
5.32	0.0223192			5.32	0.067479
5.33	0.0174345			5.33	0.0677921
5.34	0.0280254			5.34	0.0755678
5.35	0.0325085			5.35	0.0661151
5.36	0.0366952			5.36	0.0751578
5.37	0.0265263			5.37	0.0775914
5.38	0.0357417			5.38	0.073718
5.39	0.0273662			5.39	0.0597745
5.4	0.0204012			5.4	0.0799082
5.41	0.0327681			5.41	0.0872319
5.42	0.0325629			5.42	0.0809905
5.43	0.0185972			5.43	0.0804908
5.44	0.0254979			5.44	0.0782311
5.45	0.0375056			5.45	0.0808039
5.46	0.022747			5.46	0.0821619
5.47	0.0167219			5.47	0.0772166
5.48	0.0248319			5.48	0.0639633
5.49	0.0345785			5.49	0.0705003
5.5	0.014836			5.5	0.0631643
5.51	0.0331502			5.51	0.0615974
5.52	0.0377229			5.52	0.0647083
5.53	0.031836			5.53	0.0674258
5.54	0.0329608			5.54	0.072464
5.55	0.0284661			5.55	0.0666757
5.56	0.0224859			5.56	0.0765691
5.57	0.0230212			5.57	0.0791282
5.58	0.0207463			5.58	0.0792115
5.59	0.0189852			5.59	0.0834235
5.6	0.0387087			5.6	0.0835225
5.61	0.0206156			5.61	0.0807265
5.62	0.0231882			5.62	0.0826946
5.63	0.0243997			5.63	0.0734751
5.64	0.0328052			5.64	0.077989
5.65	0.0153739			5.65	0.0768454
5.66	0.0176726			5.66	0.0811052
5.67	0.0113375			5.67	0.083193
5.68	0.0161436			5.68	0.0772336
5.69	0.015206			5.69	0.0765609
5.7	0.018338			5.7	0.0722786
5.71	0.0157824			5.71	0.0699973
5.72	0.0209528			5.72	0.0701763
5.73	0.0251224			5.73	0.0630859
5.74	0.0163468			5.74	0.0728346
5.75	0.023757			5.75	0.0739258
5.76	0.0400654			5.76	0.0707281
5.77	0.0344951			5.77	0.0725707
5.78	0.0222916			5.78	0.0727131
5.79	0.0250978			5.79	0.0628153
5.8	0.0201796			5.8	0.0733089
5.81	0.0334393			5.81	0.0673593
5.82	0.0438017			5.82	0.0818949
5.83	0.0333606			5.83	0.077191
5.84	0.0239165			5.84	0.0797565
5.85	0.0166616			5.85	0.0774288
5.86	0.0389986			5.86	0.0831518
5.87	0.0348825			5.87	0.0737107
5.88	0.0248111			5.88	0.0783462
5.89	0.0202111			5.89	0.0801346
5.9	0.0143559			5.9	0.0824765
5.91	0.0304247			5.91	0.0798013
5.92	0.0235929			5.92	0.0839423
5.93	0.0172725			5.93	0.084495
5.94	0.0162851			5.94	0.0824421
5.95	0.0268574			5.95	0.0841258
5.96	0.0199896			5.96	0.0749111
5.97	0.0372105			5.97	0.072326
5.98	0.0308288			5.98	0.080897
5.99	0.0373711			5.99	0.0802144
6	0.0266411			6	0.0812672
6.01	0.0328469			6.01	0.0779509
6.02	0.024166			6.02	0.0805117
6.03	0.0297705			6.03	0.0761445
6.04	0.0197613			6.04	0.0799783
6.05	0.0229942			6.05	0.0742316
6.06	0.032791			6.06	0.0790975
6.07	0.0215778			6.07	0.0803349
6.08	0.0190317			6.08	0.0803716
6.09	0.0244257			6.09	0.0865078
6.1	0.0164626			6.1	0.0806035
6.11	0.0309762			6.11	0.0611078
6.12	0.0350558			6.12	0.0686796
6.13	0.0124003			6.13	0.0719466
6.14	0.0397746			6.14	0.0737982
6.15	0.0145098			6.15	0.072607
6.16	0.0327391			6.16	0.0747037
6.17	0.0360326			6.17	0.0716315
6.18	0.0269263			6.18	0.0826302
6.19	0.0388555			6.19	0.0691175
6.2	0.0319			6.2	0.0835354
6.21	0.0205973			6.21	0.0610144
6.22	0.0226199			6.22	0.0719125
6.23	0.021137			6.23	0.0698626
6.24	0.0234313			6.24	0.0736785
6.25	0.0145839			6.25	0.0724407
6.26	0.013397			6.26	0.0767961
6.27	0.017251			6.27	0.0658003
6.28	0.0244209			6.28	0.0773958
6.29	0.0217607			6.29	0.0841952
6.3	0.0207371			6.3	0.0817628
6.31	0.0137658			6.31	0.0799378
6.32	0.0146207			6.32	0.0709968
6.33	0.0183973			6.33	0.0867805
6.34	0.0277546			6.34	0.0792084
6.35	0.015155			6.35	0.0872765
6.36	0.0239484			6.36	0.0840107
6.37	0.0284127			6.37	0.0705908
6.38	0.0235163			6.38	0.0754078
6.39	0.0316648			6.39	0.0803173
6.4	0.0270619			6.4	0.0734996
6.41	0.0269006			6.41	0.0664543
6.42	0.0261413			6.42	0.0815236
6.43	0.0323858			6.43	0.0686157
6.44	0.0162184			6.44	0.0799281
6.45	0.0143068			6.45	0.083491
6.46	0.032273			6.46	0.0776823
6.47	0.0129052			6.47	0.0793474
6.48	0.0183923			6.48	0.066346
6.49	0.020992			6.49	0.074407
6.5	0.028771			6.5	0.0726457
6.51	0.0170422			6.51	0.0691721
6.52	0.0216211			6.52	0.0725315
6.53	0.010838			6.53	0.0770565
6.54	0.0218011			6.54	0.0614398
6.55	0.0266133			6.55	0.0804829
6.56	0.0337167			6.56	0.0756158
6.57	0.022999			6.57	0.0730472
6.58	0.0212511			6.58	0.0815013
6.59	0.0256489			6.59	0.0734208
6.6	0.0204725			6.6	0.0720527
6.61	0.0243552			6.61	0.084495
6.62	0.0364531			6.62	0.0774533
6.63	0.0256384			6.63	0.084768
6.64	0.0373253			6.64	0.0870668
6.65	0.0253107			6.65	0.0849067
6.66	0.0180505			6.66	0.066347
6.67	0.0215532			6.67	0.0798611
6.68	0.0265799			6.68	0.0794703
6.69	0.0162526			6.69	0.0785332
6.7	0.0298513			6.7	0.0708651
6.71	0.0279527			6.71	0.0804887
6.72	0.0356157			6.72	0.0770456
6.73	0.017733			6.73	0.0796831
6.74	0.0344854			6.74	0.0853535
6.75	0.043254			6.75	0.0776947
6.76	0.0292205			6.76	0.077661
6.77	0.0310251			6.77	0.0774805
6.78	0.0327671			6.78	0.0758238
6.79	0.0309038			6.79	0.0631917
6.8	0.0240748			6.8	0.0770997
6.81	0.0338032			6.81	0.0781517
6.82	0.0346784			6.82	0.0835613
6.83	0.0297014			6.83	0.0715231
6.84	0.0116925			6.84	0.0823211
6.85	0.0362735			6.85	0.0814084
6.86	0.0243177			6.86	0.0779724
6.87	0.0276709			6.87	0.0774134
6.88	0.0135412			6.88	0.0789712
6.89	0.0207096			6.89	0.0648648
6.9	0.0180909			6.9	0.0747404
6.91	0.0198781			6.91	0.0752716
6.92	0.0387217			6.92	0.0793116
6.93	0.026209			6.93	0.0739001
6.94	0.0307434			6.94	0.0779544
6.95	0.0272631			6.95	0.0758804
6.96	0.0113845			6.96	0.0730585
6.97	0.02797			6.97	0.066976
6.98	0.0328948			6.98	0.0834421
6.99	0.0211599			6.99	0.0727167
7	0.0175329			7	0.0762057
7.01	0.0313213			7.01	0.0761667
7.02	0.0164914			7.02	0.0757314
7.03	0.0141389			7.03	0.0712713
7.04	0.0158775			7.04	0.0764228
7.05	0.0281148			7.05	0.0841771
7.06	0.014409			7.06	0.0756257
7.07	0.0239823			7.07	0.0668724
7.08	0.0201837			7.08	0.0731709
7.09	0.0358201			7.09	0.0711373
7.1	0.0169199			7.1	0.0792196
7.11	0.0365837			7.11	0.0682626
7.12	0.0274595			7.12	0.0759372
7.13	0.0299269			7.13	0.0722027
7.14	0.0474252			7.14	0.0739035
7.15	0.0296298			7.15	0.0730441
7.16	0.0276468			7.16	0.0763746
7.17	0.0299603			7.17	0.0703802
7.18	0.0406793			7.18	0.0669725
7.19	0.0267655			7.19	0.0712621
7.2	0.0403014			7.2	0.0750097
7.21	0.0343823			7.21	0.073183
7.22	0.0304227			7.22	0.0781865
7.23	0.0220728			7.23	0.0645814
7.24	0.0227415			7.24	0.0698882
7.25	0.0149834			7.25	0.0713396
7.26	0.0387445			7.26	0.0660309
7.27	0.0175803			7.27	0.0708914
7.28	0.0383706			7.28	0.0757081
7.29	0.0256797			7.29	0.0694487
7.3	0.0341882			7.3	0.0726708
7.31	0.0311005			7.31	0.0659016
7.32	0.0195212			7.32	0.0670001
7.33	0.0255633			7.33	0.068268
7.34	0.020988			7.34	0.0767866
7.35	0.0339426			7.35	0.0781391
7.36	0.0255122			7.36	0.0841701
7.37	0.0255339			7.37	0.0722527
7.38	0.0274122			7.38	0.080642
7.39	0.0208528			7.39	0.0811873
7.4	0.0351643			7.4	0.0730267
7.41	0.0350672			7.41	0.078503
7.42	0.0251212			7.42	0.0802622
7.43	0.0178777			7.43	0.0685945
7.44	0.0290608			7.44	0.0754602
7.45	0.0187721			7.45	0.0680814
7.46	0.0184364			7.46	0.0686211
7.47	0.0261372			7.47	0.0745735
7.48	0.0276673			7.48	0.0759411
7.49	0.0223079			7.49	0.0767696
7.5	0.027488			7.5	0.0754798
7.51	0.0297379			7.51	0.0773757
7.52	0.0347615			7.52	0.0745356
7.53	0.0453606			7.53	0.073273
7.54	0.0301669			7.54	0.0751199
7.55	0.0313558			7.55	0.0634599
7.56	0.0294132			7.56	0.0812745
7.57	0.0370441			7.57	0.0718245
7.58	0.0284289			7.58	0.0691447
7.59	0.0282071			7.59	0.0754412
7.6	0.0152837			7.6	0.077405
7.61	0.0132018			7.61	0.0712145
7.62	0.0173917			7.62	0.0688455
7.63	0.0153748			7.63	0.0691806
7.64	0.0121779			7.64	0.078384
7.65	0.0217047			7.65	0.0825962
7.66	0.0115091			7.66	0.0747659
7.67	0.0402395			7.67	0.0775761
7.68	0.0235582			7.68	0.0769501
7.69	0.0119071			7.69	0.0815319
7.7	0.0335138			7.7	0.0806561
7.71	0.0112899			7.71	0.0724495
7.72	0.0178345			7.72	0.0641211
7.73	0.0185128			7.73	0.0746483
7.74	0.0314829			7.74	0.0788987
7.75	0.0116383			7.75	0.074874
7.76	0.0295117			7.76	0.0736318
7.77	0.0227976			7.77	0.0750397
7.78	0.0170286			7.78	0.0738225
7.79	0.0162888			7.79	0.080035
7.8	0.0177874			7.8	0.0760105
7.81	0.0120383			7.81	0.0792406
7.82	0.0151095			7.82	0.0741351
7.83	0.0250592			7.83	0.0722674
7.84	0.02465			7.84	0.0684758
7.85	0.0247669			7.85	0.0722321
7.86	0.0406342			7.86	0.0776213
7.87	0.028096			7.87	0.0787993
7.88	0.0291969			7.88	0.0762773
7.89	0.0139787			7.89	0.0784484
7.9	0.0224189			7.9	0.0727267
7.91	0.0187523			7.91	0.0682418
7.92	0.0164616			7.92	0.0651434
7.93	0.0079387			7.93	0.0736609
7.94	0.0114469			7.94	0.0728995
7.95	0.014264			7.95	0.0745124
7.96	0.0216527			7.96	0.075949
7.97	0.0192384			7.97	0.0772734
7.98	0.022227			7.98	0.0699316
7.99	0.0155212			7.99	0.0729283
8	0.0220437			8	0.0735508
8.01	0.022121			8.01	0.0725385
8.02	0.027021			8.02	0.0816662
8.03	0.0333035			8.03	0.0737388
8.04	0.0332579			8.04	0.0725194
8.05	0.0139345			8.05	0.0783141
8.06	0.0216745			8.06	0.0773477
8.07	0.0367429			8.07	0.0703733
8.08	0.0350017			8.08	0.0748331
8.09	0.0331693			8.09	0.0724527
8.1	0.0205575			8.1	0.0782563
8.11	0.0152192			8.11	0.0740966
8.12	0.0266634			8.12	0.0753297
8.13	0.0211017			8.13	0.075829
8.14	0.0174066			8.14	0.0760873
8.15	0.0128938			8.15	0.075375
8.16	0.0366202			8.16	0.0730859
8.17	0.0273546			8.17	0.0848281
8.18	0.034604			8.18	0.0754692
8.19	0.0380215			8.19	0.0733809
8.2	0.0311881			8.2	0.0792196
8.21	0.0313023			8.21	0.0720006
8.22	0.0235934			8.22	0.0760937
8.23	0.0281374			8.23	0.0725455
8.24	0.0189896			8.24	0.0819275
8.25	0.0202124			8.25	0.0731502
8.26	0.0202124			8.26	0.076685
8.27	0.0249188			8.27	0.0708011
8.28	0.0260165			8.28	0.0729437
8.29	0.0351688			8.29	0.0765565
8.3	0.0254993			8.3	0.0791947
8.31	0.0237112			8.31	0.0751539
8.32	0.0375492			8.32	0.0766736
8.33	0.02998			8.33	0.0815942
8.34	0.0218158			8.34	0.0786223
8.35	0.0414054			8.35	0.073725
8.36	0.0214294			8.36	0.07579
8.37	0.024268			8.37	0.0794151
8.38	0.0266701			8.38	0.0775551
8.39	0.0215338			8.39	0.0734878
8.4	0.044631			8.4	0.0817301
8.41	0.0272162			8.41	0.0790153
8.42	0.0420012			8.42	0.0791552
8.43	0.0375582			8.43	0.072711
8.44	0.0345901			8.44	0.0768814
8.45	0.0265925			8.45	0.0828848
8.46	0.0211361			8.46	0.0747085
8.47	0.0267998			8.47	0.0833787
8.48	0.0177381			8.48	0.0799022
8.49	0.0409379			8.49	0.0700285
8.5	0.0156012			8.5	0.0739522
8.51	0.0287934			8.51	0.0746006
8.52	0.0322428			8.52	0.0811134
8.53	0.031066			8.53	0.0706598
8.54	0.0156117			8.54	0.0748389
8.55	0.018099			8.55	0.0770463
8.56	0.0175517			8.56	0.0751989
8.57	0.0168695			8.57	0.0780419
8.58	0.0139334			8.58	0.0797279
8.59	0.0302988			8.59	0.0797992
8.6	0.0271442			8.6	0.0773701
8.61	0.0403684			8.61	0.068489
8.62	0.0287356			8.62	0.0837928
8.63	0.0332378			8.63	0.0767233
8.64	0.0344756			8.64	0.0800381
8.65	0.0268074			8.65	0.078382
8.66	0.0272284			8.66	0.0754713
8.67	0.0390755			8.67	0.0692288
8.68	0.0324997			8.68	0.0726331
8.69	0.0127773			8.69	0.0793247
8.7	0.025813			8.7	0.0728847
8.71	0.0236442			8.71	0.0774282
8.72	0.028307			8.72	0.0832324
8.73	0.0325987			8.73	0.079358
8.74	0.0374367			8.74	0.0777684
8.75	0.0238602			8.75	0.0782435
8.76	0.024469			8.76	0.0833865
8.77	0.0213456			8.77	0.0745639
8.78	0.0140471			8.78	0.0750641
8.79	0.0168178			8.79	0.0739685
8.8	0.0252615			8.8	0.0796833
8.81	0.0191131			8.81	0.0789498
8.82	0.0347846			8.82	0.0765858
8.83	0.035414			8.83	0.0868623
8.84	0.0228321			8.84	0.0796371
8.85	0.0275169			8.85	0.0722844
8.86	0.0346701			8.86	0.0656409
8.87	0.0321133			8.87	0.0703223
8.88	0.0369837			8.88	0.0766562
8.89	0.0401328			8.89	0.0773188
8.9	0.0304268			8.9	0.0656845
8.91	0.0344276			8.91	0.0666459
8.92	0.0251557			8.92	0.0642248
8.93	0.0254065			8.93	0.0674299
8.94	0.02956			8.94	0.0710772
8.95	0.0304894			8.95	0.0701739
8.96	0.0199086			8.96	0.0711552
8.97	0.0240502			8.97	0.0733795
8.98	0.0188945			8.98	0.0820025
8.99	0.0260531			8.99	0.0682497
9	0.0368765			9	0.0659049
9.01	0.0412926			9.01	0.0711179
9.02	0.0382991			9.02	0.0704327
9.03	0.0303234			9.03	0.0838583
9.04	0.0300947			9.04	0.0814096
9.05	0.0321472			9.05	0.0774242
9.06	0.0322296			9.06	0.0814589
9.07	0.0249845			9.07	0.0657342
9.08	0.0420935			9.08	0.0614664
9.09	0.0411836			9.09	0.0693248
9.1	0.0344368			9.1	0.0694765
9.11	0.0287647			9.11	0.0824182
9.12	0.0300432			9.12	0.079851
9.13	0.0248224			9.13	0.0884263
9.14	0.0435694			9.14	0.0719317
9.15	0.0338575			9.15	0.0600352
9.16	0.0319487			9.16	0.0691683
9.17	0.0265			9.17	0.0864489
9.18	0.0267216			9.18	0.0846952
9.19	0.0292763			9.19	0.0695949
9.2	0.0175009			9.2	0.0682972
9.21	0.0115113			9.21	0.0796755
9.22	0.0302018			9.22	0.0637392
9.23	0.0336238			9.23	0.0610533
9.24	0.0128025			9.24	0.0823516
9.25	0.0179398			9.25	0.0814496
9.26	0.0272319			9.26	0.0612948
9.27	0.0196535			9.27	0.0824246
9.28	0.0178002			9.28	0.0820988
9.29	0.0108512			9.29	0.0778269
9.3	0.0374513			9.3	0.0792154
9.31	0.0348547			9.31	0.0834102
9.32	0.035256			9.32	0.0848141
9.33	0.0309675			9.33	0.0708454
9.34	0.0214932			9.34	0.0836083
9.35	0.0200423			9.35	0.0746939
9.36	0.0429127			9.36	0.0624918
9.37	0.0236877			9.37	0.0692809
9.38	0.027007			9.38	0.0716807
9.39	0.0111698			9.39	0.0836057
9.4	0.0259464			9.4	0.0800667
9.41	0.0147259			9.41	0.0805215
9.42	0.0119243			9.42	0.0796276
9.43	0.0313429			9.43	0.0741035
9.44	0.0208164			9.44	0.0635672
9.45	0.0320823			9.45	0.0700576
9.46	0.038689			9.46	0.0697606
9.47	0.0195983			9.47	0.0782614
9.48	0.0215815			9.48	0.0744134
9.49	0.0297271			9.49	0.0760899
9.5	0.0207962			9.5	0.0613642
9.51	0.0212191			9.51	0.0771467
9.52	0.0480045			9.52	0.0880269
9.53	0.0294093			9.53	0.0820855
9.54	0.0404247			9.54	0.0831113
9.55	0.0251209			9.55	0.0840418
9.56	0.039203			9.56	0.0795956
9.57	0.0288971			9.57	0.0844022
9.58	0.0267187			9.58	0.0873314
9.59	0.0287395			9.59	0.0753258
9.6	0.0384606			9.6	0.0846421
9.61	0.0359524			9.61	0.0857349
9.62	0.0271389			9.62	0.0831174
9.63	0.0239676			9.63	0.0769691
9.64	0.0372104			9.64	0.0680764
9.65	0.0293799			9.65	0.079048
9.66	0.0323267			9.66	0.0860191
9.67	0.0253752			9.67	0.0695967
9.68	0.0455298			9.68	0.0726513
9.69	0.0317512			9.69	0.0834689
9.7	0.0321323			9.7	0.0754596
9.71	0.0384032			9.71	0.0763419
9.72	0.0257699			9.72	0.0843955
9.73	0.0278367			9.73	0.086149
9.74	0.0480569			9.74	0.0837789
9.75	0.0372545			9.75	0.0825582
9.76	0.0274435			9.76	0.0873571
9.77	0.0297835			9.77	0.0822539
9.78	0.0338285			9.78	0.0812387
9.79	0.0383313			9.79	0.0740027
9.8	0.0434681			9.8	0.0763176
9.81	0.0269516			9.81	0.0793884
9.82	0.0301076			9.82	0.0798905
9.83	0.0259219			9.83	0.0777505
9.84	0.0306421			9.84	0.0670131
9.85	0.0302867			9.85	0.0814929
9.86	0.0336881			9.86	0.0831592
9.87	0.0393075			9.87	0.0805054
9.88	0.0280676			9.88	0.0826378
9.89	0.0331537			9.89	0.0754113
9.9	0.0344331			9.9	0.0748979
9.91	0.0216397			9.91	0.0789317
9.92	0.0296214			9.92	0.0696343
9.93	0.0424368			9.93	0.0802789
9.94	0.0307986			9.94	0.0792396
9.95	0.0250216			9.95	0.0827852
9.96	0.0251452			9.96	0.0809924
9.97	0.0234248			9.97	0.0813551
9.98	0.0305395			9.98	0.0743863
9.99	0.0354397			9.99	0.0786293
10	0.0288678			10	0.081472
10.01	0.029483			10.01	0.0730303
10.02	0.0255027			10.02	0.0774638
10.03	0.0357983			10.03	0.0787086
10.04	0.036993			10.04	0.0729726
10.05	0.0331742			10.05	0.0827773
10.06	0.0330701			10.06	0.0826069
10.07	0.0256598			10.07	0.0778196
10.08	0.0253082			10.08	0.0797942
10.09	0.0191946			10.09	0.0778606
10.1	0.0209454			10.1	0.0812001
10.11	0.0169488			10.11	0.0851204
10.12	0.02207			10.12	0.0772314
10.13	0.0493151			10.13	0.0786596
10.14	0.0307976			10.14	0.0806493
10.15	0.0257519			10.15	0.0613574
10.16	0.028952			10.16	0.0743396
10.17	0.037046			10.17	0.0828366
10.18	0.0336847			10.18	0.0791591
10.19	0.0196965			10.19	0.0784089
10.2	0.0322574			10.2	0.0834517
10.21	0.0317242			10.21	0.0845563
10.22	0.0165674			10.22	0.0847983
10.23	0.0209682			10.23	0.0826934
10.24	0.0188122			10.24	0.0867672
10.25	0.0363217			10.25	0.084682
10.26	0.0243677			10.26	0.0785216
10.27	0.0281999			10.27	0.0812073
10.28	0.019993			10.28	0.0834876
10.29	0.0237015			10.29	0.0832928
10.3	0.0094425			10.3	0.0794521
10.31	0.0367475			10.31	0.0822572
10.32	0.048163			10.32	0.0806757
10.33	0.0228931			10.33	0.0688672
10.34	0.0123592			10.34	0.0813607
10.35	0.0146895			10.35	0.0786149
10.36	0.0279489			10.36	0.0819262
10.37	0.0190293			10.37	0.0262998
10.38	0.0190964			10.38	0.0333488
10.39	0.0255439			10.39	0.0828774
10.4	0.0232093			10.4	0.0833662
10.41	0.0213608			10.41	0.0812304
10.42	0.0277783			10.42	0.0772147
10.43	0.031088			10.43	0.0785909
10.44	0.0279732			10.44	0.085788
10.45	0.0174456			10.45	0.0782619
10.46	0.0183266			10.46	0.0802116
10.47	0.0174758			10.47	0.0801676
10.48	0.0226881			10.48	0.079402
10.49	0.0200207			10.49	0.0821909
10.5	0.0402755			10.5	0.0826821
10.51	0.0270565			10.51	0.0764732
10.52	0.0137907			10.52	0.0860457
10.53	0.0322515			10.53	0.0751934
10.54	0.0234236			10.54	0.0766046
10.55	0.0191825			10.55	0.0814304
10.56	0.0275322			10.56	0.0863197
10.57	0.0338827			10.57	0.0841668
10.58	0.0216412			10.58	0.0820714
10.59	0.0259465			10.59	0.0802662
10.6	0.0313662			10.6	0.0782806
10.61	0.0245989			10.61	0.0801077
10.62	0.0273626			10.62	0.0836804
10.63	0.0165493			10.63	0.0869103
10.64	0.0299432			10.64	0.0831734
10.65	0.0280546			10.65	0.0691308
10.66	0.0230861			10.66	0.0727366
10.67	0.0238099			10.67	0.0724675
10.68	0.0375658			10.68	0.0749268
10.69	0.0322415			10.69	0.0850476
10.7	0.0162158			10.7	0.0710561
10.71	0.0216336			10.71	0.0717118
10.72	0.0236315			10.72	0.0756114
10.73	0.0289488			10.73	0.0678067
10.74	0.016939			10.74	0.0663555
10.75	0.0300569			10.75	0.0709974
10.76	0.0219181			10.76	0.0659528
10.77	0.0263098			10.77	0.0731411
10.78	0.0192436			10.78	0.07536
10.79	0.0261688			10.79	0.0651346
10.8	0.0283458			10.8	0.0679041
10.81	0.0255294			10.81	0.0715676
10.82	0.0190311			10.82	0.0741182
10.83	0.0218182			10.83	0.0700928
10.84	0.0169094			10.84	0.0657924
10.85	0.0191416			10.85	0.0765827
10.86	0.0186237			10.86	0.0706426
10.87	0.0164395			10.87	0.0711694
10.88	0.024338			10.88	0.0643236
10.89	0.0288836			10.89	0.0794978
10.9	0.0297259			10.9	0.0721772
10.91	0.0257811			10.91	0.0636408
10.92	0.0269725			10.92	0.0656627
10.93	0.0302863			10.93	0.0748097
10.94	0.0320218			10.94	0.0699841
10.95	0.0191074			10.95	0.0737816
10.96	0.022168			10.96	0.0816002
10.97	0.0125777			10.97	0.075479
10.98	0.0198064			10.98	0.0776731
10.99	0.0153393			10.99	0.0685644
11	0.0187147			11	0.0615441
11.01	0.0206945			11.01	0.0708963
11.02	0.0339949			11.02	0.0645116
11.03	0.0228529			11.03	0.0728578
11.04	0.0222618			11.04	0.0683085
11.05	0.0194219			11.05	0.0731052
11.06	0.0232385			11.06	0.0710381
11.07	0.0335961			11.07	0.0612904
11.08	0.016946			11.08	0.0771164
11.09	0.0199402			11.09	0.0656455
11.1	0.0145687			11.1	0.077209
11.11	0.0175124			11.11	0.0745288
11.12	0.0263692			11.12	0.0686226
11.13	0.0133881			11.13	0.0701681
11.14	0.0287665			11.14	0.0695658
11.15	0.0311738			11.15	0.0773221
11.16	0.0228822			11.16	0.0817783
11.17	0.0220658			11.17	0.078458
11.18	0.0222984			11.18	0.066238
11.19	0.0316393			11.19	0.0853867
11.2	0.0261722			11.2	0.0722403
11.21	0.0320469			11.21	0.0683625
11.22	0.0190523			11.22	0.0798656
11.23	0.0308249			11.23	0.0807618
11.24	0.0409751			11.24	0.0781286
11.25	0.0366021			11.25	0.0823387
11.26	0.0219692			11.26	0.0853558
11.27	0.0194039			11.27	0.0849966
11.28	0.0238815			11.28	0.0830727
11.29	0.0271722			11.29	0.0831865
11.3	0.0172431			11.3	0.0839966
11.31	0.0200254			11.31	0.079752
11.32	0.032677			11.32	0.0826482
11.33	0.0148651			11.33	0.0847965
11.34	0.0084623			11.34	0.083253
11.35	0.0320494			11.35	0.0904193
11.36	0.0321462			11.36	0.0794645
11.37	0.0205351			11.37	0.0856308
11.38	0.0132769			11.38	0.0863527
11.39	0.0221412			11.39	0.0790457
11.4	0.0357162			11.4	0.085542
11.41	0.0087468			11.41	0.0853179
11.42	0.0323284			11.42	0.0844924
11.43	0.0262654			11.43	0.0853077
11.44	0.0300549			11.44	0.0877655
11.45	0.0215028			11.45	0.0851044
11.46	0.0211301			11.46	0.0793199
11.47	0.025504			11.47	0.0799156
11.48	0.0238496			11.48	0.0813001
11.49	0.0248075			11.49	0.080175
11.5	0.0190637			11.5	0.0828744
11.51	0.0219296			11.51	0.0895351
11.52	0.0185848			11.52	0.0876409
11.53	0.0190398			11.53	0.0748061
11.54	0.0352007			11.54	0.0691773
11.55	0.0150523			11.55	0.083748
11.56	0.0145691			11.56	0.0806721
11.57	0.0217515			11.57	0.087239
11.58	0.0266438			11.58	0.0849851
11.59	0.0250476			11.59	0.0651194
11.6	0.0267045			11.6	0.0818731
11.61	0.0259125			11.61	0.0761084
11.62	0.016855			11.62	0.0829798
11.63	0.0196208			11.63	0.0867084
11.64	0.0206725			11.64	0.0829084
11.65	0.0220256			11.65	0.0701184
11.66	0.0268099			11.66	0.083411
11.67	0.0361244			11.67	0.0797913
11.68	0.0207009			11.68	0.0704175
11.69	0.0272925			11.69	0.0781481
11.7	0.0357402			11.7	0.0901565
11.71	0.0331589			11.71	0.0784081
11.72	0.0399586			11.72	0.0842528
11.73	0.0338824			11.73	0.0744479
11.74	0.0257009			11.74	0.0804294
11.75	0.0280205			11.75	0.063279
11.76	0.0338413			11.76	0.0820164
11.77	0.0228297			11.77	0.0815807
11.78	0.0364744			11.78	0.0735052
11.79	0.0355878			11.79	0.0860137
11.8	0.033001			11.8	0.0820437
11.81	0.0249791			11.81	0.0857041
11.82	0.0266535			11.82	0.087837
11.83	0.0168932			11.83	0.0846913
11.84	0.0245497			11.84	0.0752271
11.85	0.0177382			11.85	0.0787256
11.86	0.0274714			11.86	0.0876762
11.87	0.0361023			11.87	0.0802335
11.88	0.012371			11.88	0.0820715
11.89	0.0251504			11.89	0.0824453
11.9	0.0298976			11.9	0.0825055
11.91	0.025707			11.91	0.0776791
11.92	0.0316492			11.92	0.0807459
11.93	0.0317792			11.93	0.0723477
11.94	0.0165898			11.94	0.0877955
11.95	0.0201184			11.95	0.0743799
11.96	0.0275655			11.96	0.0853744
11.97	0.018293			11.97	0.0837407
11.98	0.0183773			11.98	0.0774527
11.99	0.0221064			11.99	0.0882651
12	0.0203591			12	0.0810428
12.01	0.0189048			12.01	0.0859347
12.02	0.021342			12.02	0.0795533
12.03	0.0296735			12.03	0.0679608
12.04	0.0246828			12.04	0.0640613
12.05	0.020475			12.05	0.0885946
12.06	0.0162154			12.06	0.0750968
12.07	0.0174683			12.07	0.0818633
12.08	0.0325021			12.08	0.0747832
12.09	0.039748			12.09	0.0829804
12.1	0.0270025			12.1	0.0746318
12.11	0.0362357			12.11	0.0846915
12.12	0.0301401			12.12	0.0858224
12.13	0.0236436			12.13	0.0772677
12.14	0.0185118			12.14	0.0561147
12.15	0.0188196			12.15	0.0821442
12.16	0.0252261			12.16	0.0780331
12.17	0.0260377			12.17	0.0759774
12.18	0.0146829			12.18	0.0857148
12.19	0.0201386			12.19	0.0812196
12.2	0.0284818			12.2	0.0740368
12.21	0.0252684			12.21	0.0817887
12.22	0.0103499			12.22	0.0801082
12.23	0.0271958			12.23	0.0746237
12.24	0.0323677			12.24	0.0569405
12.25	0.0327834			12.25	0.0842458
12.26	0.0316512			12.26	0.0849282
12.27	0.0281588			12.27	0.0807112
12.28	0.0284152			12.28	0.0679194
12.29	0.0196607			12.29	0.0778701
12.3	0.0325985			12.3	0.0729364
12.31	0.0229146			12.31	0.0845329
12.32	0.0177407			12.32	0.0826067
12.33	0.0344895			12.33	0.0908768
12.34	0.0258555			12.34	0.0752445
12.35	0.03493			12.35	0.0851576
12.36	0.0290409			12.36	0.0757801
12.37	0.0290647			12.37	0.0751478
12.38	0.0313239			12.38	0.0870895
12.39	0.0283438			12.39	0.0753357
12.4	0.0303959			12.4	0.0667207
12.41	0.0271747			12.41	0.0732893
12.42	0.0300988			12.42	0.0834069
12.43	0.020846			12.43	0.0868989
12.44	0.0252735			12.44	0.0819337
12.45	0.0400257			12.45	0.0825602
12.46	0.0369439			12.46	0.0880528
12.47	0.030343			12.47	0.0828206
12.48	0.0241394			12.48	0.0862966
12.49	0.0218988			12.49	0.0857469
12.5	0.0242742			12.5	0.0771263
12.51	0.0132299			12.51	0.0801664
12.52	0.0188819			12.52	0.082214
12.53	0.0306664			12.53	0.0838724
12.54	0.0255014			12.54	0.0806702
12.55	0.0314304			12.55	0.0829273
12.56	0.0333964			12.56	0.0765202
12.57	0.0224552			12.57	0.0725542
12.58	0.0127225			12.58	0.0772922
12.59	0.0275053			12.59	0.0739897
12.6	0.027971			12.6	0.0807338
12.61	0.0307309			12.61	0.0742627
12.62	0.0276634			12.62	0.0770462
12.63	0.028206			12.63	0.080714
12.64	0.0295088			12.64	0.0805802
12.65	0.024613			12.65	0.07846
12.66	0.0267224			12.66	0.080497
12.67	0.0141853			12.67	0.0843539
12.68	0.0219249			12.68	0.0840934
12.69	0.0266465			12.69	0.0711384
12.7	0.0189624			12.7	0.079661
12.71	0.0210913			12.71	0.079238
12.72	0.0210878			12.72	0.0807175
12.73	0.0208682			12.73	0.081197
12.74	0.013477			12.74	0.0819652
12.75	0.0261584			12.75	0.0799627
12.76	0.0219427			12.76	0.0788281
12.77	0.0230566			12.77	0.0758233
12.78	0.020698			12.78	0.0828214
12.79	0.0294554			12.79	0.0754083
12.8	0.0168142			12.8	0.0774087
12.81	0.0126453			12.81	0.0851956
12.82	0.0207616			12.82	0.0823877
12.83	0.0262249			12.83	0.0684532
12.84	0.0294369			12.84	0.0620848
12.85	0.0209723			12.85	0.0717413
12.86	0.0190672			12.86	0.0653801
12.87	0.0166657			12.87	0.0509239
12.88	0.0273855			12.88	0.0621758
12.89	0.0240777			12.89	0.0710628
12.9	0.017837			12.9	0.0789035
12.91	0.0282433			12.91	0.0832988
12.92	0.0214518			12.92	0.08616
12.93	0.0170295			12.93	0.0843015
12.94	0.0208928			12.94	0.0818932
12.95	0.013462			12.95	0.0690272
12.96	0.0233851			12.96	0.0857147
12.97	0.0271523			12.97	0.0886982
12.98	0.0199849			12.98	0.0826967
12.99	0.0250795			12.99	0.0796185
13	0.0444746			13	0.0850243
13.01	0.0231174			13.01	0.0866495
13.02	0.0364569			13.02	0.078875
13.03	0.0293768			13.03	0.0742407
13.04	0.0292856			13.04	0.0827896
13.05	0.0326961			13.05	0.0762865
13.06	0.0341469			13.06	0.076292
13.07	0.0343563			13.07	0.0647553
13.08	0.0112879			13.08	0.065896
13.09	0.0374647			13.09	0.0677152
13.1	0.0451235			13.1	0.0570332
13.11	0.0251458			13.11	0.0662207
13.12	0.0218936			13.12	0.0691347
13.13	0.0322531			13.13	0.0837803
13.14	0.0245692			13.14	0.0809208
13.15	0.0292296			13.15	0.0777702
13.16	0.0247182			13.16	0.0859591
13.17	0.0240261			13.17	0.0816973
13.18	0.0146437			13.18	0.0837502
13.19	0.0184359			13.19	0.0318066
13.2	0.0162293			13.2	0.0634104
13.21	0.0135218			13.21	0.0612379
13.22	0.0267469			13.22	0.0798329
13.23	0.0216758			13.23	0.0850287
13.24	0.0172699			13.24	0.0703515
13.25	0.0171576			13.25	0.0791244
13.26	0.0163831			13.26	0.0835202
13.27	0.0171303			13.27	0.0855748
13.28	0.0254013			13.28	0.0784823
13.29	0.0245526			13.29	0.0777249
13.3	0.0141333			13.3	0.0811916
13.31	0.0327458			13.31	0.0872387
13.32	0.0403406			13.32	0.0779499
13.33	0.0209531			13.33	0.0779719
13.34	0.0194521			13.34	0.0846756
13.35	0.0279855			13.35	0.083049
13.36	0.0277239			13.36	0.0866785
13.37	0.0330686			13.37	0.0792342
13.38	0.02997			13.38	0.0842071
13.39	0.0220256			13.39	0.0785514
13.4	0.0138283			13.4	0.0808422
13.41	0.0296821			13.41	0.0864415
13.42	0.0215246			13.42	0.0831921
13.43	0.0223677			13.43	0.0866595
13.44	0.0255443			13.44	0.0822553
13.45	0.0160939			13.45	0.0860775
13.46	0.0098851			13.46	0.0900644
13.47	0.0224149			13.47	0.0792914
13.48	0.0294512			13.48	0.0817902
13.49	0.0321598			13.49	0.0816623
13.5	0.0173855			13.5	0.083682
13.51	0.018259			13.51	0.079748
13.52	0.0308739			13.52	0.0847375
13.53	0.0306226			13.53	0.0801746
13.54	0.0251556			13.54	0.0850019
13.55	0.025017			13.55	0.0878213
13.56	0.0332598			13.56	0.0875511
13.57	0.0248538			13.57	0.0802379
13.58	0.0416585			13.58	0.0742793
13.59	0.0241561			13.59	0.0814854
13.6	0.0362037			13.6	0.0749882
13.61	0.0450808			13.61	0.0788243
13.62	0.0185574			13.62	0.0835519
13.63	0.0266305			13.63	0.0880038
13.64	0.0231135			13.64	0.0759666
13.65	0.0252608			13.65	0.0811443
13.66	0.0182038			13.66	0.088314
13.67	0.035766			13.67	0.0815122
13.68	0.0248632			13.68	0.08531
13.69	0.0135316			13.69	0.0831062
13.7	0.0292954			13.7	0.0799532
13.71	0.017264			13.71	0.0873995
13.72	0.0186425			13.72	0.0904509
13.73	0.0219274			13.73	0.0837421
13.74	0.0226022			13.74	0.0863624
13.75	0.0120822			13.75	0.0771607
13.76	0.0236615			13.76	0.0842639
13.77	0.0203717			13.77	0.0882333
13.78	0.0305695			13.78	0.0897303
13.79	0.0171978			13.79	0.0839707
13.8	0.0181876			13.8	0.0847322
13.81	0.0280998			13.81	0.071136
13.82	0.0343714			13.82	0.0827707
13.83	0.0250654			13.83	0.0836234
13.84	0.0152495			13.84	0.0843719
13.85	0.0230621			13.85	0.0807626
13.86	0.0213613			13.86	0.0897244
13.87	0.0208839			13.87	0.0817364
13.88	0.0171305			13.88	0.0834145
13.89	0.0223763			13.89	0.087581
13.9	0.0208388			13.9	0.0863755
13.91	0.0145503			13.91	0.0824449
13.92	0.0271966			13.92	0.0849227
13.93	0.033854			13.93	0.086189
13.94	0.0149471			13.94	0.0770416
13.95	0.0162005			13.95	0.0867422
13.96	0.0146083			13.96	0.0798273
13.97	0.0203335			13.97	0.0654362
13.98	0.0150128			13.98	0.0812321
13.99	0.0180405			13.99	0.0626373
14	0.0187062			14	0.0834628
14.01	0.010342			14.01	0.0869362
14.02	0.0192548			14.02	0.0848981
14.03	0.0303067			14.03	0.078069
14.04	0.0265248			14.04	0.0624752
14.05	0.0261813			14.05	0.0802284
14.06	0.0175484			14.06	0.0901183
14.07	0.0201099			14.07	0.086249
14.08	0.0199348			14.08	0.0830868
14.09	0.0312486			14.09	0.0840534
14.1	0.0306291			14.1	0.0888867
14.11	0.0330886			14.11	0.0829268
14.12	0.0404316			14.12	0.0857402
14.13	0.0261178			14.13	0.0820478
14.14	0.0282242			14.14	0.0794454
14.15	0.0280843			14.15	0.0846962
14.16	0.0166455			14.16	0.0781861
14.17	0.0363151			14.17	0.0861757
14.18	0.0157332			14.18	0.0858325
14.19	0.016762			14.19	0.0817955
14.2	0.0193072			14.2	0.0776612
14.21	0.0265838			14.21	0.0816381
14.22	0.0182616			14.22	0.0844145
14.23	0.017566			14.23	0.0782613
14.24	0.0287112			14.24	0.0786271
14.25	0.0261274			14.25	0.0784996
14.26	0.022104			14.26	0.076313
14.27	0.0496927			14.27	0.0711565
14.28	0.0157936			14.28	0.0821778
14.29	0.0231068			14.29	0.0624047
14.3	0.0171992			14.3	0.0797076
14.31	0.0291207			14.31	0.0874142
14.32	0.0243714			14.32	0.0795647
14.33	0.0209881			14.33	0.081879
14.34	0.041257			14.34	0.0850621
14.35	0.0313533			14.35	0.080635
14.36	0.0322378			14.36	0.0803427
14.37	0.0140793			14.37	0.08182
14.38	0.0177395			14.38	0.0648135
14.39	0.0232665			14.39	0.0805862
14.4	0.0263218			14.4	0.0733847
14.41	0.0527367			14.41	0.0795972
14.42	0.0219555			14.42	0.0847286
14.43	0.0234276			14.43	0.0817379
14.44	0.024924			14.44	0.0812017
14.45	0.0190414			14.45	0.0797526
14.46	0.0190281			14.46	0.0705592
14.47	0.030464			14.47	0.0868601
14.48	0.0255158			14.48	0.0889606
14.49	0.0131165			14.49	0.0866004
14.5	0.0266384			14.5	0.0790046
14.51	0.0294724			14.51	0.0716412
14.52	0.0213043			14.52	0.0901093
14.53	0.0205244			14.53	0.0799871
14.54	0.027328			14.54	0.0799659
14.55	0.0223303			14.55	0.0828577
14.56	0.0254444			14.56	0.082563
14.57	0.0277933			14.57	0.0843602
14.58	0.0278354			14.58	0.0833261
14.59	0.0171429			14.59	0.0830241
14.6	0.0159853			14.6	0.0840455
14.61	0.0324672			14.61	0.0748743
14.62	0.0291067			14.62	0.0828827
14.63	0.0361531			14.63	0.0835215
14.64	0.038535			14.64	0.0861784
14.65	0.0329425			14.65	0.0608875
14.66	0.0379491			14.66	0.055107
14.67	0.0527127			14.67	0.0650744
14.68	0.0233421			14.68	0.0691561
14.69	0.0178137			14.69	0.0690661
14.7	0.028315			14.7	0.0638522
14.71	0.0279277			14.71	0.0761832
14.72	0.0177187			14.72	0.0852689
14.73	0.021096			14.73	0.0717749
14.74	0.0293767			14.74	0.0856878
14.75	0.0313211			14.75	0.0793985
14.76	0.0223806			14.76	0.0821324
14.77	0.0278874			14.77	0.0786294
14.78	0.0274268			14.78	0.0732251
14.79	0.037305			14.79	0.0665918
14.8	0.0235094			14.8	0.0781494
14.81	0.0290759			14.81	0.0871883
14.82	0.0259661			14.82	0.0868182
14.83	0.0162836			14.83	0.0874462
14.84	0.0259241			14.84	0.0844881
14.85	0.0196325			14.85	0.065076
14.86	0.0211749			14.86	0.085291
14.87	0.0239153			14.87	0.0717045
14.88	0.0256013			14.88	0.0870839
14.89	0.0254558			14.89	0.077861
14.9	0.0209431			14.9	0.0881841
14.91	0.0208222			14.91	0.0705797
14.92	0.0180079			14.92	0.0842563
14.93	0.0148272			14.93	0.0782261
14.94	0.0247094			14.94	0.0764718
14.95	0.0140307			14.95	0.0832659
14.96	0.0121804			14.96	0.0834159
14.97	0.0235756			14.97	0.0834241
14.98	0.0151072			14.98	0.0854365
14.99	0.0195505			14.99	0.0861199
15	0.0216777			15	0.088117
15.01	0.0258749			15.01	0.0825651
15.02	0.0295331			15.02	0.075223
15.03	0.0170109			15.03	0.0766262
15.04	0.0126354			15.04	0.0841951
15.05	0.0193724			15.05	0.0715421
15.06	0.0279181			15.06	0.0691785
15.07	0.0172584			15.07	0.0692111
15.08	0.0410233			15.08	0.070117
15.09	0.031237			15.09	0.0662498
15.1	0.0226391			15.1	0.0823513
15.11	0.0154904			15.11	0.0801593
15.12	0.0280657			15.12	0.0875767
15.13	0.0240793			15.13	0.079033
15.14	0.0330206			15.14	0.0826106
15.15	0.0306049			15.15	0.0811623
15.16	0.022393			15.16	0.0820414
15.17	0.0240358			15.17	0.0885599
15.18	0.0169162			15.18	0.0838121
15.19	0.022188			15.19	0.0805077
15.2	0.0276356			15.2	0.0789725
15.21	0.0359526			15.21	0.0883897
15.22	0.0289162			15.22	0.081607
15.23	0.0270719			15.23	0.0791044
15.24	0.0369055			15.24	0.0872921
15.25	0.0224343			15.25	0.0824244
15.26	0.0137828			15.26	0.0860678
15.27	0.0255658			15.27	0.0834321
15.28	0.0334502			15.28	0.0835872
15.29	0.0254116			15.29	0.0839201
15.3	0.0217364			15.3	0.0872444
15.31	0.0185206			15.31	0.0731797
15.32	0.0234353			15.32	0.0849896
15.33	0.0210621			15.33	0.064076
15.34	0.0387866			15.34	0.0761013
15.35	0.0177472			15.35	0.0796252
15.36	0.0162868			15.36	0.0857369
15.37	0.0316254			15.37	0.0850686
15.38	0.0270421			15.38	0.0852036
15.39	0.0237899			15.39	0.0819339
15.4	0.0213703			15.4	0.0781213
15.41	0.0234647			15.41	0.0844031
15.42	0.0371379			15.42	0.0855247
15.43	0.0256369			15.43	0.0798251
15.44	0.0198396			15.44	0.078468
15.45	0.0183331			15.45	0.0889108
15.46	0.0238549			15.46	0.0804922
15.47	0.0205701			15.47	0.0901022
15.48	0.0323123			15.48	0.0821782
15.49	0.0174821			15.49	0.0883044
15.5	0.0137731			15.5	0.086514
15.51	0.0200052			15.51	0.0752274
15.52	0.0214556			15.52	0.0861057
15.53	0.0145815			15.53	0.0842903
15.54	0.0155506			15.54	0.0767666
15.55	0.0181463			15.55	0.0883326
15.56	0.0331556			15.56	0.0846188
15.57	0.0155965			15.57	0.0750385
15.58	0.0238491			15.58	0.0783831
15.59	0.0401313			15.59	0.0843711
15.6	0.0311678			15.6	0.0803135
15.61	0.0238761			15.61	0.0823453
15.62	0.0249808			15.62	0.0842484
15.63	0.018259			15.63	0.0870559
15.64	0.0310746			15.64	0.0800597
15.65	0.0185749			15.65	0.0846435
15.66	0.0299841			15.66	0.0880657
15.67	0.0269837			15.67	0.087011
15.68	0.0172235			15.68	0.0804312
15.69	0.0220131			15.69	0.0845153
15.7	0.0205801			15.7	0.0820282
15.71	0.0332613			15.71	0.0721218
15.72	0.0235529			15.72	0.0843531
15.73	0.0287708			15.73	0.0833875
15.74	0.0343327			15.74	0.0797433
15.75	0.0329142			15.75	0.0858914
15.76	0.0399373			15.76	0.0672943
15.77	0.0353048			15.77	0.0683658
15.78	0.0339966			15.78	0.06702
15.79	0.0241857			15.79	0.0805406
15.8	0.0373314			15.8	0.0777949
15.81	0.0301562			15.81	0.0687271
15.82	0.0334105			15.82	0.0682708
15.83	0.0266129			15.83	0.069358
15.84	0.0351642			15.84	0.0644531
15.85	0.0219171			15.85	0.0871501
15.86	0.0201844			15.86	0.0821962
15.87	0.018438			15.87	0.0706156
15.88	0.0176329			15.88	0.0798897
15.89	0.0114488			15.89	0.0712446
15.9	0.0296616			15.9	0.0729688
15.91	0.0405563			15.91	0.0705759
15.92	0.0227345			15.92	0.0661962
15.93	0.0193103			15.93	0.0679511
15.94	0.0330237			15.94	0.0828336
15.95	0.0349693			15.95	0.0750162
15.96	0.0263644			15.96	0.0755432
15.97	0.0361829			15.97	0.0749723
15.98	0.0274794			15.98	0.0685363
15.99	0.0198825			15.99	0.051656
16	0.0467419			16	0.0812495
16.01	0.0299393			16.01	0.0698552
16.02	0.0277152			16.02	0.0772431
16.03	0.0405492			16.03	0.0776437
16.04	0.0289951			16.04	0.0838573
16.05	0.0117024			16.05	0.0837744
16.06	0.0323449			16.06	0.0801785
16.07	0.01948			16.07	0.0662447
16.08	0.0313217			16.08	0.0570177
16.09	0.0336198			16.09	0.0754575
16.1	0.0242756			16.1	0.0740177
16.11	0.0200572			16.11	0.0798154
16.12	0.0144603			16.12	0.0748296
16.13	0.0181986			16.13	0.061185
16.14	0.0306031			16.14	0.0768609
16.15	0.0307099			16.15	0.0663227
16.16	0.0234033			16.16	0.0712615
16.17	0.0203944			16.17	0.0667198
16.18	0.0360955			16.18	0.0726501
16.19	0.0203997			16.19	0.0792578
16.2	0.0233615			16.2	0.0722537
16.21	0.0429453			16.21	0.0728564
16.22	0.0367944			16.22	0.078341
16.23	0.0304443			16.23	0.0728384
16.24	0.036287			16.24	0.0729641
16.25	0.0397251			16.25	0.0715548
16.26	0.0198093			16.26	0.074424
16.27	0.0168646			16.27	0.0677752
16.28	0.0326255			16.28	0.0743186
16.29	0.0341773			16.29	0.0713657
16.3	0.0496093			16.3	0.069547
16.31	0.0367757			16.31	0.0634678
16.32	0.034584			16.32	0.0657482
16.33	0.0291574			16.33	0.0668515
16.34	0.045035			16.34	0.0617415
16.35	0.0254834			16.35	0.0710069
16.36	0.0342696			16.36	0.0696686
16.37	0.0454863			16.37	0.0688949
16.38	0.0195952			16.38	0.0747291
16.39	0.0352455			16.39	0.079429
16.4	0.0219339			16.4	0.0664114
16.41	0.0288499			16.41	0.0760638
16.42	0.0355747			16.42	0.0740197
16.43	0.0231302			16.43	0.068905
16.44	0.0250425			16.44	0.07252
16.45	0.0398747			16.45	0.0601308
16.46	0.021088			16.46	0.0651368
16.47	0.0180579			16.47	0.0833065
16.48	0.0293028			16.48	0.0666982
16.49	0.020799			16.49	0.0699949
16.5	0.0170615			16.5	0.0701873
16.51	0.0349436			16.51	0.0678216
16.52	0.0188508			16.52	0.0829568
16.53	0.0127877			16.53	0.0663228
16.54	0.0309964			16.54	0.0654783
16.55	0.0329144			16.55	0.0799433
16.56	0.0257695			16.56	0.076204
16.57	0.0196046			16.57	0.0722219
16.58	0.035397			16.58	0.0720655
16.59	0.0180203			16.59	0.0684716
16.6	0.0241157			16.6	0.067809
16.61	0.0306064			16.61	0.0742213
16.62	0.0210497			16.62	0.0657321
16.63	0.0306039			16.63	0.065212
16.64	0.0160473			16.64	0.0690315
16.65	0.0170929			16.65	0.0847237
16.66	0.0108668			16.66	0.0759843
16.67	0.0188626			16.67	0.0794946
16.68	0.024912			16.68	0.0783472
16.69	0.0344135			16.69	0.070733
16.7	0.0125599			16.7	0.0690688
16.71	0.0211446			16.71	0.0680053
16.72	0.019046			16.72	0.0644582
16.73	0.0240643			16.73	0.0650131
16.74	0.0167885			16.74	0.066955
16.75	0.0314597			16.75	0.0649623
16.76	0.0192067			16.76	0.067432
16.77	0.0184561			16.77	0.0674054
16.78	0.0113316			16.78	0.073855
16.79	0.0403823			16.79	0.0719937
16.8	0.0158665			16.8	0.0749616
16.81	0.0261524			16.81	0.069061
16.82	0.0139298			16.82	0.0683975
16.83	0.0217768			16.83	0.0829601
16.84	0.0267809			16.84	0.0822797
16.85	0.0233599			16.85	0.0701442
16.86	0.0272741			16.86	0.0710204
16.87	0.0221056			16.87	0.0646186
16.88	0.0248332			16.88	0.0858106
16.89	0.0268758			16.89	0.0718887
16.9	0.0239482			16.9	0.0815455
16.91	0.0435907			16.91	0.0782717
16.92	0.0359815			16.92	0.081948
16.93	0.0285409			16.93	0.0782324
16.94	0.0325111			16.94	0.0783286
16.95	0.037536			16.95	0.0816785
16.96	0.0270407			16.96	0.0786621
16.97	0.0179245			16.97	0.0565644
16.98	0.0244065			16.98	0.0647569
16.99	0.0310695			16.99	0.0733205
17	0.0125783			17	0.0740961
17.01	0.0251801			17.01	0.0815923
17.02	0.0287535			17.02	0.068578
17.03	0.014167			17.03	0.0835444
17.04	0.0218189			17.04	0.0650734
17.05	0.0430685			17.05	0.082689
17.06	0.0193943			17.06	0.082163
17.07	0.0178568			17.07	0.0791243
17.08	0.0211333			17.08	0.0691667
17.09	0.0131388			17.09	0.0843098
17.1	0.0222417			17.1	0.0741665
17.11	0.0249307			17.11	0.0717783
17.12	0.0217761			17.12	0.0695318
17.13	0.0210046			17.13	0.0748011
17.14	0.0150142			17.14	0.0608455
17.15	0.0269655			17.15	0.0689056
17.16	0.0349107			17.16	0.0708812
17.17	0.0294828			17.17	0.0677009
17.18	0.0327014			17.18	0.0845177
17.19	0.0244928			17.19	0.0684171
17.2	0.0332117			17.2	0.0719863
17.21	0.0196383			17.21	0.0697007
17.22	0.0196361			17.22	0.0709192
17.23	0.0146359			17.23	0.0710803
17.24	0.0400388			17.24	0.0649856
17.25	0.0154613			17.25	0.0633893
17.26	0.030173			17.26	0.066446
17.27	0.0180964			17.27	0.076133
17.28	0.0190583			17.28	0.0679442
17.29	0.0310473			17.29	0.0693838
17.3	0.0203403			17.3	0.0803847
17.31	0.040146			17.31	0.0833136
17.32	0.0253185			17.32	0.0701141
17.33	0.0366476			17.33	0.0743569
17.34	0.0268519			17.34	0.0698303
17.35	0.0160923			17.35	0.0683522
17.36	0.0382789			17.36	0.0717921
17.37	0.029374			17.37	0.0707512
17.38	0.0170521			17.38	0.0768985
17.39	0.0268512			17.39	0.0727259
17.4	0.0213976			17.4	0.075331
17.41	0.0162759			17.41	0.0754358
17.42	0.029642			17.42	0.0673609
17.43	0.0286131			17.43	0.0777968
17.44	0.0282459			17.44	0.0656943
17.45	0.0138618			17.45	0.0765432
17.46	0.0360387			17.46	0.0696671
17.47	0.0169327			17.47	0.07213
17.48	0.0269047			17.48	0.066786
17.49	0.0288255			17.49	0.0728277
17.5	0.0274975			17.5	0.0669179
17.51	0.026063			17.51	0.0729613
17.52	0.0364895			17.52	0.0662549
17.53	0.0231583			17.53	0.0730795
17.54	0.0191611			17.54	0.0743022
17.55	0.0134875			17.55	0.0664164
17.56	0.0162922			17.56	0.0701665
17.57	0.0202616			17.57	0.0760298
17.58	0.0135448			17.58	0.074762
17.59	0.0261695			17.59	0.0800971
17.6	0.0299822			17.6	0.0688422
17.61	0.018543			17.61	0.0607812
17.62	0.0253634			17.62	0.0742565
17.63	0.0233758			17.63	0.0670852
17.64	0.0164768			17.64	0.0679708
17.65	0.032747			17.65	0.0750704
17.66	0.0237795			17.66	0.0662251
17.67	0.0319007			17.67	0.0708558
17.68	0.0170609			17.68	0.0690925
17.69	0.0446423			17.69	0.0693339
17.7	0.0244565			17.7	0.0685749
17.71	0.0257148			17.71	0.0784418
17.72	0.0145251			17.72	0.0763828
17.73	0.0243123			17.73	0.063658
17.74	0.0196441			17.74	0.0662599
17.75	0.0278202			17.75	0.0722069
17.76	0.0298141			17.76	0.0682208
17.77	0.021629			17.77	0.0734497
17.78	0.0139624			17.78	0.0642735
17.79	0.0179964			17.79	0.0748203
17.8	0.0373694			17.8	0.0715281
17.81	0.0163302			17.81	0.0697388
17.82	0.0235961			17.82	0.0713548
17.83	0.0111387			17.83	0.0730687
17.84	0.0216027			17.84	0.0704744
17.85	0.0303765			17.85	0.0705641
17.86	0.0292966			17.86	0.0687266
17.87	0.0165291			17.87	0.0730453
17.88	0.0282204			17.88	0.0675859
17.89	0.0253056			17.89	0.0727632
17.9	0.0138296			17.9	0.0704414
17.91	0.018518			17.91	0.0717036
17.92	0.0261258			17.92	0.0773694
17.93	0.0250478			17.93	0.0729439
17.94	0.0253762			17.94	0.0768506
17.95	0.026274			17.95	0.0693827
17.96	0.019765			17.96	0.0650242
17.97	0.0186529			17.97	0.0745966
17.98	0.0118847			17.98	0.0724613
17.99	0.0173657			17.99	0.069004
18	0.0147763			18	0.0691168
18.01	0.0138252			18.01	0.0652708
18.02	0.0237538			18.02	0.0796129
18.03	0.0181818			18.03	0.0716136
18.04	0.0261543			18.04	0.0677835
18.05	0.0183094			18.05	0.0678381
18.06	0.0184613			18.06	0.0654722
18.07	0.0223845			18.07	0.0676237
18.08	0.0169			18.08	0.0687223
18.09	0.0144319			18.09	0.0719413
18.1	0.0253276			18.1	0.0836193
18.11	0.0092252			18.11	0.0690355
18.12	0.0164347			18.12	0.070338
18.13	0.0167986			18.13	0.070649
18.14	0.0175585			18.14	0.0697252
18.15	0.0113692			18.15	0.0646746
18.16	0.0289912			18.16	0.0645975
18.17	0.019685			18.17	0.0674885
18.18	0.0171733			18.18	0.0785049
18.19	0.0125687			18.19	0.0788917
18.2	0.0341281			18.2	0.0818184
18.21	0.0183466			18.21	0.0726517
18.22	0.0130845			18.22	0.0804056
18.23	0.0329497			18.23	0.0826609
18.24	0.034454			18.24	0.0812256
18.25	0.0075418			18.25	0.0867958
18.26	0.0399758			18.26	0.0814417
18.27	0.0337755			18.27	0.0813603
18.28	0.0159583			18.28	0.0754336
18.29	0.0114298			18.29	0.0858543
18.3	0.0199956			18.3	0.0891782
18.31	0.0345515			18.31	0.0817624
18.32	0.0232451			18.32	0.0740379
18.33	0.0346829			18.33	0.0682509
18.34	0.0238466			18.34	0.0594313
18.35	0.014431			18.35	0.0614321
18.36	0.0158445			18.36	0.0731824
18.37	0.0189067			18.37	0.0778832
18.38	0.0224756			18.38	0.0683983
18.39	0.0213556			18.39	0.0728589
18.4	0.0206187			18.4	0.0783959
18.41	0.0365368			18.41	0.07887
18.42	0.0227273			18.42	0.0837494
18.43	0.0172923			18.43	0.0742654
18.44	0.0284204			18.44	0.0763835
18.45	0.0430655			18.45	0.0835941
18.46	0.0388945			18.46	0.0830589
18.47	0.0321434			18.47	0.0797546
18.48	0.0362739			18.48	0.079174
18.49	0.0146574			18.49	0.072617
18.5	0.0129893			18.5	0.0780486
18.51	0.0250319			18.51	0.0797042
18.52	0.0160074			18.52	0.0758599
18.53	0.0207422			18.53	0.0833843
18.54	0.0242132			18.54	0.0829218
18.55	0.018496			18.55	0.0807728
18.56	0.0286207			18.56	0.0838627
18.57	0.0158261			18.57	0.0766261
18.58	0.0198261			18.58	0.0831011
18.59	0.0200585			18.59	0.0791145
18.6	0.0221096			18.6	0.0822634
18.61	0.019286			18.61	0.0864563
18.62	0.0212159			18.62	0.0732536
18.63	0.0171426			18.63	0.0730447
18.64	0.0149111			18.64	0.0817479
18.65	0.0321715			18.65	0.0797443
18.66	0.0230124			18.66	0.0851912
18.67	0.0226075			18.67	0.0833905
18.68	0.0226178			18.68	0.0680772
18.69	0.0239976			18.69	0.0757305
18.7	0.0287434			18.7	0.0848952
18.71	0.0281415			18.71	0.0735262
18.72	0.0192583			18.72	0.0821456
18.73	0.0193921			18.73	0.0857177
18.74	0.0237436			18.74	0.0728998
18.75	0.0199867			18.75	0.0865709
18.76	0.0142161			18.76	0.0811727
18.77	0.0177199			18.77	0.0829951
18.78	0.0240672			18.78	0.0816587
18.79	0.0145322			18.79	0.0864661
18.8	0.0239146			18.8	0.0857901
18.81	0.022973			18.81	0.0832936
18.82	0.0145499			18.82	0.0840414
18.83	0.0298123			18.83	0.0827899
18.84	0.0211431			18.84	0.0823086
18.85	0.0110503			18.85	0.0858718
18.86	0.0162843			18.86	0.0793561
18.87	0.0104046			18.87	0.0821164
18.88	0.0249484			18.88	0.0770831
18.89	0.0131057			18.89	0.0791097
18.9	0.0270244			18.9	0.0758369
18.91	0.0333169			18.91	0.0751525
18.92	0.0194874			18.92	0.0805626
18.93	0.0251229			18.93	0.0834947
18.94	0.0266146			18.94	0.0771782
18.95	0.0272575			18.95	0.0824827
18.96	0.0264852			18.96	0.0845913
18.97	0.0234725			18.97	0.0782889
18.98	0.0246283			18.98	0.0852296
18.99	0.0185013			18.99	0.0692101
19	0.0258562			19	0.0845521
19.01	0.0309359			19.01	0.0789445
19.02	0.0197737			19.02	0.0831283
19.03	0.0329341			19.03	0.0807907
19.04	0.0235931			19.04	0.0822189
19.05	0.0356056			19.05	0.0817256
19.06	0.0247384			19.06	0.082823
19.07	0.0234826			19.07	0.0815844
19.08	0.0183629			19.08	0.0714754
19.09	0.0154095			19.09	0.0808582
19.1	0.0210786			19.1	0.0741401
19.11	0.0259725			19.11	0.0777183
19.12	0.0211092			19.12	0.0713118
19.13	0.0357269			19.13	0.0712618
19.14	0.016972			19.14	0.0753757
19.15	0.0211861			19.15	0.0778667
19.16	0.0134435			19.16	0.0792999
19.17	0.0218489			19.17	0.0883475
19.18	0.0206643			19.18	0.0792346
19.19	0.0304355			19.19	0.0866774
19.2	0.0208404			19.2	0.0766161
19.21	0.0217761			19.21	0.0656955
19.22	0.0264763			19.22	0.0833455
19.23	0.0375723			19.23	0.0813008
19.24	0.0129251			19.24	0.0765899
19.25	0.025372			19.25	0.0801378
19.26	0.0140528			19.26	0.0723344
19.27	0.0222906			19.27	0.0860104
19.28	0.0216289			19.28	0.0771738
19.29	0.0344527			19.29	0.0783131
19.3	0.0195128			19.3	0.086862
19.31	0.0265718			19.31	0.0831272
19.32	0.032964			19.32	0.077059
19.33	0.0270407			19.33	0.0844647
19.34	0.0301217			19.34	0.0737731
19.35	0.0310456			19.35	0.0793508
19.36	0.029497			19.36	0.0872765
19.37	0.0130416			19.37	0.0757109
19.38	0.0192617			19.38	0.0799341
19.39	0.0214527			19.39	0.0839508
19.4	0.0291987			19.4	0.0861742
19.41	0.0179093			19.41	0.0779528
19.42	0.0251649			19.42	0.0812663
19.43	0.0248994			19.43	0.0854456
19.44	0.0278693			19.44	0.0837978
19.45	0.0292195			19.45	0.0759936
19.46	0.0155755			19.46	0.083533
19.47	0.020767			19.47	0.0761922
19.48	0.0148289			19.48	0.0752746
19.49	0.0278717			19.49	0.0771023
19.5	0.0168894			19.5	0.0856182
19.51	0.0225872			19.51	0.0814573
19.52	0.0179631			19.52	0.0872004
19.53	0.0413681			19.53	0.0866669
19.54	0.0267334			19.54	0.0784268
19.55	0.0168813			19.55	0.0824056
19.56	0.02331			19.56	0.0841059
19.57	0.0268999			19.57	0.0848802
19.58	0.0331823			19.58	0.0750225
19.59	0.0352439			19.59	0.0850568
19.6	0.0213252			19.6	0.0820994
19.61	0.026259			19.61	0.0803559
19.62	0.0373262			19.62	0.0836117
19.63	0.0146431			19.63	0.0854077
19.64	0.0217639			19.64	0.0804359
19.65	0.0293458			19.65	0.0839665
19.66	0.0267864			19.66	0.0829262
19.67	0.0181294			19.67	0.0795875
19.68	0.015068			19.68	0.0839236
19.69	0.0163495			19.69	0.081365
19.7	0.0122303			19.7	0.085404
19.71	0.0123159			19.71	0.0750654
19.72	0.0202436			19.72	0.0803016
19.73	0.0231783			19.73	0.0866984
19.74	0.0191153			19.74	0.0813808
19.75	0.0285583			19.75	0.0844918
19.76	0.0156838			19.76	0.0794089
19.77	0.0090559			19.77	0.0818219
19.78	0.0134769			19.78	0.0686044
19.79	0.022961			19.79	0.0833613
19.8	0.0240003			19.8	0.0809942
19.81	0.0232046			19.81	0.0839719
19.82	0.0136291			19.82	0.0749932
19.83	0.0174691			19.83	0.0818551
19.84	0.022289			19.84	0.078897
19.85	0.0137288			19.85	0.07806
19.86	0.0362512			19.86	0.0795201
19.87	0.0263022			19.87	0.0703907
19.88	0.0308797			19.88	0.0838937
19.89	0.0147589			19.89	0.0802533
19.9	0.0154617			19.9	0.0834014
19.91	0.0107331			19.91	0.0836378
19.92	0.0182988			19.92	0.0841382
19.93	0.0204396			19.93	0.0818024
19.94	0.021585			19.94	0.0815259
19.95	0.0170251			19.95	0.0817748
19.96	0.0094814			19.96	0.0835417
19.97	0.0172195			19.97	0.0781779
19.98	0.0245039			19.98	0.078254
[truncated: 148,022 more rows]

[truncated: 3 more sheets: Figure 5c, Figure 6a-c, Figure 6d-f]
