# Supplementary material for: Molecular dynamics guided identification of a brighter variant of superfolder Green Fluorescent Protein with increased photobleaching resistance
Source: Commun Chem. 2025 Jun 5;8:174. doi: 10.1038/s42004-025-01573-4 (PMC12141695; doi:10.1038/s42004-025-01573-4)
Supplement: Supplementary file 4 — Supplemenrary Data 2 [file 42004_2025_1573_MOESM4_ESM.xlsx]

## Sheet: Sup Figure 4
Absorbance	Wavelength (nm)	sfGFP	Fluorescence	Wavelength (nm)	sfGFP		A	Wavelength (nm)	YuzoFPH148S		Wavelength (nm)	YuzuFP		B	Wavelength (nm)	H148A		Wavelength (nm)	148A ex 400 nm	148A ex 497 nm		C	Wavelength (nm)	H148C		Wavelength (nm)	148C ex 400 nm	148C ex 498 nm		D	Wavelength (nm)	H148N		Wavelength (nm)	H148N
	601.002	0.227975		496.06	0.509758		Absorbance	600.983	-0.163834	Fluorescence	496.06	0.680606		Absorbance	600.983	-0.011027	Fluorescence	502.98	0.256538	0.193088		Absorbance	599.987	0.656001	Fluorescence	500	0.153492	0.148239		Absorbance	600.991	-0.0031838	Fluorescence	496.96	0.295958
	600.003	0.250227		496.96	0.553702			599.985	-0.111075		496.96	0.674686			599.985	0.00742017		504.02	0.280067	0.189776			598.988	0.578124		501.04	0.173003	0.131051			599.993	0.00723865		498.03	0.323118
	599.005	0.227393		498.03	0.594807			598.986	-0.167159		498.03	0.725404			598.986	-0.0378354		505.07	0.302424	0.203446			597.989	0.565733		501.94	0.189861	0.120442			598.994	-0.0589646		498.93	0.355515
	598.006	0.238756		498.93	0.652149			597.987	-0.11889		498.93	0.7982			597.987	-0.0036038		505.97	0.321737	0.221148			596.99	0.588222		502.98	0.207802	0.117659			597.995	0.0160402		500	0.389025
	597.007	0.240531		500	0.722346			596.988	-0.103889		500	0.880862			596.988	0.0309892		507.01	0.347086	0.235163			595.99	0.576705		504.02	0.228461	0.122036			596.996	0.124296		501.04	0.420029
	596.008	0.207582		501.04	0.777239			595.989	-0.0959738		501.04	0.963198			595.989	-0.00698653		508.05	0.370621	0.246759			594.991	0.581487		505.07	0.249417	0.130895			595.996	0.102193		501.94	0.449053
	595.009	0.217802		501.94	0.826332			594.99	-0.153835		501.94	1.06115			594.99	-0.00781419		508.95	0.386689	0.264078			593.99	0.607683		505.97	0.266735	0.141323			594.997	0.108959		502.98	0.474922
	594.009	0.220345		502.98	0.871169			593.99	-0.110875		502.98	1.15681			593.99	0.00268426		510	0.389801	0.277259			592.99	0.572403		507.01	0.280747	0.150698			593.997	0.0486513		504.02	0.499907
	593.009	0.258184		504.02	0.909441			592.99	-0.194168		504.02	1.26382			592.99	-0.0275497		511.04	0.39121	0.287328			591.989	0.578318		508.05	0.293118	0.161115			592.996	-0.00935742		505.07	0.520813
	592.009	0.207948		505.07	0.94506			591.989	-0.126872		505.07	1.35181			591.989	0.0247176		511.94	0.389728	0.289093			590.988	0.596814		508.95	0.302911	0.170113			591.996	0.0435761		505.97	0.53755
	591.008	0.267347		505.97	0.971414			590.989	-0.0992519		505.97	1.41944			590.989	-0.0111246		512.98	0.383431	0.293521			589.987	0.614527		510	0.309359	0.178272			590.995	-0.01353		507.01	0.548829
	590.008	0.272342		507.01	0.988258			589.988	-0.138903		507.01	1.45313			589.988	0.00677223		514.02	0.366063	0.289912			588.986	0.608993		511.04	0.309354	0.183967			589.994	-0.0144496		508.05	0.555877
	589.007	0.249308		508.05	0.999282			588.987	-0.136232		508.05	1.4792			588.987	-0.0177499		515.07	0.34687	0.285836			587.984	0.590353		511.94	0.305234	0.188971			588.993	0.0654338		508.95	0.558605
	588.005	0.200218		508.95	1			587.985	-0.168675		508.95	1.50562			587.985	-0.0468346		515.97	0.330657	0.275688			586.982	0.608048		512.98	0.297513	0.190607			587.991	0.0344411		510	0.554301
	587.004	0.270116		510	0.996931			586.984	-0.137391		510	1.5175			586.984	-0.0452527		517.01	0.315405	0.266228			586.017	0.569206		514.02	0.289358	0.189846			586.989	0.0763354		511.04	0.546311
	586.002	0.229694		511.04	0.975802			585.982	-0.141844		511.04	1.51451			585.982	-0.014517		518.05	0.298982	0.254416			585.015	0.612865		515.07	0.278389	0.187015			585.987	0.135211		511.94	0.534827
	585	0.191367		511.94	0.954775			585.017	-0.175655		511.94	1.49568			585.017	-0.0670914		518.95	0.284465	0.242971			584.012	0.553577		515.97	0.26584	0.182209			584.985	0.103275		512.98	0.519262
	583.998	0.286563		512.98	0.917035			584.014	-0.193067		512.98	1.4499			584.014	-0.0195949		520	0.267555	0.230529			583.009	0.581624		517.01	0.249928	0.175441			583.982	0.115118		514.02	0.498097
	582.995	0.270005		514.02	0.891243			583.011	-0.163481		514.02	1.39509			583.011	0.0242546		521.04	0.246151	0.215798			582.006	0.580265		518.05	0.235092	0.167515			583.017	-0.0146584		515.07	0.476355
	581.992	0.252186		515.07	0.86352			582.008	-0.166027		515.07	1.33957			582.008	-0.0675997		521.94	0.228672	0.200582			581.002	0.60805		518.95	0.220749	0.159005			582.014	0.0399809		515.97	0.455656
	580.989	0.263724		515.97	0.825613			581.005	-0.187892		515.97	1.28912			581.005	-0.0715575		522.98	0.217349	0.185275			579.999	0.610809		520	0.206154	0.149504			581.01	-0.0265016		517.01	0.431778
	579.986	0.286956		517.01	0.778186			580.002	-0.0962663		517.01	1.21307			580.002	-0.00133652		524.02	0.201438	0.173413			578.995	0.607903		521.04	0.193125	0.139934			580.007	0.0524745		518.05	0.407184
	578.982	0.258943		518.05	0.728469			578.998	-0.206415		518.05	1.15867			578.998	-0.0608331		525.07	0.188402	0.162636			577.99	0.610221		521.94	0.180346	0.131153			579.003	0.0343085		518.95	0.384196
	578.016	0.237432		518.95	0.685532			577.994	-0.107926		518.95	1.08816			577.994	0.00435025		525.97	0.183988	0.154871			576.986	0.592673		522.98	0.170037	0.122923			577.999	0.0186482		520	0.362588
	577.011	0.186833		520	0.637799			576.99	-0.141112		520	1.01139			576.99	-0.0462131		527.01	0.179031	0.146593			576.018	0.618801		524.02	0.159766	0.11475			576.994	0.0339573		521.04	0.342396
	576.007	0.239606		521.04	0.607674			575.986	-0.131701		521.04	0.936842			575.986	-0.0243998		528.05	0.16776	0.138507			575.013	0.606916		525.07	0.15225	0.107689			575.99	0.0492298		521.94	0.324625
	575.003	0.199187		521.94	0.580113			575.018	-0.13613		521.94	0.903071			575.018	-0.0399518		528.95	0.158571	0.129475			574.008	0.562883		525.97	0.144102	0.101103			574.985	0.0469722		522.98	0.307692
	573.998	0.167373		522.98	0.547594			574.013	-0.195903		522.98	0.855375			574.013	-0.0691705		530	0.152987	0.121702			573.003	0.587128		527.01	0.1373	0.0950015			574.017	0.0429691		524.02	0.290679
	572.993	0.292226		524.02	0.517531			573.008	-0.152877		524.02	0.800094			573.008	-0.00821515		531.04	0.145888	0.114988			571.997	0.606005		528.05	0.131048	0.0895523			573.012	0.0610979		525.07	0.278005
	571.987	0.233459		525.07	0.497251			572.002	-0.146016		525.07	0.743647			572.002	-0.0744986		531.94	0.140229	0.11084			570.991	0.559867		528.95	0.124873	0.0854508			572.006	0.176287		525.97	0.268223
	570.982	0.242171		525.97	0.474653			570.997	-0.200141		525.97	0.710015			570.997	-0.0384724		532.98	0.134926	0.108402			569.985	0.646336		530	0.119774	0.0813718			571	0.0581856		527.01	0.257799
	570.013	0.217508		527.01	0.452034			569.991	-0.158097		527.01	0.679031			569.991	-0.0125587		534.02	0.129252	0.104667			569.016	0.633863		531.04	0.116543	0.0772545			569.994	0.0606712		528.05	0.246374
	569.007	0.22394		528.05	0.442123			568.984	-0.184656		528.05	0.647615			568.984	-0.00717675		535.07	0.126215	0.100892			568.009	0.611048		531.94	0.112845	0.0741142			568.988	0.0151488		528.95	0.237677
	568.001	0.260405		528.95	0.432079			568.015	-0.140671		528.95	0.6135			568.015	-0.0640266		535.97	0.122708	0.095927			567.002	0.627961		532.98	0.108548	0.0717953			568.018	-0.0311765		530	0.229747
	566.994	0.320277		530	0.41082			567.009	-0.181308		530	0.590555			567.009	-0.0705976		537.01	0.119684	0.0926902			565.995	0.606313		534.02	0.104434	0.0686549			567.011	0.00192788		531.04	0.222215
	565.987	0.323461		531.04	0.393642			566.002	-0.176971		531.04	0.576706			566.002	-0.0431468		538.05	0.115826	0.0893358			564.987	0.609631		535.07	0.101365	0.0657032			566.004	0.140431		531.94	0.215264
	565.017	0.208797		531.94	0.380076			564.994	-0.157375		531.94	0.567536			564.994	-0.0259825		538.95	0.113587	0.0884957			564.017	0.590188		535.97	0.0978286	0.0637241			564.997	0.0589538		532.98	0.209307
	564.01	0.232058		532.98	0.370763			563.987	-0.133639		532.98	0.546135			563.987	-0.00349069		540	0.108969	0.0863698			563.009	0.557444		537.01	0.0948648	0.061822			563.989	0.0623882		534.02	0.202714
	563.003	0.267473		534.02	0.360541			563.017	-0.179726		534.02	0.524925			563.017	-0.0710441		541.02	0.105899	0.084498			562.001	0.594633		538.05	0.0930462	0.059646			562.982	0.0855582		535.07	0.197203
	561.995	0.213913		535.07	0.349266			562.009	-0.172413		535.07	0.508589			562.009	-0.0540604		542.05	0.104153	0.0814695			560.992	0.675762		538.95	0.0910299	0.0576476			562.011	0.195486		535.97	0.192426
	560.987	0.308326		535.97	0.338748			561.001	-0.135084		535.97	0.494025			561.001	-0.00918671		542.94	0.106155	0.0792084			559.983	0.605173		540	0.0894635	0.0565777			561.002	0.154139		537.01	0.188007
	560.016	0.254175		537.01	0.331249			559.992	-0.156806		537.01	0.476961			559.992	-0.0142138		543.97	0.103681	0.0773875			559.012	0.616226		541.02	0.0874191	0.0552192			559.994	0.188203		538.05	0.1844
	559.007	0.193592		538.05	0.322484			558.983	-0.142475		538.05	0.471583			558.983	-0.0399672		545	0.101242	0.0762772			558.003	0.641181		542.05	0.0857877	0.0535857			558.985	0.0766104		538.95	0.180335
	557.998	0.255784		538.95	0.308347			558.012	-0.20163		538.95	0.470793			558.012	-0.0443127		546.02	0.0987291	0.0759802			556.993	0.613072		542.94	0.0840109	0.0518459			558.013	0.186864		540	0.175596
	556.989	0.179215		540	0.30099			557.003	-0.147041		540	0.453776			557.003	-0.0456995		547.05	0.0972436	0.073908			555.984	0.600953		543.97	0.0829827	0.0511459			557.004	0.176259		541.02	0.169997
	556.017	0.274806		541.02	0.298372			555.993	-0.131107		541.02	0.43408			555.993	-0.0285876		547.94	0.0938979	0.0712701			555.011	0.627843		545	0.0814589	0.0505704			555.994	0.144428		542.05	0.165575
	555.008	0.252526		542.05	0.293303			554.984	-0.16217		542.05	0.425807			554.984	-0.0557344		548.97	0.0914372	0.0705637			554.001	0.629424		546.02	0.0788435	0.0496194			554.985	0.145624		542.94	0.161593
	553.998	0.262162		542.94	0.281686			554.011	-0.179531		542.94	0.422589			554.011	-0.0228222		550	0.0891844	0.0704366			552.991	0.596215		547.05	0.076846	0.0485301			554.012	0.162692		543.97	0.157658
	552.988	0.272696		543.97	0.272347			553.001	-0.209992		543.97	0.415838			553.001	-0.0475742		551.04	0.0845731	0.0682913			552.017	0.630703		547.94	0.0751078	0.047332			553.002	0.241212		545	0.152955
	552.015	0.258495		545	0.266852			551.991	-0.175993		545	0.409818			551.991	-0.0280584		551.94	0.0809907	0.0651454			551.006	0.64961		548.97	0.0733605	0.0461491			551.991	0.212569		546.02	0.147534
	551.005	0.265837		546.02	0.262135			551.017	-0.199875		546.02	0.39619			551.017	-0.0254738		552.98	0.0786872	0.0634128			549.995	0.613078		550	0.070493	0.0447769			551.018	0.227327		547.05	0.14225
	549.994	0.273162		547.05	0.2522			550.007	-0.189965		547.05	0.378164			550.007	-0.0527355		554.02	0.0766898	0.0612398			548.984	0.622165		551.04	0.0673708	0.0434176			550.007	0.16104		547.94	0.1368
	548.983	0.270559		547.94	0.241256			548.996	-0.198308		547.94	0.360694			548.996	-0.0669939		555.07	0.0727711	0.0583074			548.01	0.638896		551.94	0.0640521	0.0422034			548.996	0.158135		548.97	0.131196
	548.009	0.25893		548.97	0.231506			547.984	-0.206087		548.97	0.350709			547.984	-0.0728561		555.97	0.0684315	0.0546286			546.998	0.652379		552.98	0.0618923	0.0407153			547.984	0.254473		550	0.125444
	546.998	0.25899		550	0.219743			547.01	-0.141947		550	0.343223			547.01	-0.0413952		557.01	0.0643552	0.0514419			545.986	0.637188		554.02	0.0598079	0.0389112			547.01	0.260201		551.04	0.120272
	545.986	0.268906		551.04	0.214028			545.998	-0.159972		551.04	0.333679			545.998	-0.0520062		558.05	0.0611859	0.0492639			545.011	0.619891		555.07	0.057699	0.0373467			545.998	0.267021		551.94	0.115021
	545.012	0.262662		551.94	0.204883			544.986	-0.209541		551.94	0.314559			544.986	-0.0470606		558.95	0.0583263	0.0478615			543.999	0.648761		555.97	0.0542865	0.036136			544.986	0.196236		552.98	0.109846
	544	0.284289		552.98	0.196133			544.011	-0.163409		552.98	0.297981			544.011	-0.00393798		560	0.0556586	0.0458735			542.986	0.634609		557.01	0.051167	0.0344465			544.011	0.152981		554.02	0.104066
	542.987	0.288135		554.02	0.182844			542.999	-0.163947		554.02	0.28751			542.999	-0.0252683		561.02	0.0517612	0.0426282			542.01	0.654852		558.05	0.0484639	0.0330834			542.998	0.142282		555.07	0.0986801
	542.012	0.257043		555.07	0.175862			541.986	-0.122786		555.07	0.273301			541.986	-0.00509986		562.05	0.0490725	0.0402311			540.997	0.660166		558.95	0.0462766	0.0318492			541.985	0.269064		555.97	0.0933737
	540.999	0.295814		555.97	0.168732			541.011	-0.148065		555.97	0.257678			541.011	-0.0310847		562.94	0.0466727	0.0379351			539.984	0.673433		560	0.0439326	0.0305084			541.01	0.381706		557.01	0.0888634
	539.986	0.357387		557.01	0.159478			539.998	-0.152697		557.01	0.245113			539.998	-0.0440046		563.97	0.0433818	0.0361919			539.007	0.676346		561.02	0.0419899	0.0285336			539.996	0.394312		558.05	0.0843614
	539.01	0.334743		558.05	0.150007			538.984	-0.175189		558.05	0.234578			538.984	-0.0629279		565	0.0410238	0.0338346			537.993	0.668094		562.05	0.0395983	0.0270522			538.983	0.292834		558.95	0.0801769
	537.997	0.282707		558.95	0.141838			538.008	-0.136786		558.95	0.219847			538.008	-0.0236342		566.02	0.0393621	0.0321066			537.017	0.66649		562.94	0.0369428	0.0255421			538.006	0.225114		560	0.0761937
	536.983	0.304009		560	0.136471			536.994	-0.116808		560	0.211012			536.994	-0.021409		567.05	0.0374281	0.0308027			536.002	0.657144		563.97	0.0346138	0.0244267			536.992	0.389948		561.02	0.072015
	536.006	0.373369		561.02	0.127262			536.018	-0.0979181		561.02	0.197307			536.018	-0.00599951		567.94	0.0348973	0.0296905			534.988	0.721105		565	0.0330501	0.0230488			536.016	0.414336		562.05	0.067903
	534.992	0.361916		562.05	0.119428			535.003	-0.0634875		562.05	0.185769			535.003	0.0147848		568.97	0.0334935	0.0278689			534.01	0.720208		566.02	0.0312668	0.0216284			535.001	0.217593		562.94	0.0643759
	534.015	0.396012		562.94	0.113289			533.988	-0.0574443		562.94	0.173946			533.988	0.00445824		570	0.031905	0.0255278			532.995	0.710229		567.05	0.0300943	0.0202612			533.986	0.305889		563.97	0.0613956
	533.001	0.405928		563.97	0.10846			533.011	0.00920978		563.97	0.167621			533.011	0.0448063		571.02	0.0299319	0.0240391			532.018	0.739491		567.94	0.0287936	0.0192656			533.009	0.391317		565	0.0580917
	531.986	0.417533		565	0.103742			531.996	0.0769501		565	0.159002			531.996	0.0564861		572.05	0.027931	0.0230097			531.002	0.780768		568.97	0.0268521	0.018309			531.994	0.380175		566.02	0.0545728
	531.008	0.450224		566.02	0.0985758			531.018	0.0753688		566.02	0.150919			531.018	0.0803033		572.94	0.0263833	0.0220494			529.986	0.786329		570	0.0250898	0.0172231			531.016	0.354025		567.05	0.0518633
	529.993	0.480426		567.05	0.0925745			530.003	0.158619		567.05	0.140953			530.003	0.124269		573.97	0.0251172	0.0208365			529.008	0.830392		571.02	0.0238699	0.0159116			530	0.336641		567.94	0.0498624
	529.015	0.552347		567.94	0.0870661			528.987	0.271276		567.94	0.133127			528.987	0.205872		575	0.0244589	0.0194909			527.992	0.887375		572.05	0.0231496	0.0151567			528.984	0.741412		568.97	0.0473285
	527.999	0.568422		568.97	0.084047			528.009	0.342655		568.97	0.127555			528.009	0.247033		576.02	0.0234561	0.0180571			527.013	0.937097		572.94	0.0220076	0.0146097			528.006	0.669032		570	0.0445532
	526.983	0.694687		570	0.0795652			526.993	0.49232		570	0.122601			526.993	0.333341		577.05	0.0225163	0.017313			525.996	1.01825		573.97	0.0209017	0.0139363			526.99	0.579103		571.02	0.0423486
	526.004	0.797987		571.02	0.0752628			526.014	0.669255		571.02	0.114351			526.014	0.428065		577.94	0.0220549	0.0170254			525.017	1.1875		575	0.0196467	0.0127765			526.011	0.481947		572.05	0.0408439
	524.987	0.922761		572.05	0.07099			524.997	0.863229		572.05	0.108596			524.997	0.567544		578.97	0.0211026	0.0160438			524	1.24547		576.02	0.0186757	0.0121764			524.994	0.817878		572.94	0.0392871
	524.008	1.10525		572.94	0.0675769			524.018	1.12556		572.94	0.104385			524.018	0.737121		580	0.0194955	0.0149859			522.982	1.40356		577.05	0.0176693	0.0116677			524.014	0.914612		573.97	0.0371902
	522.991	1.2813		573.97	0.0643225			523.001	1.47065		573.97	0.0996566			523.001	0.942739		581.02	0.017927	0.0145185			522.002	1.66154		577.94	0.0171608	0.0111602			522.997	1.02851		575	0.0353229
	522.012	1.59872		575	0.0610577			521.983	1.87019		575	0.0940385			521.983	1.19358		582.05	0.0176009	0.0137798			520.984	1.86203		578.97	0.0165358	0.0106581			522.017	1.28122		576.02	0.0337365
	520.994	1.8983		576.02	0.0588157			521.004	2.40342		576.02	0.0897936			521.004	1.51544		582.94	0.0171212	0.0128316			520.004	2.14616		580	0.0159623	0.0101434			521	1.51531		577.05	0.0324634
	520.014	2.26791		577.05	0.0571658			519.986	3.10907		577.05	0.0858755			519.986	1.96569		583.97	0.0171113	0.0120887			518.986	2.49212		581.02	0.0151958	0.00973825			519.982	1.85906		577.94	0.0307647
	518.996	2.7412		577.94	0.0551293			519.005	3.81645		577.94	0.0821169			519.005	2.36593		585	0.0161349	0.0119757			518.005	2.81698		582.05	0.0146832	0.00931928			519.001	2.20193		578.97	0.029409
	518.016	3.23953		578.97	0.0521079			517.987	4.68794		578.97	0.0782551			517.987	2.91122		586.02	0.0154469	0.011849			516.986	3.35677		582.94	0.0139059	0.00909081			517.983	2.78124		580	0.0282536
	516.997	4.08416		580	0.0495147			517.006	6.05197		580	0.0751263			517.006	3.55886		587.05	0.0148971	0.0115974			516.005	3.89087		583.97	0.0134475	0.00863971			517.002	3.45549		581.02	0.0272056
	516.017	4.98651		581.02	0.0477449			515.988	7.35498		581.02	0.0715292			515.988	4.26689		587.94	0.0145387	0.011567			514.986	4.45195		585	0.0129906	0.00811366			515.983	4.14829		582.05	0.0262595
	514.998	5.82754		582.05	0.0465481			515.006	9.09644		582.05	0.069419			515.006	5.00469		588.97	0.0138229	0.0108367			514.004	4.8928		586.02	0.0124898	0.00760406			515.002	4.93522		582.94	0.0255238
	514.017	6.88957		582.94	0.0450459			513.987	10.8345		582.94	0.0662007			513.987	5.78998		590	0.0130074	0.0101386			512.984	5.4528		587.05	0.0118782	0.00729172			513.982	5.91978		583.97	0.024631
	512.997	8.20781		583.97	0.0420734			513.006	13.0992		583.97	0.0636881			513.006	6.68602		591.02	0.0127107	0.00946489			512.002	6.11049		587.94	0.0114258	0.007213			513.001	7.03442		585	0.023482
	512.016	9.76617		585	0.0400188			511.986	15.6863		585	0.0617564			511.986	7.73022		592.05	0.0119896	0.00949778			510.982	6.80869		588.97	0.0110801	0.00693244			512.019	8.47151		586.02	0.0223907
	510.996	11.4006		586.02	0.0391703			511.004	18.7912		586.02	0.0589383			511.004	8.80484		592.94	0.011081	0.00900374			510	7.41631		590	0.010601	0.00678447			510.999	10.1897		587.05	0.0214935
	510.014	13.0155		587.05	0.0381373			509.984	21.7514		587.05	0.0554759			509.984	9.6645		593.97	0.0105869	0.00840277			509.017	7.91956		591.02	0.0102065	0.00654678			510.016	11.8202		587.94	0.0204981
	508.994	15.0505		587.94	0.0355128			509.002	24.9946		587.94	0.0530635			509.002	10.4318		595	0.0104698	0.00816739			507.996	8.44054		592.05	0.00982608	0.00637535			508.996	13.6418		588.97	0.0195232
	508.011	17.2101		588.97	0.0338803			507.981	28.2672		588.97	0.052415			507.981	11.273		596.02	0.0105769	0.00793152			507.013	9.00899		592.94	0.00952437	0.00606139			508.013	15.6227		590	0.0188916
	506.991	19.3204		590	0.0332545			506.998	32.1542		590	0.0511231			506.998	12.1552		597.05	0.0100731	0.00761802			505.992	9.4599		593.97	0.00903788	0.00592201			506.992	18.0958		591.02	0.0183187
	506.008	21.6957		591.02	0.0325163			506.015	35.6724		591.02	0.0489863			506.015	12.8925		597.94	0.00951901	0.00713618			505.009	9.82269		595	0.00868093	0.00581544			506.009	20.4299		592.05	0.0176307
	504.987	23.8215		592.05	0.0310383			504.994	39.1316		592.05	0.0461862			504.994	13.4316		598.97	0.00888673	0.00712096			503.987	10.1638		596.02	0.00830949	0.00546693			504.988	22.8533		592.94	0.016643
	504.003	25.9955		592.94	0.0296032			504.011	41.9153		592.94	0.0438076			504.011	13.8616		600	0.00866052	0.00698543			503.003	10.4213		597.05	0.0081049	0.00513925			504.004	25.1446		593.97	0.0158999
	502.982	28.3452		593.97	0.0280067			502.989	45.2591		593.97	0.0420528			502.989	14.3337							502.019	10.6823		597.94	0.00777199	0.00490137			502.982	27.6761		595	0.0153968
	501.998	30.6086		595	0.0264927			502.005	48.3265		595	0.0408251			502.005	14.6695							500.996	10.8542		598.97	0.0073528	0.00485853			501.998	30.4117		596.02	0.0148333
	501.014	32.7339		596.02	0.0251982			500.983	51.04		596.02	0.0392555			500.983	14.9043							500.012	10.9586		600	0.00701635	0.00464181			501.014	32.9493		597.05	0.0141542
	499.992	34.6017		597.05	0.0243955			499.999	52.9998		597.05	0.0375222			499.999	15.048							498.989	11.0506							499.992	35.434		597.94	0.0134526
	499.007	36.5849		597.94	0.0232159			499.014	54.7987		597.94	0.0357325			499.014	15.1838							498.004	11.115							499.007	37.7391		598.97	0.0129884
	497.985	38.5776		598.97	0.0221582			497.992	56.8177		598.97	0.0341558			497.992	15.175							496.981	11.1042							497.984	40.1644		600	0.0123037
	497	40.4608		600	0.0210821			497.007	58.2405		600	0.0328198			497.007	15.1954							495.996	11.1056							496.999	42.3421
	496.015	42.0655						495.984	59.3371						495.984	15.161							495.01	11.0082							496.014	44.5412
	494.992	43.4744						494.998	60.1638						494.998	15.0666							493.986	10.9646							494.99	46.3499
	494.006	44.5786						494.013	60.7988						494.013	14.9658							493	10.8844							494.005	48.081
	492.983	45.8408						492.989	61.2717						492.989	14.8194							492.014	10.8151							493.019	49.7283
	491.997	46.807						492.003	61.4014						492.003	14.6302							490.99	10.624							491.995	51.0477
	491.011	47.3798						491.017	61.3402						491.017	14.4292							490.003	10.496							491.008	52.3296
	489.987	48.018						489.992	61.1897						489.992	14.2353							489.016	10.3416							489.984	53.2057
	489	48.5441						489.006	60.8876						489.006	13.993							487.991	10.1715							488.997	53.8783
	488.013	48.7298						487.981	60.3375						487.981	13.7574							487.004	10.0049							488.01	54.498
	486.989	48.8312						486.994	59.7701						486.994	13.4889							486.016	9.87761							486.985	54.9535
	486.002	48.8663						486.007	58.9772						486.007	13.2273							484.991	9.67995							485.998	54.8032
	485.014	48.6715						484.982	58.0036						484.982	12.8853							484.003	9.45358							485.01	54.7237
	483.989	48.4285						483.994	57.1703						483.994	12.6176							483.015	9.31885							483.985	54.5213
	483.001	48.1296						483.006	56.3948						483.006	12.4232							481.989	9.103							482.997	54.1664
	482.013	47.5138						482.018	55.238						482.018	12.1535							481	8.96436							482.008	53.6562
	480.987	46.8886						480.992	54.0688						480.992	11.8392							480.012	8.79995							480.982	53.0522
	479.999	46.4324						480.004	53.1707						480.004	11.6582							478.985	8.66018							479.994	52.319
	479.01	45.7687						479.015	52.1551						479.015	11.4915							477.996	8.56174							479.005	51.6319
	477.984	45.0695						477.988	51.1852						477.988	11.2387							477.006	8.34352							478.016	50.8409
	476.995	44.4533						476.999	50.1954						476.999	11.0329							476.017	8.24756							476.989	49.9528
	476.006	43.7651						476.01	49.4821						476.01	10.8603							474.989	8.11077							475.999	49.2047
	475.017	43.1856						474.983	48.6752						474.983	10.6744							473.999	7.94805							475.01	48.4099
	473.989	42.4831						473.993	47.8254						473.993	10.4593							473.009	7.82744							473.982	47.6496
	472.999	41.7967						473.003	47.1203						473.003	10.2359							471.981	7.66306							472.992	46.9058
	472.01	41.1665						472.013	46.2693						472.013	10.0088							470.991	7.52882							472.002	46.144
	470.981	40.6368						470.985	45.395						470.985	9.7798							470	7.35347							471.012	45.3779
	469.991	39.9871						469.995	44.6518						469.995	9.52449							469.009	7.1964							469.983	44.8018
	469.001	39.4085						469.004	43.9023						469.004	9.29808							468.018	7.05673							468.993	44.0878
	468.01	38.8003						468.013	43.118						468.013	9.03753							466.989	6.85397							468.002	43.4901
	466.981	38.1267						466.984	42.1542						466.984	8.79376							465.998	6.70645							467.011	42.8185
	465.99	37.5612						465.993	41.2416						465.993	8.54447							465.006	6.56493							465.981	42.1183
	464.999	36.9731						465.002	40.4426						465.002	8.3072							464.014	6.3545							464.99	41.5649
	464.008	36.3992						464.01	39.6193						464.01	8.09415							462.984	6.21255							463.998	40.9069
	463.016	35.8637						463.019	38.594						463.019	7.84054							461.992	5.99876							463.006	40.2971
	461.986	35.0201						461.989	37.5576						461.989	7.5462							461	5.8868							462.014	39.5066
	460.994	34.3543						460.997	36.5335						460.997	7.30783							460.007	5.76472							460.984	38.8308
	460.002	33.7913						460.004	35.6521						460.004	7.11135							459.014	5.57561							459.992	38.2446
	459.01	33.0975						459.012	34.7592						459.012	6.91585							457.983	5.43726							458.999	37.5522
	458.017	32.2655						457.981	33.6475						457.981	6.64749							456.99	5.2196							458.006	36.6512
	456.986	31.3627						456.988	32.4115						456.988	6.35287							455.997	5.087							457.013	35.6784
	455.993	30.5079						455.995	31.4283						455.995	6.16449							455.004	5.0093							455.982	34.827
	455	29.7128						455.002	30.3596						455.002	5.92576							454.01	4.82053							454.988	33.8506
	454.007	28.7611						454.009	29.1384						454.009	5.70547							453.016	4.72589							453.995	32.8885
	453.013	27.883						453.015	28.0948						453.015	5.48407							451.984	4.59941							453.001	31.8887
	451.982	26.9605						451.983	27.043						451.983	5.35046							450.99	4.48194							452.007	30.8325
	450.988	26.0969						450.989	25.9947						450.989	5.1913							449.995	4.43964							451.013	29.8623
	449.994	25.2475						449.995	24.9447						449.995	5.04411							449.001	4.3905							450.019	28.9446
	449	24.3482						449.001	23.906						449.001	4.95284							448.006	4.37913							448.986	27.7932
	448.005	23.4513						448.006	23.0314						448.006	4.86499							447.011	4.38956							447.992	26.8083
	447.011	22.6129						447.012	22.0284						447.012	4.88365							446.016	4.42018							446.997	25.844
	446.016	21.8829						446.017	21.1658						446.017	4.85809							444.982	4.51772							446.002	24.9469
	444.983	21.0847						444.983	20.4067						444.983	4.9395							443.987	4.61811							445.007	24.0883
	443.988	20.3007						443.988	19.4847						443.988	5.02035							442.991	4.8111							444.011	23.1124
	442.992	19.5081						442.993	18.7593						442.993	5.23832							441.995	5.06718							443.016	22.2247
	441.997	18.7932						441.997	18.1206						441.997	5.43079							440.999	5.31842							441.982	21.292
	441.001	18.2073						441.001	17.5071						441.001	5.74618							440.003	5.72861							440.986	20.7212
	440.005	17.585						440.005	16.8939						440.005	6.06755							439.007	6.08924							439.99	19.9442
	439.009	16.9888						439.009	16.3055						439.009	6.52116							438.01	6.65381							438.993	19.1687
	438.013	16.4052						438.013	15.7668						438.013	7.12221							437.013	7.2176							437.997	18.4851
	437.017	15.8288						437.016	15.2798						437.016	7.65818							436.016	7.81645							437	17.715
	435.982	15.2753						435.981	14.8094						435.981	8.30188							434.981	8.42764							436.004	17.1317
	434.985	14.7485						434.985	14.3712						434.985	9.06855							433.984	9.31994							435.007	16.5001
	433.988	14.317						433.988	14.0194						433.988	9.96032							432.986	10.2257							434.009	15.976
	432.991	13.8411						432.99	13.6827						432.99	10.9984							431.989	11.0401							433.012	15.376
	431.994	13.4231						431.993	13.3277						431.993	11.9821							430.991	12.1241							432.015	14.8261
	430.996	13.1086						430.995	13.0572						430.995	13.0335							429.993	13.0798							431.017	14.2998
	429.999	12.7524						429.998	12.8906						429.998	14.1785							428.995	14.2996							430.019	13.8074
	429.001	12.3164						429	12.6038						429	15.4227							427.996	15.2902							428.983	13.2853
	428.003	11.9971						428.002	12.4084						428.002	16.7588							426.998	16.4738							427.984	12.6988
	427.005	11.7197						427.003	12.2354						427.003	17.9518							425.999	17.5584							426.986	12.2066
	426.006	11.4322						426.005	12.143						426.005	19.094							425	18.5401							425.987	11.843
	425.008	11.2264						425.006	12.0449						425.006	20.2363							424.001	19.7224							424.989	11.4798
	424.009	11.0099						424.008	11.8795						424.008	21.2568							423.002	20.5975							423.99	11.0905
	423.01	10.7697						423.009	11.7547						423.009	22.3926							422.003	21.667							422.991	10.6888
	422.011	10.5377						422.01	11.6807						422.01	23.3948							421.003	22.3279							421.991	10.2799
	421.012	10.3999						421.01	11.625						421.01	24.1464							420.003	23.1354							420.992	10.0821
	420.013	10.2104						420.011	11.552						420.011	25.0477							419.004	24.0358							419.992	9.69954
	419.013	10.0038						419.011	11.4892						419.011	25.8153							418.003	24.7272							418.993	9.36071
	418.014	9.85074						418.011	11.3917						418.011	26.5179							417.003	25.299							417.993	9.04519
	417.014	9.697						417.011	11.2891						417.011	27.2362							416.003	25.9067							416.992	8.75602
	416.014	9.55799						416.011	11.2668						416.011	27.7913							415.002	26.6063							415.992	8.45485
	415.014	9.3817						415.011	11.2139						415.011	28.5013							414.001	27.1943							414.992	8.16782
	414.013	9.32382						414.01	11.1533						414.01	29.1108							413.001	27.725							413.991	7.99543
	413.013	9.11033						413.01	11.0907						413.01	29.7551							412	28.3752							412.99	7.67167
	412.012	9.01717						412.009	11.087						412.009	30.4459							410.998	28.9487							411.989	7.3927
	411.011	8.96152						411.008	11.0031						411.008	31.0269							409.997	29.4926							410.988	7.19516
	410.01	8.73817						410.007	10.9872						410.007	31.6148							408.995	30.0572							409.987	7.02462
	409.009	8.74373						409.005	10.9905						409.005	32.2008							407.993	30.6557							408.985	6.92328
	408.007	8.56925						408.004	10.9912						408.004	32.8638							406.992	31.2505							407.984	6.64951
	407.006	8.52576						407.002	10.9946						407.002	33.4699							405.99	31.8733							406.982	6.50627
	406.004	8.416						406	10.9697						406	34.058							404.987	32.4091							406.019	6.33471
	405.002	8.36158						404.998	10.9895						404.998	34.6243							403.985	32.864							405.016	6.23111
	404	8.35835						403.996	11.0085						403.996	35.1037							402.982	33.2312							404.014	6.20944
	402.998	8.34562						402.994	11.0088						402.994	35.5683							402.018	33.6558							403.012	5.98885
	401.996	8.2801						401.992	11.0421						401.992	35.9587							401.015	33.9618							402.009	5.85028
	400.993	8.24295						400.989	11.0113						400.989	36.2317							400.012	34.1055							401.006	5.65296
	399.99	8.19144						399.986	10.9963						399.986	36.4271							399.009	34.2629							400.003	5.54657
	398.988	8.17108						398.983	10.9795						398.983	36.5252							398.006	34.3017							399	5.45856
	397.985	8.10201						398.019	10.9117						398.019	36.5368							397.002	34.2638							397.997	5.34795
	396.981	8.03809						397.015	10.8221						397.015	36.3848							395.998	34.1339							396.994	5.22512
	396.017	7.9596						396.012	10.7663						396.012	36.1883							394.994	33.9139							395.99	5.05485
	395.013	7.89275						395.008	10.6503						395.008	35.9611							393.99	33.7359							394.986	4.89057
	394.009	7.81601						394.004	10.5788						394.004	35.7187							392.986	33.3726							393.982	4.9272
	393.006	7.70871						393	10.4404						393	35.2982							391.982	33.0971							393.017	4.77397
	392.002	7.65481						391.996	10.3088						391.996	34.909							391.016	32.6524							392.013	4.60497
	390.998	7.55804						390.992	10.1199						390.992	34.5028							390.011	32.2623							391.008	4.69284
	389.993	7.40017						389.988	9.95762						389.988	33.9816							389.007	31.8819							390.004	4.52911
	388.989	7.3035						388.983	9.78363						388.983	33.5136							388.002	31.4916							388.999	4.35297
	387.984	7.16514						388.017	9.64126						388.017	33.0984							386.996	31.0661							387.994	4.22385
	387.018	7.08609						387.012	9.47355						387.012	32.584							385.991	30.6341							386.989	4.17763
	386.013	6.96188						386.007	9.31869						386.007	32.1635							384.986	30.127							385.984	4.13039
	385.008	6.83456						385.002	9.13558						385.002	31.6234							384.019	29.7154							385.017	3.99403
	384.003	6.76643						383.997	8.98257						383.997	31.1641							383.013	29.2827							384.012	4.02639
	382.997	6.68845						382.991	8.80504						382.991	30.6233							382.007	28.8804							383.006	3.95891
	381.992	6.53521						381.985	8.64459						381.985	30.0844							381.001	28.3533							382	3.79124
	380.986	6.38792						381.018	8.45213						381.018	29.4892							379.995	27.8272							380.994	3.70585
	380.019	6.31226						380.012	8.31774						380.012	28.8693							378.988	27.1523							379.988	3.58688
	379.013	6.18085						379.006	8.1486						379.006	28.31							377.982	26.5264							378.982	3.51517
	378.007	6.07251						378	7.88482						378	27.5815							377.014	26.0365							378.014	3.35294
	377	5.99936						376.993	7.68854						376.993	26.8813							376.007	25.3568							377.008	3.42354
	375.994	5.82206						375.987	7.4885						375.987	26.1492							375	24.5812							376.001	3.38931
	374.987	5.75373						375.019	7.2933						375.019	25.3471							373.993	23.8364							374.994	3.33288
	374.019	5.62659						374.012	7.05221						374.012	24.5257							372.986	23.0492							373.987	3.22781
	373.012	5.46598						373.005	6.75302						373.005	23.6472							372.017	22.3873							373.019	3.1006
	372.005	5.31866						371.998	6.56199						371.998	22.8022							371.009	21.751							372.011	2.98921
	370.998	5.19092						370.99	6.32552						370.99	22.092							370.002	20.869							371.004	2.98802
	369.991	5.11935						369.983	6.08731						369.983	21.1598							368.994	20.2599							369.996	2.92501
	368.983	4.92475						369.014	5.82269						369.014	20.3752							367.986	19.5315							368.988	2.82227
	368.014	4.82299						368.006	5.57908						368.006	19.626							367.016	18.9267							368.019	2.7636
	367.006	4.68033						366.998	5.37521						366.998	18.8919							366.008	18.1082							367.011	2.75917
	365.998	4.52045						365.99	5.18375						365.99	18.1169							364.999	17.3749							366.003	2.59957
	364.99	4.40836						364.982	4.94129						364.982	17.421							363.991	16.7689							364.995	2.5967
	363.982	4.28858						364.012	4.76782						364.012	16.7043							362.982	16.0547							363.986	2.42931
	363.012	4.17695						363.004	4.48697						363.004	16.0905							362.012	15.6169							363.016	2.20719
	362.004	4.07522						361.995	4.33193						361.995	15.3639							361.003	15.1437							362.007	2.41321
	360.995	3.95373						360.986	4.13812						360.986	14.7564							359.994	14.4546							360.998	2.32524
	359.986	3.82577						360.016	3.94339						360.016	14.1331							358.984	13.9353							359.989	2.44562
	359.016	3.72269						359.007	3.74394						359.007	13.3347							358.014	13.2842							359.019	1.82539
	358.007	3.64204						357.998	3.62027						357.998	12.8352							357.004	12.8286							358.009	2.21983
	356.998	3.47962						356.988	3.41129						356.988	12.2342							355.994	12.1946							357	2.04406
	355.988	3.4248						356.018	3.22736						356.018	11.6372							354.984	11.6986							355.99	2.3034
	355.017	3.27657						355.008	2.99747						355.008	11.0346							354.013	11.2056							355.019	2.03998
	354.008	3.21085						353.998	2.88357						353.998	10.453							353.003	10.6828							354.009	2.14234
	352.998	3.10185						352.988	2.71131						352.988	9.98532							351.992	10.217							352.999	2.07073
	351.988	2.97833						352.017	2.5702						352.017	9.46821							350.982	9.81508							351.989	2.01612
	351.016	2.92605						351.006	2.3953						351.006	8.95993							350.01	9.32538							351.017	1.8621
	350.006	2.80994						349.996	2.27853						349.996	8.49713							348.999	8.88491							350.007	1.90917
	348.996	2.68441						348.986	2.11769						348.986	7.97171							347.988	8.51975							348.996	1.83797
	347.985	2.65056						348.014	1.95656						348.014	7.49878							347.016	8.13825							347.985	1.7791
	347.013	2.63333						347.003	1.85382						347.003	7.05194							346.005	7.68979							347.013	1.67918
	346.002	2.49871						345.992	1.66536						345.992	6.61915							344.993	7.32672							346.002	1.72
	344.991	2.45009						344.981	1.56178						344.981	6.20216							343.982	6.99446							344.991	1.74886
	344.019	2.38468						344.008	1.48503						344.008	5.8825							343.009	6.69433							344.018	1.85493
	343.008	2.36564						342.997	1.34057						342.997	5.54567							341.997	6.42543							343.007	1.7013
	341.997	2.32371						341.986	1.26705						341.986	5.2102							340.986	6.09946							341.995	1.65119
	340.985	2.28246						341.013	1.19607						341.013	4.92234							340.012	5.85752							340.983	1.6801
	340.012	2.16422						340.001	1.12055						340.001	4.61294							339	5.58518							340.01	1.64677
	339	2.19949						338.989	1.02755						338.989	4.33529							337.988	5.43083							338.998	1.70967
	337.988	2.15246						338.016	0.963822						338.016	4.14326							337.014	5.24822							337.986	1.7484
	337.015	2.13432						337.004	0.887005						337.004	3.88438							336.002	5.04947							337.013	1.68924
	336.003	2.09471						335.991	0.861464						335.991	3.70873							334.989	4.87512							336	1.7128
	334.991	2.11956						335.018	0.811146						335.018	3.53464							334.015	4.7611							334.988	1.7495
	334.017	2.11561						334.005	0.74114						334.005	3.3582							333.002	4.67263							334.014	1.67178
	333.004	2.11169						332.992	0.737241						332.992	3.24032							331.989	4.58693							333.001	1.80839
	331.992	2.15557						332.019	0.676646						332.019	3.11699							331.015	4.53062							331.988	1.75487
	331.018	2.14191						331.005	0.679033						331.005	3.05183							330.001	4.44381							331.014	1.78742
	330.005	2.1757						329.992	0.685329						329.992	2.93927							328.988	4.3813							330.001	1.75967
	328.992	2.22356						329.018	0.675432						329.018	2.87038							328.013	4.28765							328.987	1.88441
	328.017	2.26252						328.005	0.702324						328.005	2.78501							326.999	4.26788							328.013	1.8586
	327.004	2.33619						326.991	0.699095						326.991	2.70467							325.985	4.20321							326.999	1.9715
	325.99	2.4478						326.016	0.706797						326.016	2.64292							325.01	4.13233							325.985	2.17641
	325.016	2.56085						325.003	0.787225						325.003	2.55488							323.996	4.03884							325.01	2.01878
	324.002	2.68457						323.989	0.844171						323.989	2.4891							322.982	4.01345							323.996	2.2903
	322.988	2.95263						323.014	0.893384						323.014	2.41031							322.007	3.9479							322.982	2.46638
	322.013	3.09316						321.999	0.947573						321.999	2.34198							320.992	3.91049							322.007	2.47221
	320.998	3.4371						320.985	1.02062						320.985	2.28844							320.016	3.89926							320.992	2.57536
	319.984	3.80993						320.01	1.13695						320.01	2.23897							319.001	3.85765							320.017	2.67203
	319.009	4.0439						318.995	1.22175						318.995	2.23909							317.986	3.84792							319.002	2.8061
	317.994	4.30349						318.019	1.26411						318.019	2.2577							317.01	3.84407							317.987	2.87645
	317.018	4.51199						317.005	1.31024						317.005	2.17831							315.995	3.78739							317.011	2.91125
	316.004	4.64686						315.99	1.31386						315.99	2.13488							315.019	3.82753							315.996	2.84847
	314.988	4.6921						315.013	1.33707						315.013	2.11201							314.003	3.80149							314.981	3.04425
	314.012	4.81809						313.998	1.336						313.998	2.05813							312.988	3.81311							314.004	3.22043
	312.997	4.9682						312.983	1.40141						312.983	2.05502							312.011	3.8412							312.989	3.24486
	311.982	5.14286						312.006	1.44926						312.006	2.04037							310.995	3.85924							312.012	3.34492
	311.005	5.29946						310.991	1.52846						310.991	2.08766							310.018	3.9016							310.997	3.45072
	309.99	5.5174						310.014	1.61691						310.014	2.11986							309.002	4.01272							309.981	3.50435
	309.013	5.73697						308.998	1.72425						308.998	2.21604							307.986	4.13172							309.004	3.78411
	307.997	5.9485						307.982	1.84161						307.982	2.33224							307.009	4.29211							307.988	3.79725
	306.981	6.3055						307.005	2.00013						307.005	2.45397							305.992	4.46453							307.011	4.13068
	306.004	6.63807						305.989	2.19207						305.989	2.67015							305.015	4.81519							305.994	4.21866
	304.988	6.9927						305.012	2.55651						305.012	3.02795							303.998	5.11924							305.017	4.44436
	304.011	7.53494						303.995	2.97215						303.995	3.38271							302.981	5.52413							304	4.78973
	302.994	7.92753						303.018	3.34285						303.018	3.74458							302.004	5.8904							302.984	5.11287
	302.017	8.19027						302.001	3.78126						302.001	4.11838							300.987	6.2595							302.006	5.64743
	301	8.55219						300.984	4.23554						300.984	4.55413							300.008	6.67583							300.989	6.05526
	299.983	8.98611						300.007	4.75204						300.007	5.03119							298.991	7.09479							300.011	6.51011
	299.005	9.32477						298.99	5.23727						298.99	5.48715							298.013	7.50368							298.994	6.90838
	297.988	9.66941						298.012	5.75118						298.012	5.90216							296.995	7.80155							298.016	7.49852
	297.01	10.1784						296.994	6.38252						296.994	6.35711							296.017	8.47059							296.998	7.97965
	295.993	10.7821						296.016	7.17584						296.016	7.16203							294.999	9.36316							295.981	8.63714
	295.015	11.4926						294.998	8.10148						294.998	8.14934							293.981	10.2879							295.002	9.71505
	293.997	12.2316						293.981	9.15758						293.981	9.12959							293.002	11.1981							293.984	10.5247
	293.019	13.191						293.002	10.2167						293.002	10.1161							291.984	12.0576							293.006	11.3812
	292.001	14.0796						291.984	11.3871						291.984	11.2787							291.005	12.9981							291.987	12.2752
	290.983	15.0786						291.005	12.7382						291.005	12.6479							289.987	14.8037							291.008	13.9438
	290.004	17.1633						289.987	15.2325						289.987	14.9413							289.007	17.6423							289.99	15.5597
	288.986	19.3346						289.008	18.1396						289.008	17.6193							287.989	19.7383							289.011	17.9683
	288.007	21.0638						287.99	20.3775						287.99	19.7357							287.009	20.7464							287.993	19.6699
	286.988	22.1439						287.01	21.4607						287.01	21.377							285.99	21.6789							287.013	20.8249
	286.009	22.8873						285.992	22.7034						285.992	22.499							285.01	22.4799							285.994	21.8965
	284.991	23.6024						285.012	23.3636						285.012	23.1072							283.991	23.3312							285.015	22.7205
	284.011	24.0382						283.993	24.1933						283.993	24.2369							283.011	24.0598							283.996	23.2871
	282.992	24.6084						283.014	25.0269						283.014	24.8138							281.992	24.7062							283.016	24.1797
	282.013	25.0623						281.995	25.5671						281.995	25.5596							281.012	25.0927							281.997	24.6459
	280.993	25.3892						281.015	26.0829						281.015	25.9789							279.992	25.3351							281.017	24.9926
	280.013	25.633						279.995	26.2225						279.995	26.0893							279.012	25.544							279.997	25.3
	278.994	25.7253						279.015	26.2655						279.015	26.2282							277.992	25.5538							279.017	25.4908
	278.014	25.6542						277.996	26.1965						277.996	26.1882							277.012	25.3863							277.997	25.6115
	276.995	25.3295						277.015	25.9241						277.015	25.9202							275.992	25.0533							277.017	25.4942
	276.014	24.8885						275.996	25.4323						275.996	25.5479							275.011	24.5761							275.997	25.1346
	274.994	24.3261						275.015	24.709						275.015	25.1308							273.991	24.1741							275.016	24.5613
	274.014	23.8243						273.995	24.0584						273.995	24.4447							273.01	23.7546							273.996	24.0802
	272.994	23.1848						273.014	23.2766						273.014	24.0455							271.989	23.5651							273.015	23.5458
	272.013	22.7983						271.994	22.8671						271.994	23.8246							271.008	23.4173							271.995	24.2213
	270.993	22.1047						271.013	22.3119						271.013	23.7044							269.987	23.5388							271.014	22.9648
	270.012	21.8517						269.993	21.6983						269.993	23.7839															269.993	22.5953

## Sheet: Sup Figure 5
A	Time (ns)	sfGFP average		Time (ns)	H148S average		B	pH	H148S	WT		pH	H148S	WT		C	sfGFP			YuzoFP			D	sfGFP				E	H148S				F	sfGFP				G	H148S
	0	9961		0	11610.5			4.5	0.0175253	9.89107e-05		4.504	0.0255275	-0.00169381			Time (min)	F/Fmax		Time (min)	F/Fmax			Wavelength (nm)	0mM NaCl	150 mM NaCl			Wavelength (nm)	0 mM NaCl	150 mM NaCl			Wavelength (nm)	0 mMKCl	150 mM KCl			Wavelength (nm)	0 mM KCl	150 mM KCl
	0.025	9840.5		0.025	11461			5	0.0612914	0.0718841		4.51251	0.0262654	-0.00111655			1.00083	0.379279		1.72015	0.327568			496.96	0.49828	0.530666			498.93	0.579901	0.576826			496.96	0.476302	0.48706			501.94	0.599052	0.60639
	0.05	9874		0.05	11538.5			5.5	0.271504	0.157581		4.52102	0.0270144	-0.000527841			2.00083	0.393891		2.72015	0.342278			498.03	0.545896	0.581699			500	0.613316	0.611502			498.03	0.526542	0.5367			502.98	0.657002	0.663796
	0.075	9847.5		0.075	11505.5			6	0.355076	0.473684		4.52953	0.0277748	7.25111e-05			3.00083	0.38473		3.72015	0.33772			498.93	0.599165	0.640019			501.04	0.672913	0.671923			498.93	0.579714	0.591473			504.02	0.725391	0.730467
	0.1	9931.5		0.1	11891			7	0.764249	0.779136		4.53804	0.0285466	0.000684697			4.00083	0.388506		4.72015	0.336973			500	0.65706	0.704001			501.94	0.733718	0.729579			500	0.634897	0.649551			505.07	0.787125	0.793141
	0.125	10165.5		0.125	12043			8	0.892034	0.991555		4.54655	0.0293299	0.00130891			5.00083	0.402322		5.72015	0.338559			501.04	0.713682	0.767549			502.98	0.787433	0.784229			501.04	0.686391	0.704149			505.97	0.842438	0.853265
	0.15	10157.5		0.15	12048.5			9	0.882142	0.999961		4.55506	0.0301248	0.00194535			6.00083	0.388047		6.72015	0.349206			501.94	0.768234	0.82448			504.02	0.846139	0.844577			501.94	0.737842	0.757107			507.01	0.890335	0.902864
	0.175	10209		0.175	12285			10	0.916589	0.964132		4.56356	0.0309316	0.0025942			7.00083	0.389634		7.72015	0.361842			502.98	0.82051	0.883417			505.07	0.893606	0.893693			502.98	0.788278	0.808563			508.05	0.933827	0.94914
	0.2	10400.5		0.2	12080.5			11	0.9903	0.998741		4.57207	0.0317504	0.00325568			8.00083	0.40316		8.72015	0.353943			504.02	0.870576	0.941482			505.97	0.935036	0.930079			504.02	0.841464	0.865			508.95	0.965278	0.981871
	0.225	10238		0.225	12311			12	0.999999	0.950629		4.58058	0.0325811	0.00392997			9.00083	0.394841		9.72015	0.359386			505.07	0.91073	0.986745			507.01	0.967549	0.959719			505.07	0.888229	0.912529			510	0.985618	1.00541
	0.25	10259		0.25	12357							4.58909	0.0334241	0.00461729			10.0008	0.400806		10.7201	0.3597			505.97	0.943678	1.02093			508.05	0.990387	0.987822			505.97	0.925523	0.953726			511.04	0.998516	1.01879
	0.275	10131		0.275	12321							4.5976	0.0342794	0.00531785			11.0008	0.403148		11.7201	0.368029			507.01	0.970062	1.0514			508.95	0.998865	1.00306			507.01	0.956885	0.987302			511.94	1	1.02246
	0.3	10039.5		0.3	12181							4.60611	0.0351471	0.00603183			12.0008	0.405178		12.7201	0.360658			508.05	0.990513	1.07809			510	0.999999	0.998826			508.05	0.978613	1.01185			512.98	0.991338	1.01087
	0.325	10034		0.325	11990							4.61461	0.0360274	0.00675947			13.0008	0.413782		13.7201	0.361807			508.95	0.999991	1.09187			511.04	0.994717	0.987878			508.95	0.993572	1.02577			514.02	0.968727	0.987133
	0.35	9684		0.35	11729							4.62312	0.0369204	0.00750097			14.0008	0.40443		14.7201	0.370417			510	0.999999	1.09284			511.94	0.979227	0.968196			510	0.999998	1.03424			515.07	0.941656	0.959124
	0.375	9740.5		0.375	11455.5							4.63163	0.0378263	0.00825653			15.0008	0.406097		15.7201	0.366647			511.04	0.991262	1.08078			512.98	0.952501	0.942237			511.04	0.998527	1.03449			515.97	0.905974	0.927223
	0.4	9286.5		0.4	11320							4.64014	0.0387451	0.00902638			16.0008	0.423207		16.7201	0.374219			511.94	0.97635	1.062			514.02	0.918811	0.905455			511.94	0.984072	1.02351			517.01	0.86663	0.886465
	0.425	9434		0.425	11026.5							4.64865	0.039677	0.00981074			17.0008	0.417362		17.7201	0.372388			512.98	0.948687	1.03364			515.07	0.877489	0.867223			512.98	0.960391	0.999905			518.05	0.823129	0.841719
	0.45	9057.5		0.45	11071.5							4.65716	0.0406221	0.0106098			18.0008	0.410203		18.7201	0.373561			514.02	0.91332	0.999019			515.97	0.835652	0.827441			514.02	0.930743	0.971012			518.95	0.784156	0.800346
	0.475	9053.5		0.475	10936.5							4.66567	0.0415806	0.0114238			19.0008	0.424458		19.7201	0.37325			515.07	0.875244	0.962302			517.01	0.792056	0.786771			515.07	0.897587	0.936487			520	0.740305	0.760808
	0.5	9270.5		0.5	11207							4.67417	0.0425525	0.012253			20.0008	0.421226		20.7201	0.377047			515.97	0.839291	0.92393			518.05	0.75149	0.745621			515.97	0.86191	0.901228			521.04	0.699482	0.720959
	0.525	9282		0.525	11157.5							4.68268	0.0435381	0.0130976			21.0008	0.423049		21.7201	0.381947			517.01	0.795919	0.878106			518.95	0.710755	0.702298			517.01	0.820952	0.85792			521.94	0.660076	0.679133
	0.55	9275.5		0.55	11238.5							4.69119	0.0445374	0.0139578			22.0008	0.425267		22.7201	0.387498			518.05	0.756507	0.832898			520	0.671713	0.65999			518.05	0.777813	0.815473			522.98	0.625243	0.64186
	0.575	9398.5		0.575	11116.5							4.6997	0.0455506	0.0148338			23.0008	0.420089		23.7201	0.387389			518.95	0.712822	0.787549			521.04	0.635903	0.622886			518.95	0.737454	0.77435			524.02	0.58861	0.602915
	0.6	9152		0.6	10937							4.70821	0.0465778	0.0157259			24.0008	0.425649		24.7201	0.396143			520	0.672694	0.743783			521.94	0.602458	0.592257			520	0.696736	0.732095			525.07	0.560012	0.572851
	0.625	9006		0.625	10712.5							4.71672	0.0476191	0.0166343			25.0008	0.431827		25.7201	0.386736			521.04	0.634927	0.698871			522.98	0.570516	0.56334			521.04	0.660515	0.689903			525.97	0.534803	0.546012
	0.65	8630.5		0.65	10451.5							4.72523	0.0486746	0.0175592			26.0008	0.434704		26.7201	0.385314			521.94	0.606063	0.663409			524.02	0.538488	0.530944			521.94	0.6251	0.651913			527.01	0.511688	0.524025
	0.675	8436.5		0.675	10064.5							4.73373	0.0497446	0.0185009			27.0008	0.442632		27.7201	0.393651			522.98	0.577478	0.632096			525.07	0.511475	0.502189			522.98	0.593307	0.618678			528.05	0.487585	0.500307
	0.7	8063		0.7	9483							4.74224	0.050829	0.0194596			28.0008	0.447439		28.7201	0.40011			524.02	0.547563	0.602077			525.97	0.488531	0.479433			524.02	0.563496	0.586983			528.95	0.467305	0.479113
	0.725	7741		0.725	9279							4.75075	0.0519281	0.0204355			29.0008	0.451529		29.7201	0.403566			525.07	0.522448	0.573113			527.01	0.469784	0.460593			525.07	0.538189	0.558246			530	0.449652	0.459468
	0.75	7472.5		0.75	8964							4.75926	0.053042	0.0214289			30.0008	0.447057		30.7201	0.398406			525.97	0.499939	0.54683			528.05	0.450517	0.443038			525.97	0.512249	0.532675			531.04	0.43414	0.444144
	0.775	7147		0.775	8603							4.76777	0.0541708	0.02244			31.0008	0.458204		31.7201	0.393422			527.01	0.480086	0.52474			528.95	0.432919	0.425558			527.01	0.488048	0.51083			531.94	0.418451	0.429148
	0.8	6984.5		0.8	8372							4.77628	0.0553145	0.0234691			32.0008	0.453992		32.7201	0.414212			528.05	0.460936	0.505026			530	0.417009	0.410416			528.05	0.470955	0.490937			532.98	0.40303	0.415301
	0.825	6937		0.825	8244							4.78478	0.0564735	0.0245163			33.0008	0.464875		33.7201	0.404185			528.95	0.444527	0.488022			531.04	0.403424	0.395548			528.95	0.454312	0.471687			534.02	0.39007	0.401232
	0.85	6951		0.85	8269							4.79329	0.0576477	0.025582			34.0008	0.459141		34.7201	0.41881			530	0.430012	0.469665			531.94	0.389778	0.382425			530	0.435646	0.453519			535.07	0.380189	0.390786
	0.875	7011.5		0.875	8348							4.8018	0.0588372	0.0266663			35.0008	0.454397		35.7201	0.418253			531.04	0.414238	0.453949			532.98	0.378158	0.369937			531.04	0.420693	0.437195			535.97	0.370165	0.380485
	0.9	7102		0.9	8473							4.81031	0.0600423	0.0277696			36.0008	0.463755		36.7201	0.429253			531.94	0.402179	0.440537			534.02	0.367144	0.358938			531.94	0.409449	0.423161			537.01	0.3596	0.369715
	0.925	7275.5		0.925	8410.5							4.81882	0.0612631	0.028892			37.0008	0.467736		37.7201	0.423007			532.98	0.391018	0.428046			535.07	0.356398	0.349687			532.98	0.398103	0.41145			538.05	0.351569	0.359965
	0.95	7256.5		0.95	8606.5							4.82733	0.0624996	0.0300338			38.0008	0.461086		38.7201	0.436016			534.02	0.379541	0.414655			535.97	0.347283	0.342163			534.02	0.384149	0.400052			538.95	0.344591	0.351747
	0.975	7329.5		0.975	8648							4.83584	0.063752	0.0311952			39.0008	0.464648		39.7201	0.427837			535.07	0.368898	0.403891			537.01	0.339212	0.334428			535.07	0.373395	0.388963			540	0.337048	0.344141
	1	7303.5		1	8755.5							4.84434	0.0650203	0.0323766			40.0008	0.469898		40.7201	0.429728			535.97	0.36026	0.395406			538.05	0.332927	0.326374			535.97	0.363759	0.378387			541.02	0.327693	0.336018
	1.025	7151.5		1.025	8757							4.85285	0.0663048	0.033578			41.0008	0.480086		41.7201	0.431879			537.01	0.351337	0.385748			538.95	0.324961	0.318999			537.01	0.354075	0.368927			542.05	0.320194	0.328823
	1.05	7069.5		1.05	8577.5							4.86136	0.0676056	0.0347999			42.0008	0.48394		42.7201	0.43606			538.05	0.343107	0.375392			540	0.318075	0.313677			538.05	0.346337	0.359609			542.94	0.313021	0.322089
	1.075	6964		1.075	8340							4.86987	0.0689226	0.0360424			43.0008	0.472463		43.7201	0.437205			538.95	0.335301	0.364937			541.02	0.3098	0.306335			538.95	0.338069	0.350207			543.97	0.306246	0.315459
	1.1	6682		1.1	8117.5							4.87838	0.0702562	0.0373057			44.0008	0.479268		44.7201	0.436452			540	0.328366	0.357043			542.05	0.302883	0.298165			540	0.330178	0.341945			545	0.298167	0.307117
	1.125	6457.5		1.125	7979.5							4.88689	0.0716063	0.0385902			45.0008	0.502114		45.7201	0.441554			541.02	0.319499	0.34866			542.94	0.295277	0.290632			541.02	0.320913	0.334146			546.02	0.289728	0.297705
	1.15	6304.5		1.15	7652.5							4.8954	0.0729731	0.0398961			46.0008	0.485859		46.7201	0.444716			542.05	0.311735	0.3403			543.97	0.288505	0.284178			542.05	0.313112	0.325246			547.05	0.280709	0.288745
	1.175	6216		1.175	7608.5							4.9039	0.0743567	0.0412235			47.0008	0.503259		47.7201	0.438363			542.94	0.302852	0.331103			545	0.280324	0.276709			542.94	0.304301	0.316883			547.94	0.271741	0.279772
	1.2	6104.5		1.2	7387							4.91241	0.0757572	0.0425728			48.0008	0.492827		48.7201	0.443131			543.97	0.294636	0.322775			546.02	0.271289	0.267086			543.97	0.296743	0.308079			548.97	0.262291	0.269936
	1.225	6197		1.225	7446							4.92092	0.0771747	0.0439443			49.0008	0.499913		49.7201	0.446174			545	0.285859	0.312369			547.05	0.26227	0.258001			545	0.287948	0.299285			550	0.252734	0.259492
	1.25	6278.5		1.25	7540							4.92943	0.0786094	0.045338			50.0008	0.492789		50.7201	0.455842			546.02	0.275779	0.301549			547.94	0.254162	0.249494			546.02	0.279297	0.290247			551.04	0.243922	0.250111
	1.275	6453		1.275	7734.5							4.93794	0.0800613	0.0467544			51.0008	0.496439		51.7201	0.460018			547.05	0.267011	0.292217			548.97	0.244652	0.239876			547.05	0.269653	0.282452			551.94	0.234778	0.24044
	1.3	6469		1.3	7817.5							4.94645	0.0815305	0.0481936			52.0008	0.513402		52.7201	0.46811			547.94	0.258392	0.283252			550	0.232891	0.229186			547.94	0.261097	0.272814			552.98	0.22435	0.230097
	1.325	6803.5		1.325	8130.5							4.95495	0.0830172	0.0496558			53.0008	0.509052		53.7201	0.46478			548.97	0.248722	0.271907			551.04	0.222102	0.218917			548.97	0.251252	0.261769			554.02	0.213295	0.218627
	1.35	6977		1.35	8264							4.96346	0.0845213	0.0511414			54.0008	0.519164		54.7201	0.459968			550	0.236527	0.258814			551.94	0.213289	0.210246			550	0.240904	0.250293			555.07	0.203518	0.208488
	1.375	6980		1.375	8335.5							4.97197	0.0860432	0.0526505			55.0008	0.510429		55.7201	0.470321			551.04	0.225323	0.247704			552.98	0.203962	0.200706			551.04	0.230986	0.239925			555.97	0.193333	0.198481
	1.4	6946.5		1.4	8494.5							4.98048	0.0875827	0.0541834			56.0008	0.52592		56.7201	0.468976			551.94	0.215577	0.237136			554.02	0.193617	0.190685			551.94	0.22198	0.230083			557.01	0.18287	0.188214
	1.425	6685.5		1.425	8499							4.98899	0.0891401	0.0557404			57.0008	0.529572		57.7201	0.467759			552.98	0.20577	0.226279			555.07	0.183623	0.180964			552.98	0.212325	0.220255			558.05	0.173456	0.1786
	1.45	6606		1.45	8253							4.9975	0.0907153	0.0573216			58.0008	0.518155		58.7201	0.479225			554.02	0.195026	0.214146			555.97	0.174403	0.171223			554.02	0.201393	0.210704			558.95	0.165727	0.170035
	1.475	6482.5		1.475	7863.5							5.00601	0.0923086	0.0589273			59.0008	0.528984		59.7201	0.475937			555.07	0.185586	0.203405			557.01	0.165016	0.16174			555.07	0.191078	0.200957			560	0.157546	0.160712
	1.5	5992		1.5	7514.5							5.01451	0.0939199	0.0605577			60.0008	0.544854		60.7201	0.484543			555.97	0.176996	0.193737			558.05	0.156375	0.15333			555.97	0.181473	0.190338			561.02	0.148029	0.150824
	1.525	5733		1.525	7133.5							5.02302	0.0955494	0.0622131			61.0008	0.537079		61.7201	0.483481			557.01	0.167827	0.184002			558.95	0.148809	0.146387			557.01	0.172032	0.179985			562.05	0.139005	0.143163
	1.55	5482.5		1.55	6843.5							5.03153	0.0971972	0.0638936			62.0008	0.536688		62.7201	0.489685			558.05	0.158922	0.174712			560	0.141146	0.138906			558.05	0.1632	0.171256			562.94	0.13188	0.136259
	1.575	5244		1.575	6447							5.04004	0.0988633	0.0655996			63.0008	0.535766		63.7201	0.48668			558.95	0.15106	0.165518			561.02	0.133275	0.13098			558.95	0.155005	0.162696			563.97	0.12602	0.129218
	1.6	5137.5		1.6	6152.5							5.04855	0.100548	0.0673312			64.0008	0.542652		64.7201	0.503587			560	0.143019	0.156876			562.05	0.125785	0.123666			560	0.147304	0.153695			565	0.119253	0.121794
	1.625	4997		1.625	6377							5.05706	0.102251	0.0690886			65.0008	0.53369		65.7201	0.493516			561.02	0.134675	0.148022			562.94	0.119342	0.117239			561.02	0.139005	0.145048			566.02	0.112556	0.115025
	1.65	4939.5		1.65	6142							5.06557	0.103972	0.0708722			66.0008	0.550197		66.7201	0.500552			562.05	0.127558	0.140303			563.97	0.113122	0.110889			562.05	0.131625	0.137554			567.05	0.106408	0.109398
	1.675	5169.5		1.675	6312							5.07407	0.105713	0.0726819			67.0008	0.559691		67.7201	0.497259			562.94	0.120931	0.13277			565	0.107353	0.104847			562.94	0.12508	0.13043			567.94	0.101174	0.104365
	1.7	5267		1.7	6469							5.08258	0.107471	0.0745182			68.0008	0.57255		68.7201	0.50264			563.97	0.114439	0.125783			566.02	0.10154	0.0993032			563.97	0.118811	0.123569			568.97	0.0959843	0.0991183
	1.725	5426		1.725	6517							5.09109	0.109249	0.0763812			69.0008	0.579224		69.7201	0.508511			565	0.108144	0.119049			567.05	0.096264	0.0945885			565	0.112151	0.116953			570	0.0910653	0.0935597
	1.75	5502		1.75	6643							5.0996	0.111045	0.078271			70.0008	0.563056		70.7201	0.523368			566.02	0.102306	0.112825			567.94	0.0914773	0.08999			566.02	0.105699	0.110811
	1.775	5603		1.775	6806							5.10811	0.112861	0.080188			71.0008	0.572055		71.7201	0.517233			567.05	0.0971431	0.107266			568.97	0.0869057	0.0851948			567.05	0.100687	0.105198
	1.8	5478		1.8	6668							5.11662	0.114695	0.0821322			72.0008	0.571077		72.7201	0.518557			567.94	0.0927641	0.102445			570	0.0823187	0.0805678			567.94	0.0961628	0.0997711
	1.825	5499.5		1.825	6790.5							5.12513	0.116548	0.0841039			73.0008	0.56961		73.7201	0.519587			568.97	0.0884154	0.0973803								568.97	0.0916147	0.0948715
	1.85	5344.5		1.85	6591							5.13363	0.118421	0.0861033			74.0008	0.572389		74.7201	0.525841			570	0.0835748	0.0919954								570	0.0864407	0.089829
	1.875	5176.5		1.875	6431							5.14214	0.120312	0.0881305			75.0008	0.580087		75.7201	0.510713					0.0871606
	1.9	4884.5		1.9	6142							5.15065	0.122222	0.0901857			76.0008	0.57943		76.7201	0.529905					0.0833754
	1.925	4711		1.925	5853.5							5.15916	0.124152	0.0922691			77.0008	0.580591		77.7201	0.527343					0.0800364
	1.95	4357		1.95	5621							5.16767	0.126101	0.0943809			78.0008	0.577977		78.7201	0.527838					0.0766168
	1.975	4254		1.975	5247.5							5.17618	0.128069	0.0965212			79.0008	0.602068		79.7201	0.529421					0.0727915
	2	4013.5		2	4985.5							5.18468	0.130056	0.0986902			80.0008	0.593485		80.7201	0.529252					0.0691286
	2.025	3944		2.025	4887							5.19319	0.132063	0.100888			81.0008	0.613691		81.7201	0.535041					0.0660176
	2.05	3939		2.05	4777.5							5.2017	0.134088	0.103115			82.0008	0.609223		82.7201	0.540341					0.0633277
	2.075	3890.5		2.075	4775							5.21021	0.136134	0.105371			83.0008	0.612969		83.7201	0.549812					0.0605347
	2.1	3817.5		2.1	4890							5.21872	0.138198	0.107656			84.0008	0.600962		84.7201	0.537621					0.057967
	2.125	4051		2.125	5009.5							5.22723	0.140282	0.10997			85.0008	0.613677		85.7201	0.547489					0.0555539
	2.15	4135.5		2.15	5048.5							5.23574	0.142385	0.112314			86.0008	0.607907		86.7201	0.558355					0.0535874
	2.175	4263		2.175	5251							5.24424	0.144508	0.114688			87.0008	0.620979		87.7201	0.543673					0.0515181
	2.2	4416		2.2	5423							5.25275	0.14665	0.117091			88.0008	0.611408		88.7201	0.57112					0.0496206
	2.225	4420.5		2.225	5485.5							5.26126	0.148811	0.119524			89.0008	0.611086		89.7201	0.562368					0.0474119
	2.25	4420.5		2.25	5499							5.26977	0.150991	0.121987			90.0008	0.627299		90.7201	0.564432					0.0454621
	2.275	4340		2.275	5479.5							5.27828	0.153191	0.12448												0.0438849
	2.3	4393		2.3	5382							5.28679	0.155411	0.127003												0.0422986
	2.325	4366.5		2.325	5266.5							5.2953	0.157649	0.129556												0.0405621
	2.35	4171.5		2.35	5387							5.3038	0.159907	0.132139												0.0387611
	2.375	4217.5		2.375	5253							5.31231	0.162184	0.134753												0.0371903
	2.4	4040		2.4	5152							5.32082	0.16448	0.137397												0.0357538
	2.425	4091		2.425	5096.5							5.32933	0.166795	0.140071												0.0343479
	2.45	3986.5		2.45	5158							5.33784	0.169129	0.142775												0.0329622
	2.475	4035.5		2.475	5016							5.34635	0.171483	0.14551												0.0314875
	2.5	3988.5		2.5	5117.5							5.35485	0.173855	0.148275												0.0301641
	2.525	4067.5		2.525	5210							5.36336	0.176246	0.15107												0.0288818
	2.55	4046		2.55	5234.5							5.37187	0.178656	0.153896												0.0276515
	2.575	4113.5		2.575	5243.5							5.38038	0.181085	0.156751
	2.6	4111		2.6	5242.5							5.38889	0.183533	0.159638
	2.625	4156		2.625	5242.5							5.3974	0.186	0.162554
	2.65	4075		2.65	5122							5.40591	0.188485	0.165501
	2.675	3896.5		2.675	4993.5							5.41441	0.190988	0.168477
	2.7	3926.5		2.7	4977							5.42292	0.19351	0.171484
	2.725	3866.5		2.725	4822							5.43143	0.19605	0.17452
	2.75	3762.5		2.75	4688.5							5.43994	0.198608	0.177587
	2.775	3565.5		2.775	4643							5.44845	0.201185	0.180683
	2.8	3508.5		2.8	4480.5							5.45696	0.203779	0.183809
	2.825	3322.5		2.825	4426							5.46547	0.206391	0.186964
	2.85	3337		2.85	4243							5.47397	0.209021	0.190148
	2.875	3259		2.875	4218							5.48248	0.211669	0.193362
	2.9	3168		2.9	4141.5							5.49099	0.214334	0.196605
	2.925	3193		2.925	4070.5							5.4995	0.217017	0.199877
	2.95	3112		2.95	4001.5							5.50801	0.219716	0.203177
	2.975	3127		2.975	3949							5.51652	0.222433	0.206506
	3	3077		3	3964.5							5.52503	0.225167	0.209863
	3.025	3035.5		3.025	3940.5							5.53353	0.227917	0.213248
	3.05	3053.5		3.05	3975							5.54204	0.230685	0.21666
	3.075	3043.5		3.075	3967.5							5.55055	0.233468	0.220101
	3.1	3007.5		3.1	3898.5							5.55906	0.236268	0.223569
	3.125	3026		3.125	3831							5.56757	0.239084	0.227063
	3.15	3007		3.15	3783							5.57608	0.241916	0.230585
	3.175	2918		3.175	3792							5.58458	0.244764	0.234133
	3.2	2922.5		3.2	3676							5.59309	0.247627	0.237707
	3.225	2878.5		3.225	3684							5.6016	0.250505	0.241307
	3.25	2845.5		3.25	3719.5							5.61011	0.253399	0.244932
	3.275	2772		3.275	3665							5.61862	0.256308	0.248583
	3.3	2760		3.3	3640							5.62713	0.259232	0.252259
	3.325	2793.5		3.325	3574.5							5.63564	0.26217	0.255959
	3.35	2861.5		3.35	3658.5							5.64414	0.265122	0.259683
	3.375	2853.5		3.375	3744							5.65265	0.268089	0.263431
	3.4	2841.5		3.4	3730							5.66116	0.27107	0.267202
	3.425	2869		3.425	3745							5.66967	0.274064	0.270996
	3.45	2887.5		3.45	3699.5							5.67818	0.277072	0.274813
	3.475	2801.5		3.475	3754							5.68669	0.280093	0.278652
	3.5	2836.5		3.5	3659.5							5.6952	0.283127	0.282512
	3.525	2783		3.525	3654.5							5.7037	0.286173	0.286394
	3.55	2826.5		3.55	3583							5.71221	0.289233	0.290296
	3.575	2649.5		3.575	3470							5.72072	0.292304	0.294219
	3.6	2594		3.6	3368.5							5.72923	0.295388	0.298162
	3.625	2550.5		3.625	3337.5							5.73774	0.298483	0.302124
	3.65	2457.5		3.65	3328.5							5.74625	0.30159	0.306105
	3.675	2466.5		3.675	3269							5.75475	0.304708	0.310104
	3.7	2426.5		3.7	3107							5.76326	0.307837	0.314121
	3.725	2470.5		3.725	3169.5							5.77177	0.310976	0.318156
	3.75	2384.5		3.75	3188.5							5.78028	0.314126	0.322207
	3.775	2480.5		3.775	3130							5.78879	0.317287	0.326275
	3.8	2433.5		3.8	3190							5.7973	0.320457	0.330358
	3.825	2483.5		3.825	3174							5.80581	0.323637	0.334457
	3.85	2309.5		3.85	3081							5.81431	0.326826	0.33857
	3.875	2379		3.875	3135							5.82282	0.330024	0.342698
	3.9	2353.5		3.9	3029.5							5.83133	0.333231	0.346838
	3.925	2354.5		3.925	3049							5.83984	0.336446	0.350992
	3.95	2329		3.95	3014							5.84835	0.339669	0.355159
	3.975	2242.5		3.975	3035.5							5.85686	0.3429	0.359337
	4	2185.5		4	3011.5							5.86537	0.346139	0.363526
	4.025	2142		4.025	2932.5							5.87387	0.349385	0.367726
	4.05	2145.5		4.05	2865.5							5.88238	0.352638	0.371936
	4.075	2142.5		4.075	2826.5							5.89089	0.355898	0.376155
	4.1	2042.5		4.1	2832.5							5.8994	0.359164	0.380383
	4.125	2071.5		4.125	2870							5.90791	0.362436	0.384619
	4.15	2044.5		4.15	2814							5.91642	0.365714	0.388863
	4.175	2056.5		4.175	2783.5							5.92492	0.368997	0.393114
	4.2	1947		4.2	2741.5							5.93343	0.372286	0.397371
	4.225	1969.5		4.225	2753.5							5.94194	0.375579	0.401634
	4.25	1979		4.25	2674							5.95045	0.378876	0.405902
	4.275	1971.5		4.275	2585							5.95896	0.382178	0.410175
	4.3	1912		4.3	2629							5.96747	0.385484	0.414451
	4.325	1898.5		4.325	2521							5.97598	0.388793	0.418731
	4.35	1881		4.35	2544							5.98448	0.392106	0.423014
	4.375	1825.5		4.375	2496							5.99299	0.395421	0.427298
	4.4	1855		4.4	2381.5							6.0015	0.398739	0.431584
	4.425	1760.5		4.425	2368							6.01001	0.402059	0.43587
	4.45	1753		4.45	2325.5							6.01852	0.405382	0.440157
	4.475	1694		4.475	2326							6.02703	0.408706	0.444443
	4.5	1681.5		4.5	2278.5							6.03554	0.412031	0.448728
	4.525	1647		4.525	2241							6.04404	0.415357	0.453011
	4.55	1703.5		4.55	2258							6.05255	0.418684	0.457292
	4.575	1703		4.575	2313							6.06106	0.422012	0.46157
	4.6	1658		4.6	2346.5							6.06957	0.425339	0.465845
	4.625	1796		4.625	2365							6.07808	0.428667	0.470115
	4.65	1772.5		4.65	2345.5							6.08659	0.431993	0.474381
	4.675	1775.5		4.675	2435.5							6.0951	0.435319	0.478641
	4.7	1752.5		4.7	2479.5							6.1036	0.438644	0.482896
	4.725	1864.5		4.725	2510.5							6.11211	0.441967	0.487144
	4.75	1853.5		4.75	2457.5							6.12062	0.445289	0.491385
	4.775	1774.5		4.775	2405.5							6.12913	0.448608	0.495618
	4.8	1772.5		4.8	2365.5							6.13764	0.451926	0.499843
	4.825	1708		4.825	2287							6.14615	0.45524	0.504059
	4.85	1723		4.85	2303.5							6.15465	0.458552	0.508266
	4.875	1573		4.875	2145							6.16316	0.46186	0.512463
	4.9	1557.5		4.9	2088							6.17167	0.465164	0.51665
	4.925	1545		4.925	2034.5							6.18018	0.468465	0.520826
	4.95	1522.5		4.95	2008							6.18869	0.471762	0.52499
	4.975	1493.5		4.975	2103.5							6.1972	0.475054	0.529142
	5	1488.5		5	2013.5							6.20571	0.478341	0.533282
	5.025	1471		5.025	2028.5							6.21421	0.481624	0.537409
	5.05	1478		5.05	2055.5							6.22272	0.484901	0.541522
	5.075	1482.5		5.075	2078							6.23123	0.488173	0.545622
	5.1	1448		5.1	1963.5							6.23974	0.491439	0.549707
	5.125	1410.5		5.125	1944.5							6.24825	0.494698	0.553776
	5.15	1397.5		5.15	1939							6.25676	0.497951	0.557831
	5.175	1356.5		5.175	1821.5							6.26527	0.501198	0.56187
	5.2	1322.5		5.2	1749							6.27377	0.504438	0.565892
	5.225	1256.5		5.225	1764							6.28228	0.50767	0.569898
	5.25	1211		5.25	1668							6.29079	0.510895	0.573886
	5.275	1152.5		5.275	1617.5							6.2993	0.514113	0.577857
	5.3	1115		5.3	1611							6.30781	0.517322	0.58181
	5.325	1136.5		5.325	1592							6.31632	0.520523	0.585745
	5.35	1124		5.35	1648.5							6.32482	0.523716	0.589661
	5.375	1200		5.375	1617.5							6.33333	0.5269	0.593558
	5.4	1275.5		5.4	1649.5							6.34184	0.530076	0.597435
	5.425	1296		5.425	1773							6.35035	0.533242	0.601293
	5.45	1307.5		5.45	1769.5							6.35886	0.536398	0.60513
	5.475	1328		5.475	1863							6.36737	0.539546	0.608947
	5.5	1386		5.5	1871							6.37588	0.542683	0.612743
	5.525	1384.5		5.525	1903.5							6.38438	0.54581	0.616518
	5.55	1349.5		5.55	1882							6.39289	0.548927	0.620272
	5.575	1327		5.575	1915							6.4014	0.552033	0.624004
	5.6	1294.5		5.6	1673							6.40991	0.555129	0.627713
	5.625	1211.5		5.625	1715							6.41842	0.558214	0.631401
	5.65	1198.5		5.65	1641							6.42693	0.561288	0.635066
	5.675	1166.5		5.675	1628							6.43544	0.56435	0.638708
	5.7	1081.5		5.7	1568.5							6.44394	0.567402	0.642327
	5.725	1022		5.725	1520							6.45245	0.570441	0.645923
	5.75	1045		5.75	1478							6.46096	0.573468	0.649495
	5.775	1008		5.775	1478							6.46947	0.576484	0.653043
	5.8	1033		5.8	1404.5							6.47798	0.579487	0.656568
	5.825	1097		5.825	1469.5							6.48649	0.582478	0.660068
	5.85	1065		5.85	1517.5							6.49499	0.585457	0.663545
	5.875	1096		5.875	1631							6.5035	0.588422	0.666996
	5.9	1106.5		5.9	1584							6.51201	0.591375	0.670423
	5.925	1150.5		5.925	1642.5							6.52052	0.594315	0.673826
	5.95	1154		5.95	1661							6.52903	0.597242	0.677203
	5.975	1150		5.975	1604.5							6.53754	0.600155	0.680555
	6	1145.5		6	1639							6.54605	0.603055	0.683882
	6.025	1093.5		6.025	1595.5							6.55455	0.605941	0.687184
	6.05	1112.5		6.05	1550.5							6.56306	0.608814	0.69046
	6.075	1068		6.075	1458.5							6.57157	0.611672	0.693711
	6.1	1090.5		6.1	1396							6.58008	0.614517	0.696936
	6.125	1001.5		6.125	1356.5							6.58859	0.617348	0.700136
	6.15	929.5		6.15	1343.5							6.5971	0.620164	0.70331
	6.175	967		6.175	1353.5							6.60561	0.622966	0.706457
	6.2	941		6.2	1315							6.61411	0.625754	0.709579
	6.225	894		6.225	1326.5							6.62262	0.628527	0.712675
	6.25	903.5		6.25	1351.5							6.63113	0.631285	0.715745
	6.275	887.5		6.275	1312							6.63964	0.634028	0.718789
	6.3	910.5		6.3	1318							6.64815	0.636757	0.721807
	6.325	912		6.325	1327.5							6.65666	0.639471	0.724799
	6.35	899.5		6.35	1318.5							6.66517	0.642169	0.727765
	6.375	944.5		6.375	1295							6.67367	0.644853	0.730705
	6.4	852		6.4	1251							6.68218	0.647521	0.733618
	6.425	891		6.425	1268							6.69069	0.650174	0.736506
	6.45	889		6.45	1287.5							6.6992	0.652812	0.739367
	6.475	844		6.475	1192							6.70771	0.655435	0.742203
	6.5	813		6.5	1197							6.71622	0.658041	0.745012
	6.525	763.5		6.525	1130							6.72472	0.660633	0.747795
	6.55	771.5		6.55	1131							6.73323	0.663208	0.750553
	6.575	781		6.575	1075.5							6.74174	0.665768	0.753285
	6.6	747		6.6	1101							6.75025	0.668313	0.75599
	6.625	707		6.625	1059							6.75876	0.670841	0.75867
	6.65	732		6.65	1064							6.76727	0.673354	0.761325
	6.675	723		6.675	1054.5							6.77578	0.675851	0.763953
	6.7	706.5		6.7	1033							6.78428	0.678332	0.766556
	6.725	745		6.725	1043.5							6.79279	0.680797	0.769134
	6.75	696.5		6.75	1117.5							6.8013	0.683247	0.771686
	6.775	748.5		6.775	1083							6.80981	0.68568	0.774213
	6.8	735.5		6.8	1106.5							6.81832	0.688097	0.776715
	6.825	727		6.825	1094.5							6.82683	0.690498	0.779192
	6.85	791.5		6.85	1099.5							6.83534	0.692884	0.781643
	6.875	776		6.875	1133							6.84384	0.695253	0.78407
	6.9	734		6.9	1118.5							6.85235	0.697606	0.786472
	6.925	771		6.925	1152.5							6.86086	0.699943	0.788849
	6.95	786		6.95	1121							6.86937	0.702264	0.791201
	6.975	732.5		6.975	1107.5							6.87788	0.704569	0.79353
	7	731.5		7	1129.5							6.88639	0.706858	0.795834
	7.025	702.5		7.025	1125.5							6.89489	0.709131	0.798113
	7.05	712.5		7.05	1049							6.9034	0.711388	0.800369
	7.075	693		7.075	1015.5							6.91191	0.713628	0.802601
	7.1	736.5		7.1	1032.5							6.92042	0.715853	0.804809
	7.125	704.5		7.125	1039							6.92893	0.718062	0.806993
	7.15	641		7.15	992.5							6.93744	0.720254	0.809154
	7.175	670		7.175	996							6.94595	0.722431	0.811291
	7.2	676.5		7.2	963							6.95445	0.724592	0.813406
	7.225	630.5		7.225	946.5							6.96296	0.726736	0.815497
	7.25	599.5		7.25	928							6.97147	0.728865	0.817565
	7.275	602.5		7.275	908.5							6.97998	0.730978	0.819611
	7.3	603.5		7.3	935							6.98849	0.733075	0.821634
	7.325	600		7.325	876.5							6.997	0.735156	0.823634
	7.35	614.5		7.35	858							7.00551	0.737221	0.825613
	7.375	580.5		7.375	944.5							7.01401	0.739271	0.827569
	7.4	617		7.4	945.5							7.02252	0.741305	0.829503
	7.425	590		7.425	921.5							7.03103	0.743323	0.831416
	7.45	592		7.45	896.5							7.03954	0.745326	0.833307
	7.475	625.5		7.475	933.5							7.04805	0.747312	0.835176
	7.5	596		7.5	914							7.05656	0.749284	0.837024
	7.525	598		7.525	903							7.06507	0.75124	0.838851
	7.55	566		7.55	839.5							7.07357	0.75318	0.840658
	7.575	585.5		7.575	838							7.08208	0.755105	0.842443
	7.6	575.5		7.6	826							7.09059	0.757015	0.844208
	7.625	552		7.625	807.5							7.0991	0.758909	0.845952
	7.65	563.5		7.65	824							7.10761	0.760788	0.847677
	7.675	536		7.675	773.5							7.11612	0.762652	0.849381
	7.7	527		7.7	772.5							7.12462	0.7645	0.851065
	7.725	503.5		7.725	733							7.13313	0.766334	0.85273
	7.75	505		7.75	768							7.14164	0.768152	0.854375
	7.775	502.5		7.775	811							7.15015	0.769956	0.856001
	7.8	497		7.8	751.5							7.15866	0.771745	0.857607
	7.825	507		7.825	801.5							7.16717	0.773519	0.859195
	7.85	509.5		7.85	829.5							7.17568	0.775278	0.860763
	7.875	514.5		7.875	777							7.18418	0.777022	0.862313
	7.9	499		7.9	806							7.19269	0.778752	0.863845
	7.925	535		7.925	791							7.2012	0.780467	0.865358
	7.95	511		7.95	825							7.20971	0.782168	0.866853
	7.975	487.5		7.975	781.5							7.21822	0.783854	0.868331
	8	523.5		8	748.5							7.22673	0.785526	0.86979
	8.025	499.5		8.025	754							7.23524	0.787184	0.871232
	8.05	501.5		8.05	717.5							7.24374	0.788828	0.872656
	8.075	490.5		8.075	729.5							7.25225	0.790457	0.874064
	8.1	461		8.1	705							7.26076	0.792073	0.875454
	8.125	477.5		8.125	721							7.26927	0.793674	0.876827
	8.15	447		8.15	672.5							7.27778	0.795261	0.878183
	8.175	445		8.175	686.5							7.28629	0.796835	0.879523
	8.2	430		8.2	711							7.29479	0.798395	0.880847
	8.225	446		8.225	702							7.3033	0.799941	0.882154
	8.25	462.5		8.25	668.5							7.31181	0.801474	0.883446
	8.275	434.5		8.275	688.5							7.32032	0.802993	0.884721
	8.3	433		8.3	692							7.32883	0.804499	0.885981
	8.325	427.5		8.325	682.5							7.33734	0.805992	0.887225
	8.35	425.5		8.35	646.5							7.34585	0.807471	0.888454
	8.375	407		8.375	650.5							7.35435	0.808937	0.889668
	8.4	400		8.4	665							7.36286	0.81039	0.890866
	8.425	426.5		8.425	635.5							7.37137	0.81183	0.89205
	8.45	391.5		8.45	624							7.37988	0.813257	0.893219
	8.475	421.5		8.475	655							7.38839	0.814671	0.894374
	8.5	383		8.5	605							7.3969	0.816072	0.895514
	8.525	398		8.525	622							7.40541	0.817461	0.89664
	8.55	402.5		8.55	597.5							7.41391	0.818837	0.897752
	8.575	379		8.575	588.5							7.42242	0.820201	0.89885
	8.6	401.5		8.6	591							7.43093	0.821552	0.899934
	8.625	381		8.625	610.5							7.43944	0.822891	0.901005
	8.65	374.5		8.65	616.5							7.44795	0.824218	0.902062
	8.675	372		8.675	582							7.45646	0.825532	0.903106
	8.7	397		8.7	602							7.46496	0.826835	0.904136
	8.725	379		8.725	590.5							7.47347	0.828125	0.905154
	8.75	366.5		8.75	588.5							7.48198	0.829404	0.906159
	8.775	336		8.775	572							7.49049	0.830671	0.907151
	8.8	348		8.8	563.5							7.499	0.831926	0.908131
	8.825	369.5		8.825	620.5							7.50751	0.833169	0.909099
	8.85	392		8.85	575							7.51602	0.834401	0.910054
	8.875	353		8.875	576.5							7.52452	0.835621	0.910997
	8.9	364.5		8.9	576							7.53303	0.83683	0.911928
	8.925	363.5		8.925	562.5							7.54154	0.838028	0.912847
	8.95	359		8.95	565							7.55005	0.839215	0.913755
	8.975	350		8.975	536.5							7.55856	0.84039	0.914651
	9	342.5		9	544.5							7.56707	0.841554	0.915535
	9.025	332.5		9.025	551							7.57558	0.842708	0.916409
	9.05	316		9.05	507.5							7.58408	0.84385	0.917271
	9.075	333.5		9.075	557							7.59259	0.844982	0.918122
	9.1	336.5		9.1	586							7.6011	0.846103	0.918963
	9.125	332.5		9.125	548							7.60961	0.847213	0.919793
	9.15	352.5		9.15	558.5							7.61812	0.848313	0.920612
	9.175	318.5		9.175	522.5							7.62663	0.849403	0.92142
	9.2	319.5		9.2	533.5							7.63514	0.850482	0.922219
	9.225	316.5		9.225	515							7.64364	0.851551	0.923007
	9.25	333.5		9.25	515							7.65215	0.852609	0.923785
	9.275	329		9.275	488							7.66066	0.853658	0.924553
	9.3	291.5		9.3	507							7.66917	0.854696	0.925311
	9.325	319.5		9.325	482							7.67768	0.855725	0.92606
	9.35	297		9.35	467.5							7.68619	0.856743	0.926799
	9.375	298.5		9.375	448.5							7.69469	0.857752	0.927528
	9.4	287		9.4	479							7.7032	0.858751	0.928248
	9.425	267.5		9.425	463							7.71171	0.859741	0.928959
	9.45	276.5		9.45	435							7.72022	0.860721	0.929661
	9.475	277		9.475	402							7.72873	0.861692	0.930354
	9.5	231		9.5	414							7.73724	0.862653	0.931038
	9.525	251.5		9.525	432.5							7.74575	0.863605	0.931713
	9.55	256.5		9.55	441.5							7.75425	0.864548	0.932379
	9.575	232.5		9.575	397							7.76276	0.865481	0.933037
	9.6	284.5		9.6	421.5							7.77127	0.866406	0.933686
	9.625	249		9.625	410							7.77978	0.867322	0.934327
	9.65	269.5		9.65	410							7.78829	0.868228	0.93496
	9.675	258.5		9.675	422.5							7.7968	0.869126	0.935585
	9.7	253.5		9.7	403							7.80531	0.870015	0.936201
	9.725	244		9.725	442.5							7.81381	0.870896	0.93681
	9.75	248		9.75	400.5							7.82232	0.871768	0.937411
	9.775	252.5		9.775	412							7.83083	0.872631	0.938004
	9.8	244		9.8	376							7.83934	0.873486	0.938589
	9.825	256		9.825	404.5							7.84785	0.874333	0.939167
	9.85	254		9.85	382.5							7.85636	0.875171	0.939738
	9.875	253		9.875	388.5							7.86486	0.876001	0.940301
	9.9	218		9.9	390							7.87337	0.876823	0.940857
	9.925	249		9.925	395							7.88188	0.877637	0.941406
	9.95	241		9.95	394							7.89039	0.878443	0.941947
	9.975	248		9.975	383.5							7.8989	0.879241	0.942482
	10	237.5		10	394.5							7.90741	0.880032	0.94301
	10.025	230		10.025	376							7.91592	0.880814	0.943531
	10.05	237.5		10.05	408.5							7.92442	0.881589	0.944045
	10.075	211		10.075	385							7.93293	0.882356	0.944553
	10.1	219		10.1	351							7.94144	0.883115	0.945054
	10.125	249.5		10.125	400							7.94995	0.883868	0.945549
	10.15	226.5		10.15	371.5							7.95846	0.884612	0.946037
	10.175	225		10.175	351							7.96697	0.88535	0.946519
	10.2	207.5		10.2	340.5							7.97548	0.88608	0.946995
	10.225	213		10.225	351							7.98398	0.886803	0.947465
	10.25	190.5		10.25	362.5							7.99249	0.887518	0.947928
	10.275	186		10.275	342.5							8.001	0.888227	0.948386
	10.3	190		10.3	336							8.00951	0.888929	0.948838
	10.325	201.5		10.325	317.5							8.01802	0.889623	0.949284
	10.35	201		10.35	339.5							8.02653	0.890311	0.949724
	10.375	194.5		10.375	314.5							8.03504	0.890992	0.950159
	10.4	195.5		10.4	323.5							8.04354	0.891666	0.950588
	10.425	180		10.425	331							8.05205	0.892334	0.951012
	10.45	192.5		10.45	343							8.06056	0.892995	0.95143
	10.475	177		10.475	363							8.06907	0.893649	0.951842
	10.5	209		10.5	346							8.07758	0.894297	0.95225
	10.525	188.5		10.525	335							8.08609	0.894939	0.952652
	10.55	193		10.55	320.5							8.09459	0.895574	0.953049
	10.575	185.5		10.575	338							8.1031	0.896203	0.953441
	10.6	196		10.6	330							8.11161	0.896825	0.953828
	10.625	214.5		10.625	319.5							8.12012	0.897442	0.95421
	10.65	193		10.65	310							8.12863	0.898052	0.954587
	10.675	189.5		10.675	293.5							8.13714	0.898656	0.954959
	10.7	183		10.7	296							8.14565	0.899254	0.955327
	10.725	171.5		10.725	323.5							8.15415	0.899847	0.95569
	10.75	194.5		10.75	277.5							8.16266	0.900433	0.956048
	10.775	168		10.775	285							8.17117	0.901014	0.956401
	10.8	181		10.8	316							8.17968	0.901588	0.95675
	10.825	167		10.825	290.5							8.18819	0.902157	0.957095
	10.85	155		10.85	276							8.1967	0.902721	0.957435
	10.875	155		10.875	276							8.20521	0.903279	0.957771
	10.9	155		10.9	286							8.21371	0.903831	0.958102
	10.925	147.5		10.925	298							8.22222	0.904378	0.95843
	10.95	158.5		10.95	277							8.23073	0.904919	0.958753
	10.975	168		10.975	261.5							8.23924	0.905455	0.959072
	11	163.5		11	285							8.24775	0.905985	0.959387
	11.025	166		11.025	253							8.25626	0.906511	0.959698
	11.05	168.5		11.05	267.5							8.26476	0.907031	0.960005
	11.075	162.5		11.075	275							8.27327	0.907546	0.960308
	11.1	136		11.1	290							8.28178	0.908055	0.960607
	11.125	163.5		11.125	291.5							8.29029	0.90856	0.960902
	11.15	157		11.15	286.5							8.2988	0.90906	0.961194
	11.175	154.5		11.175	270							8.30731	0.909554	0.961482
	11.2	158		11.2	271							8.31582	0.910044	0.961766
	11.225	167.5		11.225	266							8.32432	0.910529	0.962047
	11.25	163		11.25	247							8.33283	0.911009	0.962324
	11.275	153		11.275	256.5							8.34134	0.911484	0.962597
	11.3	151		11.3	303.5							8.34985	0.911955	0.962867
	11.325	159		11.325	256							8.35836	0.912421	0.963134
	11.35	150.5		11.35	259							8.36687	0.912882	0.963397
	11.375	147		11.375	251							8.37538	0.913338	0.963657
	11.4	146.5		11.4	258							8.38388	0.91379	0.963914
	11.425	148		11.425	268							8.39239	0.914238	0.964168
	11.45	150		11.45	257							8.4009	0.914681	0.964418
	11.475	135		11.475	250							8.40941	0.91512	0.964665
	11.5	141.5		11.5	224.5							8.41792	0.915554	0.964909
	11.525	137		11.525	237.5							8.42643	0.915984	0.96515
	11.55	130.5		11.55	222.5							8.43493	0.91641	0.965388
	11.575	129.5		11.575	233.5							8.44344	0.916831	0.965622
	11.6	142		11.6	232							8.45195	0.917249	0.965854
	11.625	131		11.625	217.5							8.46046	0.917662	0.966083
	11.65	139.5		11.65	223.5							8.46897	0.918071	0.966309
	11.675	121		11.675	220							8.47748	0.918476	0.966533
	11.7	110		11.7	216							8.48599	0.918877	0.966753
	11.725	124.5		11.725	219.5							8.49449	0.919274	0.966971
	11.75	123.5		11.75	224							8.503	0.919667	0.967186
	11.775	114.5		11.775	241.5							8.51151	0.920056	0.967398
	11.8	125		11.8	229.5							8.52002	0.920441	0.967608
	11.825	106		11.825	217							8.52853	0.920823	0.967814
	11.85	120.5		11.85	209.5							8.53704	0.9212	0.968019
	11.875	134.5		11.875	230							8.54555	0.921574	0.968221
	11.9	123.5		11.9	209.5							8.55405	0.921945	0.96842
	11.925	131.5		11.925	215							8.56256	0.922311	0.968617
	11.95	128		11.95	225							8.57107	0.922674	0.968811
	11.975	123.5		11.975	249.5							8.57958	0.923033	0.969003
	12	118.5		12	211.5							8.58809	0.923389	0.969192
	12.025	123		12.025	225.5							8.5966	0.923741	0.96938
	12.05	111.5		12.05	204							8.60511	0.92409	0.969564
	12.075	128.5		12.075	212							8.61361	0.924435	0.969747
	12.1	117		12.1	199							8.62212	0.924777	0.969927
	12.125	101		12.125	188.5							8.63063	0.925116	0.970105
	12.15	108		12.15	202.5							8.63914	0.925451	0.970281
	12.175	93		12.175	177							8.64765	0.925782	0.970455
	12.2	94		12.2	171							8.65616	0.926111	0.970626
	12.225	106		12.225	197							8.66466	0.926436	0.970795
	12.25	106		12.25	168.5							8.67317	0.926758	0.970963
	12.275	101.5		12.275	172.5							8.68168	0.927077	0.971128
	12.3	105		12.3	191.5							8.69019	0.927393	0.971291
	12.325	92		12.325	183.5							8.6987	0.927706	0.971452
	12.35	90.5		12.35	173.5							8.70721	0.928015	0.971611
	12.375	79.5		12.375	172							8.71572	0.928322	0.971768
	12.4	95		12.4	176							8.72422	0.928625	0.971923
	12.425	99.5		12.425	169.5							8.73273	0.928926	0.972077
	12.45	100		12.45	166.5							8.74124	0.929223	0.972228
	12.475	107		12.475	157.5							8.74975	0.929518	0.972378
	12.5	83.5		12.5	167.5							8.75826	0.929809	0.972525
	12.525	93.5		12.525	164.5							8.76677	0.930098	0.972671
	12.55	89.5		12.55	170							8.77528	0.930384	0.972815
	12.575	95.5		12.575	187.5							8.78378	0.930667	0.972957
	12.6	95.5		12.6	159.5							8.79229	0.930948	0.973098
	12.625	89.5		12.625	169							8.8008	0.931225	0.973237
	12.65	91		12.65	156							8.80931	0.9315	0.973374
	12.675	89		12.675	162							8.81782	0.931772	0.973509
	12.7	75.5		12.7	142.5							8.82633	0.932042	0.973643
	12.725	82.5		12.725	164							8.83483	0.932309	0.973775
	12.75	85.5		12.75	140.5							8.84334	0.932573	0.973906
	12.775	88		12.775	146							8.85185	0.932835	0.974035
	12.8	81.5		12.8	149							8.86036	0.933094	0.974162
	12.825	87		12.825	139							8.86887	0.93335	0.974288
	12.85	69.5		12.85	164							8.87738	0.933605	0.974412
	12.875	67.5		12.875	154.5							8.88589	0.933856	0.974535
	12.9	81.5		12.9	144.5							8.89439	0.934105	0.974656
	12.925	90		12.925	135							8.9029	0.934352	0.974776
	12.95	87.5		12.95	153							8.91141	0.934596	0.974894
	12.975	78.5		12.975	132.5							8.91992	0.934838	0.975011
	13	84.5		13	133							8.92843	0.935078	0.975127
	13.025	72.5		13.025	131							8.93694	0.935315	0.975241
	13.05	69		13.05	142.5							8.94545	0.93555	0.975354
	13.075	81.5		13.075	127							8.95395	0.935782	0.975465
	13.1	64.5		13.1	136							8.96246	0.936013	0.975575
	13.125	64		13.125	141.5							8.97097	0.936241	0.975684
	13.15	78		13.15	143							8.97948	0.936467	0.975791
	13.175	73.5		13.175	124							8.98799	0.93669	0.975897
	13.2	68.5		13.2	135							8.9965	0.936912	0.976002
	13.225	87.5		13.225	133.5							9.00501	0.937131	0.976105
	13.25	67.5		13.25	132							9.01351	0.937348	0.976207
	13.275	77.5		13.275	149							9.02202	0.937564	0.976308
	13.3	77		13.3	138							9.03053	0.937777	0.976408
	13.325	70		13.325	139							9.03904	0.937988	0.976507
	13.35	66.5		13.35	146.5							9.04755	0.938196	0.976604
	13.375	73.5		13.375	145.5							9.05606	0.938403	0.976701
	13.4	75.5		13.4	134							9.06456	0.938608	0.976796
	13.425	80.5		13.425	132							9.07307	0.938811	0.97689
	13.45	71.5		13.45	132.5							9.08158	0.939012	0.976982
	13.475	90.5		13.475	135							9.09009	0.939211	0.977074
	13.5	68		13.5	141.5							9.0986	0.939408	0.977165
	13.525	63.5		13.525	123.5							9.10711	0.939603	0.977254
	13.55	67.5		13.55	133							9.11562	0.939797	0.977343
	13.575	62.5		13.575	124.5							9.12412	0.939988	0.97743
	13.6	64.5		13.6	114							9.13263	0.940178	0.977517
	13.625	55		13.625	106.5							9.14114	0.940366	0.977602
	13.65	54		13.65	108.5							9.14965	0.940551	0.977686
	13.675	64.5		13.675	110							9.15816	0.940736	0.97777
	13.7	54		13.7	116.5							9.16667	0.940918	0.977852
	13.725	55.5		13.725	98.5							9.17518	0.941099	0.977933
	13.75	62		13.75	125.5							9.18368	0.941278	0.978014
	13.775	63		13.775	109.5							9.19219	0.941455	0.978093
	13.8	55		13.8	104.5							9.2007	0.94163	0.978172
	13.825	56		13.825	111							9.20921	0.941804	0.978249
	13.85	55.5		13.85	112.5							9.21772	0.941976	0.978326
	13.875	50		13.875	119.5							9.22623	0.942147	0.978402
	13.9	62.5		13.9	111.5							9.23473	0.942316	0.978476
	13.925	65		13.925	106							9.24324	0.942483	0.97855
	13.95	64.5		13.95	114.5							9.25175	0.942649	0.978624
	13.975	59		13.975	110							9.26026	0.942813	0.978696
	14	51.5		14	113							9.26877	0.942975	0.978767
	14.025	51.5		14.025	112							9.27728	0.943136	0.978838
	14.05	57.5		14.05	94							9.28579	0.943295	0.978907
	14.075	69		14.075	123							9.29429	0.943453	0.978976
	14.1	57		14.1	98.5							9.3028	0.94361	0.979044
	14.125	58		14.125	104							9.31131	0.943765	0.979112
	14.15	56		14.15	112							9.31982	0.943918	0.979178
	14.175	53.5		14.175	107.5							9.32833	0.94407	0.979244
	14.2	47.5		14.2	91							9.33684	0.944221	0.979309
	14.225	59.5		14.225	112							9.34535	0.94437	0.979373
	14.25	57.5		14.25	99							9.35385	0.944517	0.979436
	14.275	62		14.275	104.5							9.36236	0.944664	0.979499
	14.3	58.5		14.3	97							9.37087	0.944809	0.979561
	14.325	41.5		14.325	106							9.37938	0.944952	0.979622
	14.35	52		14.35	102.5							9.38789	0.945094	0.979683
	14.375	52		14.375	98							9.3964	0.945235	0.979743
	14.4	56		14.4	88							9.4049	0.945375	0.979802
	14.425	57.5		14.425	88							9.41341	0.945513	0.97986
	14.45	49.5		14.45	82.5							9.42192	0.94565	0.979918
	14.475	49		14.475	90.5							9.43043	0.945785	0.979975
	14.5	39.5		14.5	90.5							9.43894	0.94592	0.980032
	14.525	43.5		14.525	91.5							9.44745	0.946053	0.980087
	14.55	51		14.55	91.5							9.45596	0.946184	0.980143
	14.575	45.5		14.575	87.5							9.46446	0.946315	0.980197
	14.6	50.5		14.6	97							9.47297	0.946444	0.980251
	14.625	51		14.625	87							9.48148	0.946572	0.980304
	14.65	42.5		14.65	89.5							9.48999	0.946699	0.980357
	14.675	44.5		14.675	80.5							9.4985	0.946825	0.980409
	14.7	48		14.7	85							9.50701	0.94695	0.98046
	14.725	44.5		14.725	97							9.51552	0.947073	0.980511
	14.75	39.5		14.75	95.5							9.52402	0.947195	0.980561
	14.775	43		14.775	85.5							9.53253	0.947316	0.980611
	14.8	42.5		14.8	88.5							9.54104	0.947436	0.98066
	14.825	36.5		14.825	86							9.54955	0.947555	0.980709
	14.85	41.5		14.85	74							9.55806	0.947673	0.980757
	14.875	46		14.875	90							9.56657	0.947789	0.980804
	14.9	45		14.9	80.5							9.57508	0.947905	0.980851
	14.925	46		14.925	85							9.58358	0.948019	0.980897
	14.95	33.5		14.95	86.5							9.59209	0.948133	0.980943
	14.975	43.5		14.975	87							9.6006	0.948245	0.980989
	15	42		15	74.5							9.60911	0.948356	0.981033
		38.5			73							9.61762	0.948466	0.981078
		34.5			79.5							9.62613	0.948576	0.981121
		38.5			63							9.63463	0.948684	0.981165
		41			78							9.64314	0.948791	0.981207
		38.5			66.5							9.65165	0.948897	0.98125
		37			81							9.66016	0.949002	0.981292
		32			80							9.66867	0.949107	0.981333
		37			76							9.67718	0.94921	0.981374
		44			57.5							9.68569	0.949312	0.981414
		38			76							9.69419	0.949414	0.981454
		32			59							9.7027	0.949514	0.981494
		35.5			82							9.71121	0.949614	0.981533
		37.5			69.5							9.71972	0.949712	0.981571
		36.5			63.5							9.72823	0.94981	0.981609
		36			70							9.73674	0.949907	0.981647
		39.5			82							9.74525	0.950003	0.981685
		35.5			61							9.75375	0.950098	0.981721
		37.5			81.5							9.76226	0.950192	0.981758
		31			60.5							9.77077	0.950285	0.981794
		30.5			73.5							9.77928	0.950377	0.98183
		26			68							9.78779	0.950469	0.981865
		33			61.5							9.7963	0.95056	0.9819
		30.5			66							9.8048	0.95065	0.981934
		32			58.5							9.81331	0.950739	0.981968
		30			63.5							9.82182	0.950827	0.982002
		31			71							9.83033	0.950914	0.982035
		31			59.5							9.83884	0.951001	0.982068
		33.5			50							9.84735	0.951087	0.982101
		35			63.5							9.85586	0.951172	0.982133
		30.5			63.5							9.86436	0.951256	0.982165
		29			57.5							9.87287	0.95134	0.982197
		24.5			72.5							9.88138	0.951423	0.982228
		27			70.5							9.88989	0.951505	0.982259
		31.5			62.5							9.8984	0.951586	0.982289
		24.5			59							9.90691	0.951666	0.982319
		29			55.5							9.91542	0.951746	0.982349
		29			52							9.92392	0.951825	0.982379
		26			63							9.93243	0.951904	0.982408
		34.5			54							9.94094	0.951981	0.982437
		26.5			60.5							9.94945	0.952058	0.982465
		26			57.5							9.95796	0.952135	0.982493
		29.5			66							9.96647	0.95221	0.982521
		27			53.5							9.97497	0.952285	0.982549
		23.5			59.5							9.98348	0.952359	0.982576
		21			51.5							9.99199	0.952433	0.982603
		26			51							10.0005	0.952506	0.98263
		25			51.5							10.009	0.952578	0.982656
		28			68							10.0175	0.952649	0.982682
		22			53							10.026	0.95272	0.982708
		24			56.5							10.0345	0.952791	0.982734
		23.5			47.5							10.043	0.95286	0.982759
		32.5			52							10.0516	0.952929	0.982784
		28.5			50							10.0601	0.952998	0.982808
		31.5			45.5							10.0686	0.953066	0.982833
		21.5			42							10.0771	0.953133	0.982857
		22.5			49							10.0856	0.953199	0.982881
		32			58.5							10.0941	0.953265	0.982905
		33.5			61.5							10.1026	0.953331	0.982928
		22.5			42.5							10.1111	0.953396	0.982951
		25			55.5							10.1196	0.95346	0.982974
		28			55							10.1281	0.953523	0.982997
		29			49.5							10.1366	0.953587	0.983019
		17			44.5							10.1451	0.953649	0.983041
		23			51.5							10.1537	0.953711	0.983063
		25			42.5							10.1622	0.953773	0.983085
		21.5			50							10.1707	0.953833	0.983106
		26.5			53.5							10.1792	0.953894	0.983127
		21			49							10.1877	0.953954	0.983148
		30			37							10.1962	0.954013	0.983169
		15			56.5							10.2047	0.954072	0.98319
		23.5			52.5							10.2132	0.95413	0.98321
		26			44.5							10.2217	0.954188	0.98323
		25			49							10.2302	0.954245	0.98325
		18.5			46.5							10.2387	0.954302	0.983269
		20.5			50.5							10.2472	0.954358	0.983289
		22			46.5							10.2558	0.954413	0.983308
		19.5			46							10.2643	0.954469	0.983327
		28.5			41.5							10.2728	0.954523	0.983346
		24.5			41							10.2813	0.954578	0.983365
		21			37							10.2898	0.954631	0.983383
		20			37.5							10.2983	0.954685	0.983401
		24			43.5							10.3068	0.954738	0.983419
		18.5			44.5							10.3153	0.95479	0.983437
		21			42.5							10.3238	0.954842	0.983455
		21			42.5							10.3323	0.954893	0.983472
		17.5			49.5							10.3408	0.954944	0.983489
		21			36							10.3493	0.954995	0.983507
		20			38							10.3579	0.955045	0.983523
		23			41							10.3664	0.955095	0.98354
		18.5			38.5							10.3749	0.955144	0.983557
		25			37							10.3834	0.955193	0.983573
		19.5			32							10.3919	0.955241	0.983589
		16			38.5							10.4004	0.955289	0.983605
		22			35							10.4089	0.955337	0.983621
		17.5			30							10.4174	0.955384	0.983637
		14			32.5							10.4259	0.95543	0.983652
		15.5			34.5							10.4344	0.955477	0.983668
		21.5			29.5							10.4429	0.955523	0.983683
		15			38.5							10.4515	0.955568	0.983698
		17.5			38.5							10.46	0.955613	0.983713
		12			33.5							10.4685	0.955658	0.983728
		14			34							10.477	0.955702	0.983742
		14			35							10.4855	0.955746	0.983757
		12.5			34.5							10.494	0.95579	0.983771
		18			30.5							10.5025	0.955833	0.983785
		17.5			43.5							10.511	0.955876	0.983799
		16.5			30							10.5195	0.955918	0.983813
		15.5			34.5							10.528	0.955961	0.983826
		12			31.5							10.5365	0.956002	0.98384
		17			28							10.545	0.956044	0.983853
		17.5			39.5							10.5536	0.956085	0.983867
		14			27.5							10.5621	0.956125	0.98388
		14			30							10.5706	0.956166	0.983893
		14			29.5							10.5791	0.956206	0.983905
		9.5			28							10.5876	0.956245	0.983918
		13.5			30							10.5961	0.956285	0.983931
		13			29							10.6046	0.956324	0.983943
		11.5			32							10.6131	0.956362	0.983955
		15.5			28.5							10.6216	0.9564	0.983968
		11.5			33							10.6301	0.956438	0.98398
		14.5			30.5							10.6386	0.956476	0.983992
		15			25.5							10.6471	0.956513	0.984003
		16.5			25							10.6557	0.95655	0.984015
		16			28.5							10.6642	0.956587	0.984027
		13.5			28.5							10.6727	0.956623	0.984038
		12.5			30							10.6812	0.956659	0.98405
		13			29							10.6897	0.956695	0.984061
		12.5			29.5							10.6982	0.956731	0.984072
		12			24.5							10.7067	0.956766	0.984083
		11.5			33.5							10.7152	0.956801	0.984094
		13			33							10.7237	0.956835	0.984104
		13			31							10.7322	0.956869	0.984115
		14			31							10.7407	0.956903	0.984126
		13.5			26.5							10.7492	0.956937	0.984136
		9.5			35							10.7578	0.956971	0.984146
		11.5			23							10.7663	0.957004	0.984157
		11.5			27.5							10.7748	0.957037	0.984167
		12.5			20.5							10.7833	0.957069	0.984177
		9.5			35							10.7918	0.957101	0.984187
		18.5			30.5							10.8003	0.957133	0.984196
		10			28							10.8088	0.957165	0.984206
		13			20							10.8173	0.957197	0.984216
		14			25.5							10.8258	0.957228	0.984225
		10			26							10.8343	0.957259	0.984235
		8.5			27.5							10.8428	0.957289	0.984244
		7.5			23							10.8514	0.95732	0.984253
		11.5			19.5							10.8599	0.95735	0.984262
		10.5			32							10.8684	0.95738	0.984271
		8.5			30							10.8769	0.95741	0.98428
		9.5			25							10.8854	0.957439	0.984289
		9.5			20							10.8939	0.957468	0.984298
		13.5			22.5							10.9024	0.957497	0.984307
		8.5			24							10.9109	0.957526	0.984315
		7			22							10.9194	0.957554	0.984324
		8			26							10.9279	0.957583	0.984332
		15			19							10.9364	0.957611	0.98434
		12			21							10.9449	0.957638	0.984349
		13.5			25							10.9535	0.957666	0.984357
		11.5			25							10.962	0.957693	0.984365
		14.5			29							10.9705	0.95772	0.984373
		10.5			20							10.979	0.957747	0.984381
		6.5			23.5							10.9875	0.957774	0.984389
		11.5			20							10.996	0.9578	0.984396
		11			24							11.0045	0.957826	0.984404
		10			22.5							11.013	0.957852	0.984412
		9.5			31.5							11.0215	0.957878	0.984419
		13			18.5							11.03	0.957904	0.984427
		10			25							11.0385	0.957929	0.984434
		10.5			26.5							11.047	0.957954	0.984441
		10.5			18.5							11.0556	0.957979	0.984449
		11			21							11.0641	0.958004	0.984456
		11.5			26.5							11.0726	0.958028	0.984463
		5			24.5							11.0811	0.958052	0.98447
		8.5			23							11.0896	0.958077	0.984477
		10.5			18							11.0981	0.9581	0.984484
		9			20							11.1066	0.958124	0.98449
		10.5			19.5							11.1151	0.958148	0.984497
		9			12							11.1236	0.958171	0.984504
		7			17							11.1321	0.958194	0.984511
		7			18.5							11.1406	0.958217	0.984517
		7.5			18							11.1491	0.95824	0.984524
		8.5			22.5							11.1577	0.958262	0.98453
		9.5			20							11.1662	0.958285	0.984536
		5			25							11.1747	0.958307	0.984543
		8			16							11.1832	0.958329	0.984549
		6			20.5							11.1917	0.958351	0.984555
		7.5			18.5							11.2002	0.958373	0.984561
		12			17.5							11.2087	0.958394	0.984567
		7.5			21							11.2172	0.958415	0.984573
		8			23							11.2257	0.958436	0.984579
		9.5			14							11.2342	0.958457	0.984585
		6			16							11.2427	0.958478	0.984591
		12			21							11.2513	0.958499	0.984596
		12.5			19							11.2598	0.958519	0.984602
		9.5			16.5							11.2683	0.95854	0.984608
		9.5			13							11.2768	0.95856	0.984613
		9			19							11.2853	0.95858	0.984619
		10			18.5							11.2938	0.9586	0.984624
		7			19.5							11.3023	0.958619	0.98463
		7.5			15							11.3108	0.958639	0.984635
		8			19.5							11.3193	0.958658	0.984641
		10.5			16							11.3278	0.958677	0.984646
		7.5			17							11.3363	0.958696	0.984651
		8.5			22							11.3448	0.958715	0.984656
		6			15							11.3534	0.958734	0.984661
		9.5			13.5							11.3619	0.958752	0.984666
		9.5			15.5							11.3704	0.958771	0.984671
		9.5			22.5							11.3789	0.958789	0.984676
		9.5			12.5							11.3874	0.958807	0.984681
		9.5			15.5							11.3959	0.958825	0.984686
		6			22							11.4044	0.958843	0.984691
		9.5			17.5							11.4129	0.958861	0.984696
		5.5			18.5							11.4214	0.958878	0.9847
		7			17.5							11.4299	0.958896	0.984705
		7.5			12							11.4384	0.958913	0.98471
		5.5			13.5							11.4469	0.95893	0.984714
		5			13							11.4555	0.958947	0.984719
		6.5			21.5							11.464	0.958964	0.984723
		7.5			10.5							11.4725	0.958981	0.984728
		8.5			11							11.481	0.958997	0.984732
		6.5			16							11.4895	0.959014	0.984737
		6			13							11.498	0.95903	0.984741
		7			20							11.5065	0.959046	0.984745
		7			18.5							11.515	0.959062	0.98475
		6			20							11.5235	0.959078	0.984754
		7			13.5							11.532	0.959094	0.984758
		7.5			14							11.5405	0.95911	0.984762
		6			12.5							11.549	0.959125	0.984766
		8.5			11.5							11.5576	0.959141	0.98477
		7.5			15.5							11.5661	0.959156	0.984774
		4			16							11.5746	0.959171	0.984778
		10			15							11.5831	0.959186	0.984782
		6.5			12							11.5916	0.959201	0.984786
		3.5			12.5							11.6001	0.959216	0.98479
		7			17							11.6086	0.959231	0.984794
		5.5			15.5							11.6171	0.959246	0.984798
		9.5			11							11.6256	0.95926	0.984801
		7			9							11.6341	0.959275	0.984805
		7.5			13							11.6426	0.959289	0.984809
		6			14							11.6512	0.959303	0.984812
		5			14.5							11.6597	0.959317	0.984816
		7			13.5							11.6682	0.959331	0.98482
		6.5			11.5							11.6767	0.959345	0.984823
		6			9.5							11.6852	0.959358	0.984827
		6			15.5							11.6937	0.959372	0.98483
		7			11.5							11.7022	0.959386	0.984834
		5.5			13.5							11.7107	0.959399	0.984837
		6			13							11.7192	0.959412	0.98484
		9.5			13.5							11.7277	0.959426	0.984844
		6.5			12.5							11.7362	0.959439	0.984847
		7			11							11.7447	0.959452	0.98485
		7			10.5							11.7533	0.959465	0.984854
		4			11							11.7618	0.959477	0.984857
		6			11.5							11.7703	0.95949	0.98486
		4			9.5							11.7788	0.959503	0.984863
		7.5			12							11.7873	0.959515	0.984866
		4.5			13.5							11.7958	0.959527	0.984869
		4			16							11.8043	0.95954	0.984872
		2.5			13.5							11.8128	0.959552	0.984876
		4.5			11							11.8213	0.959564	0.984879
		6.5			10.5							11.8298	0.959576	0.984882
		6			9.5							11.8383	0.959588	0.984884
		8			14							11.8468	0.9596	0.984887
		5.5			14							11.8554	0.959612	0.98489
		8.5			13.5							11.8639	0.959623	0.984893
		4			8							11.8724	0.959635	0.984896
		5.5			11							11.8809	0.959646	0.984899
		3			10							11.8894	0.959658	0.984902
		4			14.5							11.8979	0.959669	0.984904
		6			8.5							11.9064	0.95968	0.984907
		7			9							11.9149	0.959691	0.98491
		4.5			10							11.9234	0.959702	0.984913
		6			10							11.9319	0.959713	0.984915
		3.5			10							11.9404	0.959724	0.984918
		3			10							11.9489	0.959735	0.984921
		3			6.5							11.9575	0.959746	0.984923
		5.5			8							11.966	0.959756	0.984926
		4.5			5							11.9745	0.959767	0.984928
		6			10							11.983	0.959777	0.984931
		3.5			8.5							11.9915	0.959788	0.984933
		3.5			8.5							12	0.959798	0.984936
		2.5			13
		3.5			8
		2.5			13
		5.5			9.5
		3.5			12
		7.5			9
		2.5			8.5
		7.5			9
		4.5			7.5
		4.5			11
		5			8.5
		4.5			10.5
		4.5			8
		3.5			9
		3			11
		4.5			10.5
		5			9
		5			7
		2			11.5
		3.5			11
		3.5			8.5
		4.5			7.5
		2.5			9.5
		3			8.5
		5			9
		3			6.5
		3.5			5
		4			7
		7			7
		5.5			9
		4.5			8
		3			9.5
		3			6
		5			11.5
		3			7
		7.5			6.5
		2.5			7
		6			7
		4			10.5
		3			6
		5			6
		4			9
		4.5			7.5
		4			10
		4.5			6.5
		3			10
		4			5
		3			10
		3			9
		6			5
		2			11
		2			7.5
		2			9
		1.5			6
		3.5			4.5
		3			9.5
		3			6.5
		4			7.5
		2.5			4
		3.5			10.5
		2.5			3.5
		4.5			6.5
		2.5			4.5
		3.5			8.5
		3.5			3.5
		3.5			8
		4			5.5
		3.5			5.5
		4			6
		2			5.5
		3			7
		2.5			3.5
		2			7.5
		2			5.5
		4.5			5.5
		3.5			5
		2.5			7.5
		2			10
		2.5			8
		1			5.5
		3			5
		4.5			5.5
		3.5			6
		3			7
		3.5			4.5
		2			6.5
		0.5			7.5
		6			8
		1.5			4
		2.5			5
		3			6.5
		3			7.5
		2			3.5
		3.5			5
		2			2.5
		3.5			6.5
		0.5			5
		2			4.5
		1.5			6.5
		3			9
		3.5			5.5
		2			9
		4.5			5.5
		2.5			4
		1.5			3.5
		1			5.5
		0.5			2.5
		2			5.5
		4			9
		2.5			5.5
		2			2.5
		2			5
		3			3
		3			6
		2			4.5
		5			6.5
		3.5			4.5
		2.5			5.5
		3			3.5
		3.5			3.5
		3.5			3
		2			5.5
		3			5.5
		2			3
		5			4
		3.5			6.5
		2			5.5
		1			1.5
		2			3.5
		2.5			7
		2.5			5
		1			2
		3.5			7.5
		5.5			4
		3.5			4
		1			2.5
		2			6
		2.5			2.5
		2			4.5
		2			5.5
		2			5.5
		2.5			5.5
		4			5
		1			4
		1.5			5.5
		3.5			3.5
		2			5
		2			4.5
		3			4
		1.5			5
		3.5			5.5
		5			2.5
		4			5
		1.5			5
		2			1
		1.5			3.5
		1			1.5
		1.5			1.5
		1.5			3
		1			5.5
		2.5			3.5
		3			2.5
		1.5			3
		1.5			3.5
		0.5			4
		2			4
		4			5
		1			3.5
		4			3.5
		2			5.5
		2.5			3.5
		0			4.5
		1.5			2.5
		3			6
		2			4.5
		3			2
		2.5			4
		1.5			2.5
		1.5			4.5
		1.5			5
		2			3.5
		2.5			3
		0.5			3
		2.5			3.5
		1			1
		1.5			4
		0.5			4
		3			3
		1.5			2
		4			2.5
		1.5			4.5
		1.5			5
		2			3.5
		3			3.5
		1.5			3
		1.5			2
		2			5
		4			5.5
		2			2.5
		3			4
		3			4
		1			3.5
		1.5			3
		0.5			4
		1.5			4.5
		0			1.5
		2			3.5
		1			2
		1.5			4
		3.5			3
		1.5			3
		1.5			5
		4			3
		1			3.5
		4.5			1.5
		1			5.5
		1			4
		2.5			2.5
		2.5			5
		2.5			3
		3.5			5
		3.5			4.5
		2.5			4
		2			3
		2			0.5
		1			2.5
		2.5			2.5
		2			4
		3.5			3
		2			3
		3			1
		1.5			2.5
		1.5			3
		1			4
		2.5			2.5
		2.5			2
		1			4.5
		2.5			5.5
		1.5			5.5
		0			1
		1			0.5
		1			3.5
		1.5			1.5
		2.5			3.5
		1.5			4
		1.5			2.5
		2			2.5
		2			3
		2			4
		1			4.5
		1			2.5
		0			2
		2			1.5
		1.5			3.5
		1.5			3.5
		0.5			1
		4			3
		2			2
		0			3
		2			2
		1.5			1
		2.5			2.5
		2			2.5
		0.5			3
		2.5			2.5
		3.5			3
		1.5			3
		1			3.5
		1.5			3.5
		1			3.5
		4			3.5
		2			4.5
		1.5			1.5
		1.5			4
		3			3
		2			2.5
		3			2
		3.5			1.5
		1.5			3.5
		2.5			1
		1			3
		1.5			1.5
		1			3
		0.5			2.5
		2			1
		0			2.5
		1			2
		1.5			2.5
		1			3.5
		0.5			3.5
		1			1.5
		3			4.5
		3			1
		1.5			1.5
		1.5			4.5
		2			4
		1.5			2.5
		0.5			2
		2.5			1
		3			2
		2.5			0
		1.5			4
		2			1
		2			1.5
		0.5			1.5
		2			2
		1			3.5
		1.5			3.5
		3			1.5
		0.5			2.5
		1.5			3
		1.5			2.5
		3			3
		1			1
		2.5			2
		2.5			1.5
		3.5			1.5
		2			2.5
		1.5			1
		3			2
		1			3
		2			2
		1			2.5
		0.5			4.5
		2			2.5
		0.5			2
		0.5			2.5
		0			3
		2			2.5
		4			1
		2			4
		2			2
		2			3.5
		2			1
		1			2.5
		1			2.5
		1			2.5
		2.5			2
		1.5			3.5
		1			1.5
		0.5			1.5
		0			1
		1.5			2
		1			4
		0.5			2
		0.5			2
		1			2
		1			4.5
		1			2
		0.5			4
		3			3.5
		1			1.5
		5.5			2
		3			1.5
		0.5			1
		1.5			2
		1			1
		2.5			2
		2.5			1
		0.5			2.5
		1			4.5
		0.5			0.5
		0			3
		0.5			1
		0.5			0
		0.5			1
		2			2.5
		1			2
		1			2
		1.5			0
		1.5			1
		1.5			1.5
		1			5.5
		0			1
		1.5			3
		2			4
		0.5			2
		1.5			2
		2.5			4
		0.5			4.5
		1.5			2
		0.5			2.5
		1			2
		2.5			3
		1			2
		1			1.5
		1			1
		2			1
		1			2
		2			2
		2			1.5
		0			1.5
		2			1.5
		1			2.5
		2			4
		1			0.5
		1			1
		1			2.5
		1.5			4.5
		2			0.5
		0.5			2
		2			3.5
		3			2
		1.5			0.5
		1.5			2.5
		1			0.5
		2.5			3
		2			2.5
		2			0.5
		1			2.5
		2.5			3.5
		1.5			3
		2			2.5
		2			2.5
		3			1.5
		1.5			2
		2.5			1
		2			1.5
		0.5			2.5
		0.5			2.5
		1.5			0.5
		2			1
		0.5			0.5
		1			2
		3			2
		2			2
		1.5			1.5
		2			1.5
		2			2
		1			1.5
		1.5			1.5
		2.5			0.5
		1.5			3
		1.5			2.5
		1			0.5
		1.5			0.5
		1			3
		2.5			2.5
		3.5			2.5
		1.5			4
		0.5			2.5
		1			1
		0.5			1.5
		4			1
		1			3.5
		2.5			2
		1			2.5
		0.5			1
		1			1.5
		2.5			1
		1.5			2
		1.5			1.5
		1.5			1.5
		0			0
		0			1.5
		0			1
		0.5			2.5
		1			2
		1			2.5
		2			3.5
		2			1.5
		1.5			0.5
		1			1
		2			0.5
		1.5			1
		1			1.5
		1			2.5
		1.5			0.5
		1			1.5
		0.5			3
		1			1
		1.5			0.5
		0.5			2.5
		2.5			4
		1			2.5
		2.5			1
		2			1.5
		3			2
		0.5			1
		0.5			1.5
		1.5			1.5
		0.5			2
		1.5			2
		0.5			2.5
		1			2
		2.5			3
		1			0.5
		1			1
		1			0
		2.5			2
		2			2.5
		0.5			2.5
		1.5			0
		3			1.5
		1			1.5
		0.5			3
		1			2.5
		0.5			2
		1			2.5
		1			1.5
		0.5			1
		3			1.5
		1.5			2.5
		0.5			2
		0.5			3
		1			2
		1			0.5
		1.5			1.5
		1.5			3
		1.5			4
		1.5			0.5
		1			2.5
		0.5			1
		2			1
		0.5			2
		1			2
		1			2
		2			5
		1.5			1.5
		2.5			2.5
		0			0.5
		2			1.5
		2			2
		1			1.5
		0			2.5
		1.5			1
		1			2.5
		3.5			1.5
		1			1.5
		3			1.5
		1			0.5
		0			0.5
		1.5			3
		1.5			2
		0.5			2
		1			1.5
		1			1
		3			1
		2.5			2.5
		1			1
		1.5			0.5
		1.5			3
		0.5			2
		0.5			1.5
		1			2
		2			1.5
		1.5			1
		0.5			3
		2			2
		2			1.5
		0.5			1
		2			0.5
		1			1.5
		1.5			3
		2			1.5
		1.5			3.5
		1.5			2
		2.5			1.5
		1			2
		0			1.5
		1.5			3
		0			4.5
		0.5			3
		2			1.5
		1.5			1
		0.5			2
		1.5			2.5
		1.5			3
		1.5			0.5
		0.5			2
		0.5			2.5
		0			1
		1			1
		1			1
		1.5			2
		2			1
		1			1.5
		0			2.5
		1			2.5
		1			2.5
		0.5			0
		1.5			1
		1.5			2
		0.5			1
		2			1.5
		1			1
		1.5			1.5
		0.5			1
		0.5			2
		1.5			1.5
		0			3.5
		1.5			0.5
		1.5			1.5
		1			3
		0.5			0.5
		2			2
		0			1
		1.5			1
		0.5			0.5
		1.5			0
		0.5			1.5
		2			0.5
		2.5			3
		1			1
		1.5			1.5
		2			0.5
		1.5			2.5
		3			1
		1			0.5
		1			2.5
		1			2
		2			3.5
		1.5			1
		1			0
		1			1
		1.5			2
		1			1.5
		0.5			0.5
		1			2.5
		1.5			2
		0.5			3
		0.5			1
		0.5			2
		2.5			2
		2			2.5
		0.5			2.5
		1			2.5
		0.5			3.5
		1.5			1.5
		0			0.5
		3.5			2.5
		1.5			1
		0.5			1.5
		2			0.5
		0.5			1
		0			1
		1			3.5
		2.5			2
		0.5			2
		1			2.5
		2.5			1
		1.5			2.5
		0.5			2.5
		1.5			1
		1.5			1
		0.5			1.5
		1			2
		2.5			2.5
		1			2
		1			1.5
		1			3
		1			1
		2			2
		0.5			2
		1.5			2
		2.5			1
		0.5			1.5
		1			2
		0.5			2
		1.5			1.5
		0			2
		0.5			1
		2			4
		2			2.5
		1.5			0.5
		1.5			0.5
		2.5			0.5
		1			0
		1			0
		2			2
		2			1.5
		1			1
		1			0.5
		1			1.5
		1.5			1
		1			1
		1			1
		0.5			0.5
		1			1.5
		2.5			0.5
		0.5			1.5
		0.5			1.5
		2			2.5
		0.5			1
		3			1.5
		1			2
		1			0.5
		3			1.5
		2			3
		0.5			2.5
		1.5			1
		0.5			0.5
		1			1
		1			2
		0.5			2
		2			0.5
		1.5			1.5
		1			2
		1			1
		1.5			1.5
		1			1
		2			1
		2			0.5
		2.5			1
		0.5			1
		0.5			0.5
		1.5			1.5
		0			0
		0			3
		1			2
		0.5			1.5
		0.5			1.5
		1			0.5
		3.5			3
		0			1
		1.5			1
		2			1.5
		1			1
		2.5			3
		4.5			1.5
		0.5			2.5
		1.5			2.5
		0			1.5
		0.5			1
		2.5			1
		1.5			1.5
		1.5			2
		1.5			0
		1.5			2
		0			1.5
		1			0.5
		1.5			1
		2			1.5
		2			0
		3.5			1
		1			2
		1.5			4.5
		2			1
		0.5			0.5
		0			0
		0.5			0.5
		0			0
		2.5			0.5
		0.5			3.5
		2.5			2.5
		0.5			1.5
		0.5			1.5
		0			3
		1			1
		2			1
		3			2
		1			2.5
		0.5			1.5
		1			1
		0.5			0
		2.5			3.5
		3.5			0.5
		2.5			2
		0.5			2
		0			1
		1			1.5
		0			1
		1			0.5
		0.5			1.5
		1			1
		0			0.5
		0.5			0.5
		2			1
		0.5			2.5
		0.5			1
		0.5			1.5
		1			1.5
		0.5			2
		0.5			2.5
		1			2.5
		1			0
		0.5			1
		0.5			0.5
		1.5			0.5
		1.5			1.5
		1.5			2
		1.5			1
		2			1
		1			0
		0			1
		1			2.5
		0.5			1.5
		0.5			0.5
		2.5			2.5
		1.5			2.5
		1.5			1.5
		1			1
		0.5			1.5
		2			1
		2.5			0
		1			3.5
		1			2.5
		1			1.5
		1.5			1
		1.5			0.5
		0.5			1.5
		0.5			2
		1			0.5
		1			3
		0.5			0.5
		1			2.5
		2			3
		1.5			1.5
		0			0.5
		1			1
		0.5			1
		1.5			2
		1			0.5
		2			1
		0.5			2.5
		3			1.5
		0			1.5
		0.5			3
		2.5			1.5
		2			1
		1.5			4
		1.5			1
		0.5			0.5
		0.5			3
		1.5			1.5
		1.5			2.5
		0.5			1
		1.5			1
		1			1
		1.5			0
		1.5			1
		1.5			1
		1.5			2
		1.5			1
		0.5			1.5
		1			2
		2			1.5
		0.5			1.5
		0.5			1.5
		1.5			0.5
		1			2
		0.5			0
		1.5			1.5
		1.5			2.5
		2			2
		0.5			2
		0.5			0
		0			0.5
		1			1.5
		0			1.5
		0.5			0.5
		0.5			2
		0.5			1.5
		0.5			1.5
		0			4
		2			0.5
		0.5			1
		1.5			0.5
		1.5			1
		0			2.5
		0.5			1.5
		1			2.5
		2			0
		0.5			1
		1			0.5
		2.5			0.5
		0.5			1
		0.5			2
		1			0
		0			2.5
		0.5			1.5
		0.5			2.5
		2.5			2.5
		1			1.5
		1			1.5
		1			1.5
		1			0.5
		2.5			0
		1.5			2
		2			0
		0.5			2
		0			0
		0.5			1.5
		2.5			1.5
		1.5			2.5
		2			2
		0.5			4
		0.5			3
		0			0.5
		1			0.5
		0.5			1.5
		1.5			1
		2			2
		1.5			2.5
		0.5			1
		1			0
		2			1
		0.5			1.5
		0.5			1.5
		0			1
		1			1
		1.5			0.5
		4			0.5
		0.5			1
		1.5			2.5
		0			1
		0.5			0.5
		3			1
		2			3
		0.5			1.5
		2			0.5
		1			1
		1.5			1.5
		0.5			1.5
		2.5			1.5
		0.5			1
		0.5			2.5
		1			1
		0.5			0
		0			0
		0			0
		0			0
		0			0
		0			0
		0			0
		0			0
		0			0
		0			0
		0			0
		0			0
		0			0
		0			0
		0			0
		0			0
		0			0
		0			0
		0			0
		0			0
		0			0
		0			0
		0			0
		0			0
		0			0
		0			0
		0			0
		0			0
		0			0
		0			0
		0			0
		0			0
		0			0
		0			0
		0			0
		0			0
		0			0
		0			0
		0			0
		0			0
		0			0
		0			0
		0			0
		0			0
		0			0
		0			0
		0			0
		0			0

## Sheet: Sup Figure 6
Volume (mL)	sfGFP 280nm norm		Volume (mL)	H148S 280 nm norm
5.031	-0.00170632		5.019	0.00222955
5.065	-0.00279216		5.055	0.0018275
5.098	-0.00296667		5.092	0.00192984
5.131	-9.695e-05		5.128	0.00115498
5.165	-0.00015512		5.165	0.00159358
5.198	-0.0017451		5.202	0.00168861
5.231	-0.00244314		5.238	0.0012427
5.265	-0.00056231		5.275	0.0012427
5.298	-0.00230741		5.312	0.00119153
5.331	-0.003878		5.348	0.00071638
5.365	-0.00153181		5.385	0.000804099
5.398	-0.00158998		5.421	0.000752929
5.431	-0.00102767		5.458	0.00151317
5.465	0		5.495	0.000804099
5.498	-0.00124096		5.531	0.00053363
5.531	-0.00062048		5.568	0.00040936
5.565	-0.00139608		5.605	0.000957609
5.598	-0.00100828		5.641	0.000979539
5.631	-0.00122157		5.678	0.00055556
5.665	-0.00236558		5.715	0.00100147
5.698	-0.00217168		5.751	0.00071638
5.731	-0.00054292		5.788	0.00114036
5.764	0.00162876		5.824	0.00121346
5.798	0.00029085		5.861	0.00125732
5.831	-0.00069804		5.898	0.00070176
5.864	-0.0007756		5.934	0.000745619
5.898	-0.00013573		5.971	0.00101609
5.931	-0.00197778		6.008	9.50299e-05
5.964	-0.00257887		6.044	0.00063597
5.998	-0.00170632		6.081	0.00048977
6.031	-0.00205534		6.117	5.848e-05
6.064	-0.00124096		6.154	0.00035088
6.098	-0.00254009		6.191	2.924e-05
6.131	-0.00414946		6.227	-5.848e-05
6.164	-0.00275338		6.264	0.00035088
6.198	-0.00269521		6.301	0.00044591
6.231	-0.00292789		6.337	0.00104533
6.264	-0.00032963		6.374	5.117e-05
6.298	0.00098889		6.411	0.00053363
6.331	0.00217168		6.447	0.000782169
6.364	-0.00029085		6.484	0.00103802
6.398	0.00112462		6.52	0.00100878
6.431	0.00151242		6.557	0.00128656
6.464	0.00048475		6.594	0.00145469
6.498	0.00017451		6.63	0.00135966
6.531	1.939e-05		6.667	0.00217107
6.564	0.00025207		6.704	0.00241961
6.597	0.00114401		6.74	0.00258043
6.631	0.00160937		6.777	0.00356728
6.664	0.00197778		6.813	0.00355997
6.697	0.00048475		6.85	0.00286552
6.731	0.00118279		6.887	0.00360383
6.764	9.695e-05		6.923	0.00361845
6.797	0.00091133		6.96	0.00347225
6.831	0.00027146		6.997	0.00307751
6.864	0.00044597		7.033	0.0041667
6.897	0.00281155		7.07	0.00470764
6.931	0.00238497		7.107	0.00486115
6.964	0.00273399		7.143	0.00551174
6.997	0.00166754		7.18	0.00562139
7.031	0.00263704		7.216	0.0056287
7.064	0.0031024		7.253	0.00545326
7.097	0.00031024		7.29	0.00500735
7.131	0.00133791		7.326	0.00508045
7.164	0.00219107		7.363	0.00542402
7.197	0.001939		7.4	0.0059211
7.231	0.00420763		7.436	0.00575297
7.264	0.00378105		7.473	0.00576028
7.297	0.00414946		7.509	0.00600882
7.331	0.00544859		7.546	0.00546057
7.364	0.00416885		7.583	0.00469302
7.397	0.00490567		7.619	0.00472226
7.43	0.00610785		7.656	0.00447372
7.464	0.00566188		7.693	0.00338453
7.497	0.00440153		7.729	0.00400588
7.53	0.00473116		7.766	0.00436407
7.564	0.00457604		7.803	0.0044591
7.597	0.00298606		7.839	0.00368424
7.63	0.00405251		7.876	0.00390354
7.664	0.0027146		7.912	0.00316523
7.697	0.0036841		7.949	0.00323833
7.73	0.0046536		7.986	0.00285821
7.764	0.00380044		8.022	0.00361845
7.797	0.00385861		8.059	0.00376465
7.83	0.00288911		8.096	0.00414477
7.864	-0.00013573		8.132	0.00424711
7.897	-0.00011634		8.169	0.00415208
7.93	-0.00060109		8.205	0.00429097
7.964	0.001939		8.242	0.00459068
7.997	0.00211351		8.279	0.0057018
8.03	0.0023268		8.315	0.00541671
8.064	-0.00015512		8.352	0.00634508
8.097	0.00060109		8.389	0.00611116
8.13	0.00095011		8.425	0.00714918
8.164	-0.00013573		8.462	0.00784362
8.197	0.0003878		8.499	0.00701029
8.23	-0.0007756		8.535	0.00734654
8.264	-0.00065926		8.572	0.00810678
8.297	0.00149303		8.608	0.00949568
8.33	0.00089194		8.645	0.0111697
8.363	0.00069804		8.682	0.0128217
8.397	0.00273399		8.718	0.0161112
8.43	0.00314118		8.755	0.0182969
8.463	0.00255948		8.792	0.0209285
8.497	0.00203595		8.828	0.0247224
8.53	0.00254009		8.865	0.0276391
8.563	0.00420763		8.901	0.0314476
8.597	0.0044597		8.938	0.0354462
8.63	0.00624358		8.975	0.0389111
8.663	0.00709674		9.011	0.0429755
8.697	0.00616602		9.048	0.0463088
8.73	0.00719369		9.085	0.0492621
8.763	0.011537		9.121	0.0516817
8.797	0.014019		9.158	0.0537723
8.83	0.0130107		9.195	0.0552709
8.863	0.0173347		9.231	0.0556583
8.897	0.020088		9.268	0.055651
8.93	0.022822		9.304	0.0556071
8.963	0.0235201		9.341	0.0547592
8.997	0.0238885		9.378	0.0537796
9.03	0.0258662		9.414	0.0542036
9.063	0.0275144		9.451	0.0537723
9.097	0.0273399		9.488	0.0545472
9.13	0.0273981		9.524	0.0554244
9.163	0.0284257		9.561	0.057749
9.196	0.0291044		9.597	0.0615282
9.23	0.0307719		9.634	0.0686335
9.263	0.0299575		9.671	0.079869
9.296	0.0289493		9.707	0.102048
9.33	0.0296473		9.744	0.133064
9.363	0.0298606		9.781	0.180148
9.396	0.0304617		9.817	0.241369
9.43	0.0313924		9.854	0.315558
9.463	0.0327497		9.891	0.39819
9.496	0.0331569		9.927	0.491451
9.53	0.0332538		9.964	0.586854
9.563	0.0338161		10	0.678199
9.596	0.0390902		10.037	0.764962
9.63	0.0441704		10.074	0.841673
9.663	0.0457798		10.11	0.907792
9.696	0.0515192		10.147	0.954283
9.73	0.0590037		10.184	0.987332
9.763	0.070948		10.22	1.0021
9.796	0.0855099		10.257	1.00417
9.83	0.103853		10.293	0.992273
9.863	0.13191		10.33	0.968048
9.896	0.165823		10.367	0.936403
9.93	0.207182		10.403	0.894933
9.963	0.263142		10.44	0.849107
9.996	0.324491		10.477	0.796395
10.029	0.386792		10.513	0.743989
10.063	0.465806		10.55	0.68877
10.096	0.543366		10.587	0.635187
10.129	0.620073		10.623	0.580136
10.163	0.700386		10.66	0.528754
10.196	0.775813		10.696	0.47784
10.229	0.837648		10.733	0.431472
10.263	0.899637		10.77	0.384732
10.296	0.944137		10.806	0.343489
10.329	0.97679		10.843	0.303825
10.363	1		10.88	0.269549
10.396	1.00721		10.916	0.236712
10.429	1.00105		10.953	0.208284
10.463	0.983073		10.989	0.179658
10.496	0.953154		11.026	0.157355
10.529	0.915518		11.063	0.135695
10.563	0.868516		11.099	0.116741
10.596	0.81564		11.136	0.101273
10.629	0.759991		11.173	0.086755
10.663	0.69868		11.209	0.07435
10.696	0.636011		11.246	0.0637066
10.729	0.578171		11.283	0.0546715
10.763	0.518004		11.319	0.0465866
10.796	0.460454		11.356	0.0399784
10.829	0.409633		11.392	0.0352561
10.863	0.358153		11.429	0.0308774
10.896	0.311907		11.466	0.0266522
10.929	0.273632		11.502	0.0242692
10.962	0.232874		11.539	0.0217765
10.996	0.201986		11.576	0.0184431
11.029	0.17387		11.612	0.0167106
11.062	0.146472		11.649	0.0148393
11.096	0.122894		11.685	0.0133846
11.129	0.107595		11.722	0.0115352
11.162	0.0908033		11.759	0.0111258
11.196	0.0762414		11.795	0.0111843
11.229	0.0658678		11.832	0.00959802
11.262	0.0555329		11.869	0.00902784
11.296	0.0471371		11.905	0.00831146
11.329	0.0394586		11.942	0.0081214
11.362	0.033409		11.979	0.00791672
11.396	0.0296085		12.015	0.00771935
11.429	0.0246447		12.052	0.00727344
11.462	0.0199717		12.088	0.00724421
11.496	0.0188277		12.125	0.00641087
11.529	0.0167723		12.162	0.00625736
11.562	0.014717		12.198	0.00602344
11.596	0.00996646		12.235	0.0051901
11.629	0.00921025		12.272	0.00625005
11.662	0.0117116		12.308	0.00475881
11.696	0.0101991		12.345	0.005848
11.729	0.0087255		12.381	0.00646204
11.762	0.00789173		12.418	0.00607461
11.795	0.00868672		12.455	0.00521203
11.829	0.00604968		12.491	0.00500004
11.862	0.0060109		12.528	0.00600151
11.895	0.00614663		12.565	0.00488308
11.929	0.0050414		12.601	0.00452489
11.962	0.00405251		12.638	0.00478805
11.995	0.00442092		12.675	0.00411553
12.029	0.00488628		12.711	0.00420325
12.062	0.00360654		12.748	0.00500735
12.095	0.00209412		12.784	0.00519741
12.129	0.00492506		12.821	0.00512431
12.162	0.00457604		12.858	0.00468571
12.195	0.00327691		12.894	0.00540209
12.229	0.00385861		12.931	0.00509507
12.262	0.0001939		12.968	0.00495618
12.295	9.695e-05		13.004	0.00455413
12.329	0.00190022		13.041	0.00484653
12.362	0.00228802		13.077	0.0047515
12.395	0.00259826		13.114	0.00459068
12.429	0.00141547		13.151	0.00443717
12.462	0.00158998		13.187	0.00440062
12.495	0.00186144		13.224	0.00427635
12.529	0.00095011		13.261	0.00414477
12.562	0.00102767		13.297	0.00420325
12.595	0.00133791		13.334	0.00415208
12.629	0.00244314		13.371	0.0041667
12.662	-0.00054292		13.407	0.00461992
12.695	-0.00069804		13.444	0.00401319
12.728	0		13.48	0.00381582
12.762	0.00023268		13.517	0.00432752
12.795	-0.00048475		13.554	0.00486846
12.828	0.00071743		13.59	0.00400588
12.862	0.00104706		13.627	0.00442255
12.895	0.00065926		13.664	0.00410091
12.928	0.00085316		13.7	0.00355997
12.962	0.00112462		13.737	0.00328219
12.995	-0.0009695		13.773	0.00405705
13.028	0.0003878		13.81	0.0038743
13.062	0.00060109		13.847	0.00399857
13.095	-0.00032963		13.883	0.00356728
13.128	-0.00063987		13.92	0.0038012
13.162	-0.00060109		13.957	0.00429828
13.195	-0.00131852		13.993	0.00388892
13.228	-0.00017451		14.03	0.00494887
13.262	0		14.066	0.00412284
13.295	-0.00246253		14.103	0.00311406
13.328	-0.00356776		14.14	0.00342108
13.362	0.00023268		14.176	0.00381582
13.395	-0.00147364		14.213	0.00419594
13.428	-0.00188083		14.25	0.00385968
13.462	-0.0017451		14.286	0.00383775
13.495	-0.00286972		14.323	0.00346494
13.528	-0.00316057		14.36	0.00288014
13.561	-0.00352898		14.396	0.00320909
13.595	-0.00319935		14.433	0.00404974
13.628	-0.00178388		14.469	0.00380851
13.661	-0.00162876		14.506	0.00429097
13.695	-0.00129913		14.543	0.00470033
13.728	-0.00112462		14.579	0.00412284
13.761	0.00042658		14.616	0.00469302
13.795	-0.00234619		14.653	0.00391085
13.828	-0.00240436		14.689	0.00367693
13.861	-0.00211351		14.726	0.0038743
13.895	-0.00242375		14.762	0.00401319
13.928	-0.00190022		14.799	0.00426173
13.961	-0.00062048		14.836	0.00385237
13.995	-0.00056231		14.872	0.00429828
14.028	-0.00207473		14.909	0.00345763
14.061	-0.00100828		14.946	0.00373541
14.095	-0.00083377		14.982	0.00427635
14.128	0.00046536
14.161	-0.00190022
14.195	-0.00118279
14.228	-0.00157059
14.261	-0.00114401
14.295	-0.0025207
14.328	-0.00405251
14.361	-0.00081438
14.394	-0.00259826
14.428	-0.00114401
14.461	0.00054292
14.494	0.00085316
14.528	-0.00098889
14.561	-0.00044597
14.594	0.0001939
14.628	-0.00085316
14.661	-0.00063987
14.694	-0.00017451
14.728	3.878e-05
14.761	-0.0005817
14.794	-0.0005817
14.828	-0.0007756
14.861	-0.0005817
14.894	0.00215229
14.928	0.00021329
14.961	0.00067865
14.994	-0.00021329

## Sheet: Sup Figure 7a
Time (s)	sfGFP acqu1 Samp19	sfGFP acqu1 Samp53	sfGFP acqu1 Samp22	sfGFP acqu2 Samp17	sfGFP acqu2 Samp19	sfGFP acqu2 Samp20	sfGFP acqu2 Samp24	sfGFP acqu2 Samp25	sfGFP acqu2 Samp30	sfGFP acqu3 Samp17	sfGFP acqu3 Samp19	sfGFP acqu3 Samp24	sfGFP acqu3 Samp27	sfGFP acqu3 Samp31	sfGFP acqu1 Samp24	sfGFP acqu1 Samp48
0	61.7298	71.8632	156.298	193.058	49.2823	250.686	80.2229	391.22	274.377	179.601	-15.2114	-5.24731	110.319	134.178	59.4568	246.613
0.0600381	21.5961	36.1256	141.275	181.638	-90.212	234.127	36.0765	209.123	309.07	247.753	-13.494	159.138	196.013	156.149	71.1391	-3.45648
0.120076	53.4301	32.7108	357.909	185.903	-59.0861	250.113	128.985	308.88	404.829	334.38	256.397	293.35	196.106	170.416	31.5901	210.306
0.180114	29.1622	-84.3271	253.526	171.853	290.349	202.017	157.501	177.029	309.409	375.814	199.389	-52.8218	228.776	276.209	20.1313	149.881
0.240152	94.0864	151.739	38.7718	132.685	289.172	283.047	123.078	307.28	92.6566	361.424	276.426	75.4418	256.641	218.244	-1.8902	209.856
0.30019	202.145	226.838	61.2707	175.923	201.672	219.224	100.77	173.296	110.502	200.269	123.578	-73.0724	169.222	127.97	14.067	203.272
0.360229	251.576	135.585	139.463	227.032	172.162	152.919	61.9226	266.916	29.8461	212.264	223.285	17.4436	173.207	117.111	61.025	238.939
0.420267	146.742	143.822	182.504	248.282	322.911	132.455	117.4	275.463	-74.5514	288.205	-6.80518	105.688	222.126	287.064	63.561	60.2953
0.480305	-10.2374	87.0018	3.77826	20.6923	275.584	128.96	50.6776	24.6986	-1.46887	251.324	155.698	210.93	266.415	306.029	8.1405	33.9436
0.540343	148.701	136.945	20.9332	226.628	41.9657	135.395	69.5603	218.415	104.468	178.36	39.6848	360.684	382.263	199.585	210.304	50.6443
0.600381	163.489	139.714	78.575	216.43	1.59839	231.482	172.129	196.339	127.998	162.412	61.1528	261.147	269.764	123.33	247.096	213.453
0.660419	245.012	144.374	-30.2672	220.789	-73.2223	239.839	160.471	208.662	53.9595	42.6877	46.64	264.051	297.296	101.143	184.879	99.2369
0.720457	312.626	213.531	77.5076	186.835	-4.61682	123.484	154.732	261.442	-68.0297	226.209	-0.786011	108.836	336.445	39.2765	97.7907	199.451
0.780495	231.041	272.268	110.024	-3.07849	-100.321	67.4462	170.907	242.7	-17.3737	418.137	-7.25183	188.513	252.903	6.91125	186.814	24.8276
0.840533	231.249	67.4202	74.895	126.996	-46.8005	204.659	177.895	280.644	74.2538	467.266	38.0718	272.661	260.437	155.343	146.945	-21.1165
0.900571	167.23	72.7645	-43.2492	104.995	-107.912	239.669	177.234	317.069	28.2396	332.32	5.78357	188.532	249.285	250.661	131.793	140.893
0.96061	130.6	194.68	22.0751	134.37	-12.3984	156.578	168.301	43.3197	82.9871	349.011	69.8561	149.305	333.263	237.066	198.319	234.684
1.02065	236.372	151.173	53.997	34.2791	-125.393	144.036	150.675	161.488	3.65869	136.238	266.438	237.426	282.996	195.934	179.06	219.059
1.08069	203.898	31.2015	220.458	100.226	12.1298	94.5787	158.261	227.748	9.92261	252.686	81.6411	73.3241	309.175	117.834	190.964	190.572
1.14072	148.547	86.5292	223.33	54.4412	-48.3243	97.4099	138.366	301.575	69.0042	198.15	115.381	21.8876	265.99	244.55	157.924	188.593
1.20076	166.249	92.9092	-46.6652	52.8546	-91.556	-28.4563	59.6012	113.226	6.23889	251.658	106.583	-63.0485	255.347	15.6062	177.806	105.162
1.2608	160.309	10.2481	77.3846	80.4491	-38.4574	-10.094	-12.9076	123.102	107.189	205.08	-17.1584	-25.5507	249.199	156.708	-5.83655	166.453
1.32084	105.514	-54.7137	155.713	69.6383	20.1926	12.2528	84.8594	49.201	20.7869	440.499	41.9712	151.517	246.75	46.6171	-32.5193	206.668
1.38088	43.9064	-15.7937	75.5163	77.931	7.46277	266.668	128.072	54.5289	3.14148	317.509	179.863	232.357	278.514	46.4414	38.4096	174.372
1.44091	178.269	112.548	72.5781	53.2179	-57.4406	228.272	151.799	14.7931	-29.5337	415.917	168.211	285.735	206.93	378.73	177.124	112.074
1.50095	112.595	104.13	94.0648	66.8324	-11.6423	75.0247	197.297	71.5272	79.7217	279.193	187.494	339.083	297.253	33.3726	106.931	111.04
1.56099	217.765	6.80963	45.7335	51.2372	-21.4873	14.0527	87.4534	-18.1686	21.137	399.841	177.459	322.31	275.982	236.128	178.414	219.724
1.62103	217.167	41.4771	62.5065	-3.05078	3.07275	74.942	151.226	7.18384	28.9191	195.097	321.073	286.744	287.355	258.863	-25.0198	123.87
1.68107	28.6533	-40.8005	209.682	-75.2927	-142.42	163.664	66.4325	-23.1736	-90.0906	234.222	208.21	378.522	258.747	195.898	40.223	141.821
1.7411	24.2798	-13.0995	291.83	66.2825	-50.3783	214.679	49.4734	5.07581	27.1436	234.453	88.8031	163.733	236.539	57.7255	132.1	129.983
1.80114	-11.613	67.9484	81.0828	21.1671	-82.1115	209.831	-32.83	-18.7976	23.6804	216.987	-11.5774	127.292	131.538	50.6217	185.011	16.3737
1.86118	30.4515	85.8124	235.134	18.7338	-86.316	246.231	14.5077	-7.08704	-62.1309	202.271	108.721	302.844	112.593	202.262	108.18	47.3395
1.92122	137.532	46.6226	308.001	156.099	-19.675	241.679	135.213	13.5231	51.674	322.259	167.291	285.035	63.6292	268.889	148.481	131.734
1.98126	-16.9935	45.312	301.835	-16.528	9.78076	78.7454	108.41	8.88501	-22.7952	151.497	178.288	240.492	13.6097	191.263	125.292	-25.2287
2.0413	15.2586	16.9917	184.487	87.8823	-44.5577	257.533	106.335	14.3591	38.1344	233.453	-5.18945	272.695	129.315	52.4952	44.0092	60.6027
2.10133	68.243	-2.34027	109.401	323.553	0.960083	174.408	228.924	49.3417	43.3612	206.803	260.873	197.231	42.2599	290.901	-13.5114	-24.8131
2.16137	-101.103	-27.9617	3.10339	114.833	-19.2924	180.824	196.518	-18.1016	53.6742	138.549	319.241	27.9004	5.65637	132.689	7.07776	-9.8689
2.22141	249.024	7.755	142.664	234.684	-25.155	-19.1924	146.053	22.1267	-100.029	106.172	74.4429	-2.27368	23.9943	94.7405	-7.69922	178.873
2.28145	129.405	-8.21716	-16.7666	221.473	-19.7499	111.621	114.419	40.0677	34.5647	216.513	188.151	6.60864	22.95	-20.0243	-13.5092	143.479
2.34149	-15.0518	-46.7355	-5.48212	155.638	54.5463	25.302	170.575	46.9097	94.5417	76.2292	58.1168	44.1069	-0.48645	111.723	-53.2301	114.154
2.40152	-7.23962	-13.4421	-29.9684	45.2506	-5.22192	99.2865	191.004	-4.72473	-6.99182	204.554	29.2632	28.9716	72.7299	204.715	-27.1791	119.075
2.46156	0.845398	-17.0793	-25.1257	177.026	45.7932	83.0272	180.991	31.2788	70.08	209.352	268.89	-93.9479	27.6068	106.666	-62.1274	-28.7185
2.5216	36.9609	42.618	0.322205	182.8	-26.8523	133.198	150.317	49.3846	30.4728	185.986	237.575	-2.42395	14.3397	231.852	14.2624	106.591
2.58164	59.3458	42.6614	12.9647	38.6445	-28.449	326.297	89.6965	16.38	24.4098	142.566	169.098	-10.5707	29.0377	176.788	53.5004	-38.5226
2.64168	79.8231	50.283	-7.07916	7.38428	-98.8138	-16.2708	183.747	-9.83716	-41.8259	136.903	183.247	1.67432	25.8557	141.789	13.9644	89.6299
2.70171	-80.7061	8.26874	-16.415	42.9427	32.1078	263.697	129.11	-3.12195	22.2977	155.28	268.72	18.2919	-28.3805	22.1443	-28.9024	-30.192
2.76175	87.8671	-7.00043	-36.9588	79.6147	2.3125	220.308	-3.73828	114.102	27.536	30.0985	81.1687	14.455	-45.7324	34.1837	-11.3303	-46.2301
2.82179	112.922	76.1365	-14.1516	100.896	31.729	189.855	204.271	64.0524	100.704	64.7886	33.5272	19.9467	-65.4762	-47.057	31.645	55.7886
2.88183	188.336	70.2416	-33.4206	54.4283	-40.0507	183.677	112.133	-5.30029	13.2788	102.699	123.629	-79.9	31.1208	-15.5138	-13.9488	-19.3251
2.94187	274.594	36.7761	-6.711	161.035	-31.9004	243.254	58.7006	91.7367	-36.4393	270.762	50.0613	-7.84924	-2.22656	76.2482	14.1534	-4.53516
3.0019	84.6919	75.3772	-8.54858	31.8766	-17.9329	180.036	135.98	-22.651	-5.75549	60.1525	30.8583	93.085	-35.4352	235.796	56.2287	18.8604
3.06194	-20.3304	12.6943	-35.1565	2.68542	0.456177	272.557	85.0814	-73.1799	-54.3911	74.2073	48.4225	26.8313	36.6478	194.426	-18.0865	-14.0984
3.12198	34.6472	40.3395	-3.87927	103.345	-17.9949	253.817	124.483	-48.6642	35.7366	152.285	23.9293	22.3754	43.7054	130.18	69.7778	-2.1286
3.18202	140.96	-28.4572	47.9515	316.376	-71.6348	198.426	79.2155	53.4534	59.2214	176.901	99.0586	11.5397	3.78516	297.714	-10.7781	40.8185
3.24206	49.3741	24.5993	-32.2639	373.432	85.8838	265.209	209.524	77.4601	50.5779	460.377	59.6365	59.4839	46.9788	74.22	84.177	-69.3744
3.3021	134.416	85.5284	-22.4506	226.727	52.1752	251.105	164.54	43.1672	18.7848	238.484	85.3063	64.0444	40.3881	57.178	220.997	24.1335
3.36213	22.6057	69.2014	71.1681	107.546	81.9637	322.92	159.79	45.661	68.4928	182.156	0.168945	57.3252	46.1659	8.49268	110.321	-33.7603
3.42217	81.5115	36.3721	15.0555	1.90393	-3.31287	215.809	146.2	-81.27	3.83484	187.783	13.7854	8.31567	70.6897	20.8015	104.133	-0.779175
3.48221	262.845	9.8006	12.6785	-20.5625	81.6226	159.505	191.072	-45.6906	66.1283	286.623	-5.98682	-19.4402	-19.4482	40.3435	131.499	-21.0745
3.54225	155.552	-31.6463	-25.2492	91.7905	155.864	168.292	188.338	-13.3309	0.459351	213.45	10.4178	39.5946	-11.9049	172.98	130.709	-46.6371
3.60229	154.803	-73.4705	-31.5562	96.5701	33.1543	132.649	175.832	-20.1976	-37.8987	216.172	113.178	-29.3085	26.7864	141.839	14.4052	11.4322
3.66232	54.2706	-27.4549	-30.6505	-6.94666	-33.1073	45.0852	159.812	-22.0405	3.73547	279.954	183.33	63.1396	15.8048	60.4724	135.807	2.43591
3.72236	109.245	37.177	33.8271	-7.3623	2.82043	213.197	170.762	-30.4084	114.929	228.256	-11.3632	-15.26	-8.99756	19.8406	25.3687	74.9656
3.7824	235.359	48.1564	-22.9061	-0.818481	3.15576	146.392	101.257	-39.2197	32.3121	75.4399	141.456	106.339	-16.1682	-37.5482	-65.1102	20.165
3.84244	268.302	-37.0081	11.0157	41.2811	10.5562	121.77	122.947	-29.9711	-13.5551	169.016	22.8751	46.5396	31.1904	48.9795	-50.7131	-31.53
3.90248	171.278	11.6401	-24.6795	39.5203	-96.9536	160.416	120.49	-12.5264	-24.8768	123.888	75.2032	50.569	35.2915	138.472	-61.0617	-34.2484
3.96251	134.751	21.0206	-6.22729	-1.90576	-106.628	197.091	160.19	22.2491	-46.9222	135.32	57.9148	97.4114	-19.5819	192.409	-27.809	-9.97339
4.02255	13.3633	-18.6124	-17.3427	-33.7257	14.6134	244.536	55.1162	78.0906	38.0571	167.119	7.92651	-54.1704	-39.7866	216.83	17.923	-10.9603
4.08259	192.569	28.1331	-42.0181	4.87048	-71.0001	160.694	106.829	-42.2955	-16.8519	307.855	14.0078	-69.0748	-29.6454	188.847	-17.8738	-7.94965
4.14263	119.951	-45.0938	40.6485	-7.10266	-34.9982	85.2882	27.9199	-47.9047	63.2661	237.464	42.4459	25.0482	29.0817	205.794	24.6875	31.5958
4.20267	32.8713	1.33893	-6.55334	-49.3665	-36.672	181.642	-17.2302	-4.62561	22.3912	223.814	-9.31482	-11.989	25.2828	157.168	-35.3701	5.21216
4.2627	142.26	-57.2125	-51.8343	30.2936	-16.6163	230.948	115.408	56.5157	73.3049	153.349	-65.5657	49.2581	-11.9279	241.768	-19.8849	-10.6533
4.32274	158.493	51.3953	-2.52301	9.02026	24.5809	203.254	3.87769	-20.6957	-27.5033	118.394	-16.3937	9.06958	-3.3186	123.429	-27.0892	21.6403
4.38278	160.826	-11.5125	56.0682	-52.1428	-38.9958	223.151	-8.95459	-49.5992	74.6287	118.402	-15.1368	-13.2753	30.4612	178.81	47.5975	-43.2569
4.44282	85.9344	-21.2941	-60.1061	-54.3181	-23.5605	159.082	-66.036	-68.08	-96.2324	211.424	30.0232	4.62122	2.77124	182.012	-18.6273	-27.2232
4.50286	80.5464	14.039	21.6968	-6.87915	-62.6791	180.606	-39.6168	14.9957	-141.181	179.929	48.5281	7.81384	-35.1257	232.458	-51.331	31.2953
4.5629	16.2754	-100.426	-64.7015	16.1859	6.97083	167.411	-42.6218	14.4242	-67.1233	151.66	25.7478	-17.1986	-8.27368	295.624	-27.5756	2.42731
4.62293	86.0611	28.1312	-1.04834	4.93298	8.8833	119.423	-56.3734	59.2214	-9.54492	146.406	-4.39929	-5.82849	15.1533	281.439	-29.3402	18.8986
4.68297	227.029	66.7766	20.6495	84.7855	-4.15137	105.079	-15.1554	28.6987	47.9827	114.513	2.90747	29.1296	19.3087	242.038	16.5114	-9.22998
4.74301	175.206	37.3797	48.9932	117.636	-32.7649	229.473	-22.3981	22.4351	-47.6682	241.537	27.9626	-12.7274	78.9409	263.936	-33.1553	-0.205994
4.80305	130.692	20.5246	8.35138	26.2644	-7.14941	179.912	19.4764	14.0612	-5.06555	190.096	-8.46655	42.0858	16.5278	108.506	2.32294	-4.49799
4.86309	59.033	15.6096	40.3448	-23.1138	-10.9531	129.375	-48.4807	12.6261	63.0439	234.277	36.6606	109.721	31.7374	275.21	-38.285	-41.1949
4.92312	118.279	-14.7512	12.7209	39.4785	38.5227	167.452	0.148193	3.38245	22.7458	116.74	31.7299	-8.32825	5.93359	106.64	-37.5471	22.515
4.98316	99.1259	-44.1667	-12.7679	-2.85242	-63.5027	112.377	3.29565	-12.9689	-38.0361	231.63	44.1033	-32.8419	-82.5616	190.685	-45.7136	-28.7916
5.0432	157.082	51.616	-32.088	33.436	2.4231	219.462	-28.1537	-41.246	-22.0477	99.7449	9.23792	26.9135	23.7936	312.969	23.956	6.80743
5.10324	176.743	4.05774	-63.3776	-4.90698	-8.57373	163.893	3.74255	-56.2122	38.7996	112.99	17.9567	24.7275	-40.244	158.195	40.1098	-52.1817
5.16328	227.257	-9.09106	0.476929	3.9115	11.7609	31.3416	-43.9263	6.63757	36.9165	224.895	63.1392	30.356	-45.4412	-36.2021	40.7345	-39.6188
5.22331	270.465	9.88745	17.0033	39.4808	-7.29187	138.686	-29.4095	14.228	63.1398	71.1449	-0.683594	25.9996	44.259	53.8452	-22.1534	8.2702
5.28335	198.885	-54.367	-40.8027	-12.9628	75.3273	94.244	31.2374	81.7454	51.3354	104.161	34.4008	100.273	10.4943	21.9174	-38.3893	-1.84967
5.34339	163.722	52.8214	13.1551	5.05945	10.7007	40.5349	22.203	-17.7943	-7.07654	138.475	-19.5121	8.85339	24.8008	61.6652	-0.304138	23.0732
5.40343	184.711	16.4882	36.2666	-86.8226	-10.7539	83.507	-29.4302	-29.0653	-3.73584	-38.1998	38.0157	7.03064	-57.0144	90.0441	0.315857	12.3874
5.46347	156.774	13.5008	55.1274	42.431	10.2778	112.698	-17.5377	-9.2843	-21.7653	82.9395	17.9541	-20.8729	71.6689	56.3977	26.8102	64.7933
5.5235	199.117	-16.7026	49.4224	22.1622	-15.2129	-23.0393	26.2756	14.8894	49.0635	104.285	35.2311	-56.3833	26.9469	160.489	16.4425	-13.6718
5.58354	261.649	-15.0306	-47.3478	19.8276	-8.67493	93.4314	-29.6371	31.0758	-1.75513	8.77783	-30.9272	36.0804	25.4683	99.3342	39.1553	-0.962341
5.64358	287.956	67.3849	22.7035	46.4084	-3.50391	-45.2306	22.5674	51.2435	71.589	6.37842	32.2323	17.1799	-31.0403	265.156	77.4828	56.6194
5.70362	212.458	13.2386	53.936	88.1675	-8.08594	182.229	8.16125	3.53162	41.8501	161.437	53.7576	-15.1842	-28.7701	236.866	34.1024	10.7501
5.76366	89.6025	35.4203	85.8171	-10.9525	35.9896	139.019	22.2837	1.13403	-49.6553	266.083	38.3715	-12.5531	-51.6071	248.002	52.2735	-36.2314
5.8237	203.193	-35.7298	-32.0559	22.3066	-44.0055	191.747	22.5632	-10.8199	-10.0828	194.99	39.8021	-51.2144	4.64099	191.24	37.9394	0.942322
5.88373	183.433	55.0029	10.6407	-13.1743	-5.87231	-63.0212	1.22327	-32.679	-13.7972	28.5242	-37.8562	29.0862	-13.4338	109.316	20.1553	-12.3123
5.94377	133.244	-36.9526	-23.1428	46.7484	3.30457	90.7528	11.1238	-8.51062	68.249	68.0066	-22.2295	21.4761	-10.1909	125.568	57.7472	-10.9335
6.00381	-2.10114	56.2321	-63.4852	-4.60938	-0.989624	84.5332	-3.12891	18.0035	45.1045	16.4198	-47.9512	92.7799	64.0999	236.66	8.68549	64.8835
6.06385	82.0469	-12.4357	15.2433	38.3735	-83.4108	107.135	62.0836	57.3691	-5.94507	-135.474	-3.88708	12.0532	-57.5337	303.02	-17.6793	-16.6673
6.12389	102.853	-2.04205	47.0964	-20.177	-20.5864	104.432	-0.219238	-12.9863	39.8862	45.0498	53.874	-50.9341	-31.5732	117.617	44.0975	-1.75659
6.18392	123.8	12.7032	-57.0276	41.0432	-57.791	103.701	-24.2156	-33.0972	30.3756	22.1672	11.3138	17.3984	49.016	144.45	9.77679	-43.5204
6.24396	184.249	9.22131	-36.4144	130.315	-65.3683	16.0084	-54.3195	33.0526	19.6791	24.3967	14.3041	53.381	59.2015	23.9324	-30.5664	16.5959
6.304	287.938	38.1587	18.9781	9.11438	-130.582	223.011	-44.1437	-9.07117	10.3047	100.03	-58.6686	-17.1664	6.57935	240.973	11.77	58.0126
6.36404	167.119	41.9639	-27.1907	26.7261	7.50281	203.776	-22.5264	55.4413	92.9647	-22.5062	0.674316	119.586	81.1968	141.84	-24.5171	-17.3823
6.42408	25.7812	27.3301	11.455	89.9492	-47.4449	122.842	-48.8103	36.3707	-56.8146	41.5853	10.2942	60.8818	39.1293	5.67029	24.3472	-5.82098
6.48411	-28.4583	20.5276	7.70471	-9.76001	-24.6692	74.5389	36.9298	-3.21875	25.1993	-6.94641	-11.5288	-7.98218	-29.343	254.802	53.3198	17.3218
6.54415	236.808	35.2215	-48.2772	-8.47766	45.4271	-2.26941	20.9185	-10.3279	35.7688	40.0159	55.1255	1.89282	43.6461	212.534	-25.8906	-46.2252
6.60419	173.706	13.1032	9.89587	-8.01208	21.9843	91.0825	-19.9091	8.66382	-17.8544	94.1584	33.2048	68.0032	-0.440063	282.031	63.4971	-16.0633
6.66423	14.2767	42.8967	30.028	-46.9445	-32.9067	107.05	-44.7012	12.3087	-2.48376	-42.3049	-31.2086	-3.03271	36.2864	156.092	4.3053	73.1212
6.72427	57.9061	50.3821	-1.41058	8.00049	36.8134	161.632	14.1583	-56.3589	15.807	24.9866	22.1987	57.9578	22.3754	112.774	13.1588	-24.9455
6.7843	56.6412	-48.4486	5.97015	-5.83472	-26.0305	150.352	-29.8971	-34.9662	113.409	-32.3719	15.2332	-59.2118	73.1483	93.5829	13.6229	-41.9756
6.84434	-17.9742	24.3381	-18.988	8.13782	0.828735	-1.00549	51.9301	97.7349	20.9841	33.45	-6.76123	34.1373	16.1564	81.3696	67.3693	-31.6223
6.90438	37.119	13.5797	-27.4852	98.5881	66.3715	-30.9596	52.5259	-47.6422	-14.7539	-82.0521	15.8346	59.8542	-3.32251	-22.5414	58.321	-6.78461
6.96442	-35.4628	20.4167	5.83295	-80.123	0.761353	87.1714	-75.1151	-37.9645	6.54578	-28.7435	1.5896	-6.64392	-50.5601	27.9795	-60.3818	-17.2501
7.02446	0	24.7407	-2.69135	-58.1144	-1.04614	225.248	51.6732	-67.8965	32.7546	14.2902	5.60901	-16.1572	-24.1665	0.620728	-12.4919	2.14435
7.0845	60.3463	35.1453	-22.653	-16.3446	-9.49939	241.196	47.3484	37.9781	64.1417	7.47498	13.8444	-95.7598	-19.5822	-47.9077	130.114	11.032
7.14453	-30.809	11.4731	13.8065	35.5404	-50.2653	236.106	18.9609	-57.1813	9.55933	33.7113	38.3008	52.3096	18.3396	52.2847	11.1034	19.1674
7.20457	22.8005	18.3842	32.3282	35.4463	42.7751	153.032	45.9836	35.9639	53.2499	63.6947	40.9519	63.1477	10.9398	76.9722	53.4275	20.5922
7.26461	8.5155	-1.80017	37.0695	23.2471	-1.89905	54.9363	-27.2196	-12.5537	-2.03198	-42.5034	-45.2068	92.1681	3.92542	-36.7236	41.2497	-35.9384
7.32465	0.8349	-48.7098	12.2425	-28.4191	-12.5177	56.054	-17.1979	-32.1981	-31.9646	33.3467	82.4222	55.9976	20.7874	56.6432	43.1875	-40.869
7.38469	-10.461	-42.3608	-33.5225	32.4448	-29.5448	103.844	-49.6292	-11.7418	-23.4366	40.8169	2.82776	32.0358	-46.8708	31.3365	-4.23157	38.1611
7.44472	99.7402	-57.2776	-2.39246	-21.457	-23.5223	195.775	26.1666	-66.1305	-17.374	45.592	57.0862	22.1927	27.7915	104.162	-34.8054	-0.675842
7.50476	46.9763	46.2261	65.8166	65.5981	39.8566	66.4999	7.94653	-7.56604	18.6205	44.0289	17.2484	29.9092	-29.5187	-81.3285	58.7465	46.9878
7.5648	61.3766	-6.11975	29.8931	-39.761	-39.4965	-1.3103	-37.1362	-24.4291	-34.4609	-0.701782	15.7524	-20.5829	18.822	-87.0769	-14.0634	-14.7168
7.62484	156.089	9.15118	27.9449	35.2621	2.27026	80.7556	-4.92078	50.8906	74.3929	-26.834	26.891	58.5394	-4.92126	27.3611	31.4756	30.9566
7.68488	-2.65405	31.1386	-44.5405	96.1655	59.3295	-2.66882	33.0583	35.4694	-2.94067	82.9366	-5.27832	-41.3873	77.6943	81.5708	-38.4481	-53.282
7.74491	31.436	27.7372	133.948	20.943	21.8318	226.803	58.3944	-8.46875	11.5164	51.2365	70.7578	7.02344	13.9131	30.8444	-4.13824	-10.4604
7.80495	86.7448	5.28833	40.2032	105.42	36.2544	212.349	10.9315	8.07861	-69.1753	-51.9778	-11.6501	19.3851	27.6255	9.24084	38.7111	-5.93848
7.86499	4.95862	19.9664	18.0495	21.2124	-78.8621	226.689	13.0859	27.3274	-26.6284	47.6013	9.25415	23.6906	39.4062	22.1814	-79.7539	23.9722
7.92503	46.1459	81.8933	53.0542	-9.7478	-22.5355	256.568	14.4596	47.7292	-3.28308	97.6615	17.5282	70.8486	13.3875	-6.10791	-23.5673	0.53363
7.98507	1.37311	15.728	32.2901	-28.9479	-67.3491	106.659	-72.9153	-27.6693	51.2842	45.4435	-3.71509	55.8036	56.6682	-12.1329	13.5281	-1.8609
8.0451	2.65833	19.3632	25.72	-7.67993	-12.9739	185.537	-25.9719	9.02417	7.32727	-59.0936	-27.2847	30.0778	-63.9089	-27.038	13.8574	-11.2294
8.10514	7.84119	61.8639	9.66388	22.7544	-23.558	150.053	44.9503	37.2697	26.8942	-22.3558	54.3051	68.2107	33.0289	40.4729	-13.4849	-11.3615
8.16518	63.7763	-13.6652	17.8949	4.93225	15.1047	202.063	-10.3286	-37.9893	-31.1204	11.0449	77.6411	-10.7423	11.2014	53.5864	75.3791	-38.9142
8.22522	12.6935	-61.2	-41.6622	-22.0071	-68.9424	6.40332	-86.4198	-34.0287	-70.9487	26.233	24.712	55.7941	11.8583	23.3977	-16.8514	25.3914
8.28526	35.6705	60.1039	85.3281	-24.031	-32.6057	17.9677	-10.0404	-8.86328	-72.4038	9.7124	37.4172	78.4321	-19.1681	10.168	79.5406	7.78882
8.3453	-18.293	-60.8949	-22.6893	-21.9546	-10.0487	-18.4025	-18.7128	-58.1107	-45.7756	18.4266	-46.4982	6.57544	6.18237	94.4276	9.75134	-53.8943
8.40533	-26.9305	77.1309	61.0004	40.8044	3.77661	-42.8707	-6.36462	44.2275	8.73328	-34.3162	49.1621	-42.6913	40.0242	105.052	49.5286	15.295
8.46537	-11.1487	46.4286	12.0645	-29.8226	-83.7601	-23.1217	-21.9142	-14.3921	11.6901	7.10083	30.0856	22.9176	67.2028	15.4536	13.8964	-57.8389
8.52541	23.5234	33.8677	39.437	-26.8071	4.86829	58.1459	37.6681	-97.9447	59.6393	-40.7924	58.2454	61.0607	-10.1553	-22.1735	19.1978	-12.6619
8.58545	-6.4693	-18.6826	-32.8096	-24.077	-37.1929	-78.7212	-32.3522	-66.387	-54.6385	96.5795	-18.0209	67.2125	-62.7374	41.475	-39.4586	-79.693
8.64549	44.5331	76.483	-29.8036	44.6757	76.884	77.7111	-18.5776	-49.9225	-28.9506	3.33667	-40.7147	51.6053	36.6061	69.1803	-54.1299	27.3197
8.70552	46.4868	-50.8265	15.0842	3.84412	-59.9615	9.08789	34.8534	-12.1366	1.89941	121.417	49.9299	0.61853	-14.785	-17.2867	-34.4361	-13.76
8.76556	-25.8004	39.0563	-42.7974	-10.7236	-1.72949	-18.9254	-50.8677	-124.665	-15.3352	23.6575	8.30347	113.163	6.07593	24.2274	44.3425	39.3635
8.8256	66.2296	-40.6185	-35.4901	-31.6835	10.2966	-111.883	-6.77368	5.26489	-38.3997	-11.3602	-6.724	44.6967	-59.8032	0.997803	66.1473	48.8198
8.88564	54.1459	45.7878	34.7927	-38.3276	-32.356	-20.8828	-22.4478	-10.0745	-47.9408	12.4219	-25.7135	140.382	48.472	-4.41492	-37.8906	21.2604
8.94568	-10.5264	3.86023	-55.1328	41.5336	28.1781	-11.0941	55.7452	47.3223	71.2485	-44.0417	-32.1377	36.6202	-19.7068	-45.1487	-15.3057	4.94354
9.00571	-6.42004	-12.9538	-29.3557	7.82996	-40.8501	-20.9392	24.3663	95.292	20.0161	-12.4886	-56.4347	44.0872	-36.1145	-9.66577	28.5094	3.57068
9.06575	43.3691	36.2929	-3.76105	-40.6923	-28.5835	-66.3389	-30.1823	-17.658	-26.6133	-52.2147	16.4403	25.665	-31.2441	-15.0536	-10.2158	16.1521
9.12579	29.4402	71.5844	-34.6145	28.0618	97.9237	22.2885	-21.5065	29.8414	56.5022	-5.3595	-27.3976	17.3767	-12.7468	1.23181	28.1763	-29.1609
9.18583	24.8834	127.739	-30.91	20.2168	-37.2484	-12.2356	-77.641	24.769	4.07007	-59.9436	-17.4331	-0.336304	13.2444	-36.5845	52.9789	-25.2562
9.24587	10.1014	70.0836	2.97955	41.9014	18.5	60.2708	-12.4529	-38.7585	-57.1979	132.826	39.1863	60.702	27.9222	54.3538	-6.23096	-11.0211
9.3059	-1.12781	-10.7381	-24.0572	-1.80261	-24.0692	-3.3645	-11.3586	-18.3071	-122.647	-94.0996	-2.96448	-37.5177	32.1776	-19.8679	109.208	-18.5961
9.36594	49.9613	18.3257	18.2976	-43.6816	-45.9501	-56.9998	-41.8292	8.42236	24.495	-105.315	66.1405	51.9644	-34.4097	-29.9073	-29.267	43.8002
9.42598	-20.6692	68.6786	48.9475	-5.73938	44.9272	14.7024	-14.8354	34.1082	69.075	91.9744	44.2014	98.8306	-16.2839	28.442	-1.55536	7.71405
9.48602	26.1957	42.7218	8.75122	13.6278	-45.1685	-77.975	-15.2861	21.0225	18.182	-26.1959	33.049	86.0719	52.9385	-28.6337	13.306	-2.7027
9.54606	20.8079	81.0667	-69.2923	-12.743	-18.4751	26.9235	-5.35217	-20.952	12.5043	41.3717	-15.5637	40.9504	27.9312	-93.8423	-84.128	53.7981
9.6061	76.2546	-17.4648	0.36792	-11.1697	-59.5216	-1.64563	28.9722	32.0081	15.2853	-37.0615	35.3925	47.996	35.6405	0.338867	-21.1617	-4.06372
9.66613	40.1307	-17.1671	16.6659	60.4213	-4.88879	24.6901	30.3386	20.9229	-25.726	-63.571	17.4723	-10.2288	5.39673	-45.7141	4.7373	18.3525
9.72617	38.032	52.8936	-15.47	-15.6605	-43.5272	-14.2056	18.6608	-15.7566	-65.2351	-28.9822	42.2422	-28.104	5.7262	-16.694	55.9495	59.4669
9.78621	36.3643	-24.8921	27.7879	49.34	36.8693	14.0507	44.9479	49.323	17.4718	-54.4825	48.955	-21.4502	-10.7618	16.2975	15.3403	-71.7007
9.84625	46.2361	-19.7834	-7.09717	-45.1143	0.470581	5.77283	6.09387	11.5645	103.742	39.9238	2.10071	1.37366	54.5095	8.21704	-33.6655	-11.2032
9.90629	33.4407	-11.7529	-53.4412	6.13232	29.8871	-40.5669	-43.385	34.4756	41.8075	16.1489	39.7175	36.3363	80.5029	28.0195	-25.8008	29.4984
9.96632	80.532	33.6545	-16.3766	-21.0399	-21.2792	-47.9863	26.3259	-18.9272	19.1156	-28.0562	-3.53943	-51.2518	14.3499	-15.7173	22.9943	34.7296
10.0264	-20.1703	-21.1293	-18.7026	-2.02942	-21.3378	11.9912	71.9863	22.6156	103.332	-46.6266	24.3887	30.5802	19.0763	30.4072	3.80963	-66.9089
10.0864	-23.0809	0.682678	-79.786	64.3706	-34.4253	55.3232	10.3724	46.4606	13.9116	-14.5763	64.4163	-50.7524	-10.1033	47.4688	-83.2819	-47.7665
10.1464	10.0016	39.373	-19.855	36.6268	20.8179	-2.34094	40.1674	-16.5321	3.72766	9.01099	29.4385	40.5524	-87.9391	41.0168	55.6834	-20.6459
10.2065	15.0972	29.7166	-51.4363	45.3467	-2.11584	-37.7544	25.7188	-51.9423	-39.7715	29.5885	38.6715	33.6293	12.7803	108.058	-5.06158	6.57483
10.2665	41.2802	-22.6499	12.5574	-44.5083	-26.1249	3.52893	30.3995	45.7142	-66.9554	91.6337	23.432	83.855	14.0551	13.7578	-17.9312	-15.0184
10.3266	78.7992	47.4617	32.0217	38.3253	87.8921	34.12	61.4652	29.5057	-24.1173	-53.9574	14.8909	-23.5568	-4.73853	58.2633	22.5197	36.2355
10.3866	-12.0674	15.6083	-28.2706	3.3219	-20.7029	33.1674	34.8615	-21.2441	65.7571	26.7667	31.6624	81.9977	-12.6536	-0.656006	-27.9264	-62.8294
10.4466	89.0233	50.3329	42.473	-15.0219	6.573	60.412	58.7372	14.4178	-14.5905	-70.965	19.8383	10.0814	0.358521	24.4991	43.5146	-7.97699
10.5067	74.2412	7.03326	-11.9408	-0.246582	45.4648	42.41	-14.8159	-17.2236	25.8333	89.2618	-77.4382	11.759	-25.7377	-36.847	38.5651	5.94153
10.5667	40.6179	-7.5224	21.7881	-49.2394	1.19922	-16.3671	30.2084	-48.9875	-46.7996	-0.834473	5.3125	62.2975	-52.5504	10.6266	20.7834	-35.4523
10.6267	-24.5009	33.3792	30.0486	62.8436	31.6581	40.7543	32.6891	5.56921	15.2192	5.43738	-20.8916	28.2184	22.5334	-76.969	-7.30621	2.82202
10.6868	-17.9313	13.8384	-75.8244	77.922	47.6521	25.1187	21.9027	-8.84692	-10.0764	-58.1669	-8.18494	6.14148	76.0354	-63.2317	-12.3769	-41.2949
10.7468	60.8057	10.7761	-45.73	3.85779	18.3228	-41.5447	-67.7379	8.00378	-41.913	67.3945	32.2418	82.8015	54.734	-9.68811	40.2595	-10.431
10.8069	-5.40521	-67.9348	-0.776245	-76.191	-39.8439	58.6648	-17.4982	-88.3525	54.285	-22.4254	104.54	-12.2194	-10.6198	16.2657	-43.7172	30.4652
10.8669	46.096	-18.8013	65.374	48.376	-69.9943	-26.7734	-19.1709	22.7279	-20.6635	32.8318	40.5841	-22.3687	-7.62671	-9.69031	-26.2192	-50.6088
10.9269	25.9434	-40.9945	36.4031	15.8286	-80.811	-6.59216	-37.1748	-78.5901	-10.3492	-1.25159	81.8728	44.3308	87.377	82.1813	49.3077	33.2735
10.987	-53.9404	-42.3707	14.7774	42.728	42.6569	9.40393	-38.0403	12.0312	-62.9965	-15.6479	38.4249	89.969	-5.42981	-16.9257	-41.9589	13.7288
11.047	6.22473	9.82172	-4.8855	33.3816	36.5627	41.4241	-52.4523	-11.1514	26.858	81.2185	38.7791	10.7397	-24.4413	43.8459	10.6902	3.32233
11.107	50.4933	-18.0566	21.0723	70.7012	2.1554	-57.7831	-9.93884	23.0334	-57.5729	98.8894	-8.16577	78.9727	6.54846	40.2242	52.5812	-47.656
11.1671	17.6486	-9.58496	-5.59613	-7.04846	-63.8408	-68.4821	-22.4965	26.417	-67.6934	46.9163	69.9182	-53.875	-64.9883	-3.76392	30.8698	-4.03119
11.2271	17.935	36.0806	-10.5345	-54.4108	32.6766	42.0673	16.2955	-28.2841	-41.127	86.7339	46.1283	-44.2506	-34.6039	27.9194	54.6379	55.1227
11.2872	71.3325	32.517	38.5867	75.4506	70.0309	-16.3287	30.8947	37.5546	9.41772	38.4393	39.9545	26.5392	30.515	35.5259	60.9813	17.8691
11.3472	52.2367	33.6187	73.1542	68.8556	-23.1315	-4.07324	2.61145	-52.4609	69.2616	-8.46716	-42.64	18.3821	28.6442	37.5602	9.48926	-11.1427
11.4072	30.1711	-37.9662	-34.5304	23.9674	-77.4424	6.93152	42.1134	-28.8625	-24.0103	-35.2841	-33.571	-11.9377	-6.48743	-61.4756	-31.6965	-45.2332
11.4673	-11.1182	-6.25726	-26.3154	31.2346	-29.6215	80.9386	52.9609	30.9207	16.3265	51.6483	85.6718	68.9841	-14.5317	17.5468	7.61298	-61.6988
11.5273	37.416	10.8209	-0.670471	-28.1737	-54.3032	29.2821	-40.7842	-38.1893	-56.9901	43.0901	23.498	123.796	-54.2755	91.6779	-3.68585	41.1736
11.5874	12.9089	-41.4724	63.3103	-112.448	5.33301	10.5514	-3.98962	-98.5519	-51.8008	4.08142	-33.2181	-9.78931	-41.5524	64.7361	-43.4377	-0.649597
11.6474	14.8176	18.94	-8.30646	-0.972656	8.53223	-84.2365	-18.3505	23.1277	-70.4026	24.7347	-3.01685	43.0699	52.3517	14.6605	14.8336	26.4946
11.7074	31.21	38.642	-87.1057	-6.78088	-31.0123	37.3662	78.1495	-53.3105	44.2833	9.08093	74.3547	23.8092	25.665	-45.5372	9.63092	22.108
11.7675	6.00446	-14.3734	-20.5029	11.4358	9.48706	46.559	46.8523	43.1309	54.8591	26.0924	27.3021	70.8391	-79.9146	-25.7544	11.9114	-10.5127
11.8275	2.55719	20.6337	-40.8655	26.1864	-76.2563	-31.66	-9.34949	2.5918	-69.4312	71.833	-45.4669	10.8116	-42.5286	35.0769	-4.4516	-14.5637
11.8875	35.1239	19.6634	62.445	-13.8062	-9.25818	-23.7716	-19.2358	-28.8203	-160.826	120.339	31.6272	20.5037	24.1591	37.7682	204.956	65
11.9476	7.44403	-15.3776	44.6036	-99.9546	-84.4211	-102.051	-66.0079	-33.424	-47.6454	24.0071	135.538	14.6299	36.3225	35.4937	105.289	13.8225
12.0076	-3.85925	-54.217	28.4175	-6.34692	-39.9517	5.99353	-80.0405	39.8971	-15.926	18.72	-14.125	-7.08545	-50.8157	-48.8813	48.5352	-22.9512
12.0677	4.2146	6.50012	110.934	-65.7644	-17.2233	-63.2504	-63.1615	-95.9514	-23.235	53.5208	-39.9746	-11.3303	-19.1929	-14.7233	-32.1769	30.507
12.1277	-27.7184	-14.7637	9.88379	24.76	-11.7533	-33.3171	47.8303	13.4973	-58.0531	46.6628	16.8412	54.7743	-29.8412	80.1278	79.0537	14.1594
12.1877	-6.87811	-24.2099	-14.4908	29.6895	39.7771	-39.4031	24.933	127.5	73.8888	91.5122	-11.8643	-43.9966	-59.6559	-24.2935	61.1465	53.5808
12.2478	-79.6934	-8.53119	53.0521	30.5973	12.5958	43.8777	-29.1703	-8.97754	2.58337	2.37146	38.968	-1.62329	34.33	28.7423	150.234	8.97784
12.3078	33.446	-14.3657	34.4692	11.9723	39.5896	7.85181	-3.90088	56.7256	-4.83887	32.2278	65.7843	18.2351	-11.1433	9.16528	117.075	16.9208
12.3678	30.4846	3.42767	-29.9385	83.6576	2.89929	9.70825	-33.9818	-19.1527	-28.9529	30.3739	11.4952	14.6971	40.1409	41.6622	-27.4604	-95.4345
12.4279	77.2924	72.8085	28.3702	-21.817	2.27454	0.865845	-15.8824	27.5061	2.86548	67.7731	7.38477	51.6598	57.7784	68.8652	124.551	13.8019
12.4879	43.303	46.6064	21.9996	-29.8925	55.2329	28.7161	66.5973	-40.2594	108.996	51.7074	8.06372	6.65063	-57.3768	-34.9248	79.1636	91.8593
12.548	64.0373	-37.8278	0.608582	-20.2079	-103.663	42.1836	-16.2749	2.36755	38.9075	-8.06226	16.2137	-11.9233	-48.7455	19.2976	176.872	14.556
12.608	92.4531	-56.0102	35.2109	-126.316	-61.0425	11.3724	-42.3322	-55.5063	-45.1519	46.5188	66.1865	17.0892	17.0513	1.703	37.2836	-18.593
12.668	74.0239	-28.797	9.97845	23.2228	30.1802	31.0935	77.6033	8.1969	12.7599	-76.8641	-1.70251	-21.4562	-42.6783	-0.611694	211.017	-5.43848
12.7281	-25.8052	-24.6145	-38.5838	18.45	-10.6611	29.4885	66.3055	-56.7189	-108.99	72.5942	26.3734	12.7466	-10.473	8.47681	105.86	-58.0612
12.7881	-19.4214	0.0747681	-31.144	-7.47607	3.51013	13.0616	73.4125	-12.5905	23.8188	-14.964	-0.0212402	18.5907	27.6119	-30.8829	71.712	14.7762
12.8482	59.8789	34.5761	12.2401	-35.4629	50.7856	-42.9189	-31.8921	45.2273	-31.2036	60.5641	21.7896	23.7886	16.5337	-20.475	97.1114	21.8902
12.9082	75.3647	23.5858	-41.0693	-70.7155	-41.5697	19.2385	0.550415	-58.2845	-78.9749	12.5519	36.6149	-30.293	-13.5422	-94.6246	191.029	5.73975
12.9682	51.8078	53.7794	11.5476	35.8336	88.8854	43.162	19.7644	-7.85901	69.1005	-57.5228	20.5066	-6.24097	84.0294	-10.5543	110.85	-39.748
13.0283	24.0027	-20.8718	-13.3923	-12.4463	-68.3485	-7.03833	31.6442	-21.8663	-60.8529	65.2494	55.6543	23.271	10.9185	-19.9957	-23.2359	-7.74915
13.0883	2.63794	-26.876	50.8816	19.6887	-48.9535	-18.7305	22.7135	-14.5303	-20.991	40.1277	-14.8508	20.928	52.0631	-29.359	36.47	12.3597
13.1483	-14.0371	11.1169	-64.3721	-8.33569	-68.7051	-35.7478	53.9133	-73.7965	-15.6084	27.1711	111.408	25.5315	37.0363	48.99	-27.0776	53.7339
13.2084	26.1512	-8.51831	26.3169	-4.6864	-31.1792	-17.5431	13.4885	-1.72168	108.017	-58.5637	-24.9163	38.5068	-62.2966	65.0099	102.467	5.19135
13.2684	9.79791	-51.2523	54.4644	-21.7535	-66.9923	66.9647	-111.111	-57.2913	38.2274	-61.6656	-6.8291	13.6333	-20.3748	39.3571	115.978	-38.6805
13.3285	22.1132	35.5289	29.5138	14.3915	18.2152	90.6646	105.068	53.6804	5.8855	20.1516	-25.2174	-11.1393	27.6198	-14.7474	179.88	52.8214
13.3885	63.0311	35.4363	-11.5872	-40.4022	-71.256	29.0037	26.4358	1.5603	-66.8917	65.4958	53.178	4.32654	-14.5311	25.2617	-11.344	12.878
13.4485	4.65015	29.0789	-71.6216	-48.0096	-30.7272	-47.2292	45.4337	-68.7396	-129.153	-45.5736	36.2275	-35.6537	-43.6504	-26.1311	-51.3895	0.227661
13.5086	50.825	11.4283	-35.4187	8.80078	-23.6891	1.0448	86.0664	29.9792	32.4771	3.82947	-36.2421	-7.7157	-29.1195	-59.2146	22.6486	-0.864929
13.5686	-34.1624	-36.8556	-27.3018	-32.1489	-15.3185	-76.6833	26.8304	-42.1772	18.7706	37.3131	5.05811	6.58728	5.63025	-68.6522	-0.316528	49.3432
13.6286	-38.6924	31.962	12.3583	-36.9272	-29.1329	-37.7201	-47.9319	-67.5531	-58.1056	-3.79028	-42.8412	-1.78516	-69.9679	-75.5673	50.0032	-8.49554
13.6887	12.3029	38.9004	32.4487	5.50293	15.8544	0.0179443	59.9545	-27.7408	5.16675	75.7075	-53.1736	92.7314	9.64392	-7.63013	33.5853	-39.1244
13.7487	-9.3219	-45.177	-38.4176	63.3361	79.4576	29.0588	112.099	75.0958	3.60608	-3.26465	55.3323	16.6543	25.3003	85.9128	-22.8182	14.5842
13.8088	13.3522	-20.2999	37.6309	80.5461	-48.1611	-37.6204	-6.00427	-50.4269	-101.336	21.9606	5.07971	95.6338	2.82605	-28.7858	29.5776	-31.8005
13.8688	-1.6665	14.4395	10.3599	47.4326	4.64417	2.78809	-8.43494	3.95032	31.8528	56.9698	-37.7815	97.2352	41.2361	85.6971	23.6593	25.1235
13.9288	61.4019	47.766	64.1017	42.0724	-25.3403	34.6746	47.8561	-8.28064	2.44666	74.6552	33.3418	20.9775	-12.3177	-5.74158	44.9227	-19.5534
13.9889	-43.0673	-1.35992	-49.2222	22.2008	-0.694946	-53.4598	-0.173096	4.41992	-4.50195	33.1024	25.3783	48.3831	23.4097	-37.5807	39.3539	28.915
14.0489	-15.4839	-4.07013	-0.247375	10.4824	-6.82458	65.4055	55.2311	-14.6354	-49.3978	-64.7573	40.6825	18.1534	-34.8037	-96.1978	119.96	-21.9569
14.109	-19.1322	-8.84802	-33.9243	-58.3235	-14.4288	13.7488	32.1896	-53.9567	65.3481	32.2064	-14.9628	-59.2794	70.1014	49.8871	121.375	4.12006
14.169	-10.9619	-54.8816	-10.1369	81.6342	65.8102	-10.7506	-37.7969	6.90698	-0.59375	28.1034	-8.12659	15.8004	-12.3594	12.7	162.657	-28.3018
14.229	60.7661	14.1731	-6.16638	23.8702	-46.7062	-10.4868	6.64087	39.6388	44.8453	-45.8444	66.0978	8.39197	12.9457	31.1215	162.628	38.1765
14.2891	-20.5383	-8.6571	7.55896	84.0405	10.6554	-2.88745	16.0496	-31.3243	18.4554	69.6489	5.98669	35.7094	-65.3398	-15.2748	95.6532	6.40466
14.3491	23.153	-72.8397	-22.0143	47.3992	-30.939	62.7605	-14.772	-28.3893	-46.3324	68.1372	31.1068	-20.1047	18.4388	40.6699	72.8754	22.679
14.4091	19.0908	-10.155	47.9913	-9.82825	83.3126	-1.02075	-37.2186	48.9111	-5.83936	-51.2256	72.1797	47.4777	3.53198	74.6577	32.0908	-2.27191
14.4692	45.8263	-25.4593	20.7031	-8.20374	-48.8208	8.92566	19.7982	21.9658	6.89209	22.6765	-8.2677	27.0967	31.4016	-17.8434	18.7379	-40.7408
14.5292	77.9985	-13.5341	-27.5817	23.7098	50.3888	-77.8959	-13.108	4.66284	-15.6494	62.8617	184.035	53.6489	58.929	-9.22034	144.209	-33.6204
14.5893	70.4399	26.7452	31.4429	-46.54	83.7211	-60.1835	-41.4158	-41.6755	-58.4437	-30.5198	21.1392	29.7584	-107.878	-69.6788	93.9822	13.3927
14.6493	-62.3	-47.9207	5.50568	-55.131	41.6718	26.6014	-26.9249	16.5896	-11.6445	135.895	23.0322	22.4386	-8.5979	51.2938	-5.60706	25.3994
14.7093	11.4906	-20.6191	-44.2036	48.1162	-54.9475	-56.5144	-93.2568	-49.5653	17.8108	54.2026	0.0932617	86.0261	40.3907	59.6854	166.002	-23.2998
14.7694	-26.3926	8.83997	-11.1994	-25.4921	29.7522	-27.8534	-7.25598	19.8462	3.24182	2.86829	62.0615	62.026	37.1423	71.8839	171.184	-26.9835
14.8294	-6.46332	-15.6179	-0.020813	48.7334	10.1139	18.5206	24.0002	-35.5859	32.5206	48.733	61.8707	37.3268	17.3673	31.1962	163.092	-10.6925
14.8894	41.134	4.81793	-26.0916	-30.7263	10.9132	-13.8772	-32.8303	-61.95	-100.336	-102.785	38.4451	68.9182	10.0901	-36.6893	179.158	4.79034
14.9495	36.4592	-35.9867	-11.6432	30.0431	52.3318	-63.4401	1.1554	27.8418	27.7651	12.3655	-33.2089	40.2734	-58.0293	27.7598	127.111	0.719421
15.0095	8.46954	-14.095	-18.4736	38.8896	-26.3704	116.788	-22.3573	14.8032	-29.5315	94.9038	17.3975	82.8915	11.7239	41.1633	144.107	-20.5051
15.0696	75.6942	-31.5503	10.36	10.0017	-80.2905	64.5608	32.5115	56.5963	13.4741	31.1658	54.7737	-31.2505	-11.6353	2.57812	85.5621	-66.9427
15.1296	47.6083	-49.5265	9.3374	142.568	73.3365	77.5664	78.2284	87.8345	120.744	-28.8031	-0.772583	-49.2968	8.56152	46.2281	212.026	25.6399
15.1896	-6.10571	57.3692	-35.307	15.3988	12.6067	-30.1394	-20.3644	23.9908	-7.18701	64.6792	48.8497	65.7072	-5.42224	-17.5347	82.5303	68.7961
15.2497	48.587	-5.28552	1.39355	12.651	101.377	1.75891	13.6171	-4.40076	-5.73352	143.719	22.7087	-29.9117	9.69385	60.317	113.58	20.13
15.3097	-14.4313	-10.1522	-79.4126	18.9906	-8.5564	-149.891	-28.6882	-86.9183	44.0636	59.3589	15.8424	-29.035	50.0154	21.5823	183.068	-22.3961
15.3698	33.3688	-96.9641	18.619	51.0142	4.2168	27.9415	-4.86621	131.513	9.32764	36.8857	31.8268	-47.2933	2.37952	-17.4956	4.71777	-12.1938
15.4298	3.40527	14.6583	-14.2139	-1.03162	-8.08667	-3.93359	32.7227	15.3801	-93.0824	-87.3206	33.0186	-23.5557	0.363647	17.4167	103.949	-1.3645
15.4898	25.0045	46.1724	-8.64569	24.2706	31.1077	35.6219	55.2694	39.5343	85.1683	-26.4628	56.0836	93.8223	32.874	-5.6416	206.304	61.1853
15.5499	-11.3393	51.8676	8.38062	21.915	54.3921	-51.7518	58.3788	24.7263	57.5275	77.5409	18.8146	4.46667	-1.48499	53.3549	128.753	58.4346
15.6099	-45.0768	-57.8715	78.4883	-20.9094	-58.7612	30.7621	-31.8364	12.4977	112.363	56.4594	40.9039	24.3816	36.6981	14.9036	64.5122	5.03583
15.6699	37.3478	36.9164	53.1982	58.6602	-22.8696	60.8521	37.8853	60.2234	20.746	47.6572	63.6381	25.7184	68.0503	35.9108	97.8702	1.97717
15.73	10.5488	-27.6662	6.19147	40.7	59.1721	9.12329	-18.2063	46.0085	-30.5403	29.5861	6.59937	-98.6077	-42.5649	-30.2274	147.321	21.1772
15.79	-33.2225	3.23145	1.65802	54.3505	20.7351	-5.28662	45.7162	64.2902	-18.677	41.2863	-5.04126	96.5688	-38.9055	-23.6488	128.536	-8.72424
15.8501	-0.107239	-23.481	34.9125	38.7614	30.7856	19.1687	-20.1692	-24.1582	-35.5664	-6.84399	-55.075	-35.3046	-3.2821	-43.052	108.501	44.6209
15.9101	14.9542	34.1857	70.9431	-4.02185	0.947754	8.01685	39.9459	12.4448	112.424	60.6443	101.879	26.6289	-4.97278	-18.2697	180.872	33.7014
15.9701	34.9957	-38.9612	50.235	-99.1417	84.5718	-22.2125	21.3328	49.5809	-63.3699	-69.5079	0.802856	-8.89233	-46.9977	-56.8147	125.335	3.73267
16.0302	27.9219	-7.81427	34.6059	-13.0358	-24.528	8.6084	-39.2079	43.8907	57.0592	19.4298	-4.71887	33.645	36.9385	-19.3342	83.9141	-8.19659
16.0902	-8.5061	21.6859	54.4119	6.63293	35.3688	29.6051	18.3395	-24.3618	-3.01794	15.9475	27.5826	1.0188	14.8911	-83.546	158.736	16.0085
16.1502	38.2563	-0.602295	42.2679	-35.6001	-32.0383	-9.09265	19.3208	-27.6329	-8.80969	34.2018	25.3087	42.0457	45.3224	37.0555	163.842	9.48474
16.2103	12.4313	-22.0751	-43.5313	25.1919	69.1268	-21.1373	-30.7065	4.70972	-28.7786	91.4551	5.78699	28.3398	46.0631	36.7996	166.876	42.0897
16.2703	-6.62048	-44.1675	-9.51459	-43.2496	-48.2974	27.2406	-54.0596	31.1277	39.306	81.3228	36.1022	-18.5175	-16.5504	41.1682	7.27362	-21.0898
16.3304	38.837	-0.371765	21.672	23.1527	-11.9301	-5.08813	-4.70581	-0.56665	-37.2463	-5.45593	33.1079	-54.3927	-62.7489	30.6774	57.7825	24.9211
16.3904	-15.7173	-0.980164	32.3601	0.76123	67.4147	-48.5536	58.879	-7.33716	-21.7166	103.054	87.7716	-3.4198	56.3372	-28.9152	39.0936	4.78595
16.4504	-32.3872	-34.657	-21.0068	-47.6183	61.7474	-19.8281	-27.2291	-57.6172	49.597	42.9519	117.949	16.7046	25.3656	101.686	162.813	-63.3658
16.5105	43.894	-25.5828	37.7148	-93.4998	-91.0859	5.38379	-33.5854	12.0172	10.5674	97.3706	4.39355	61.9615	37.8744	94.0033	14.871	-4.98389
16.5705	59.9691	-50.8405	40.4704	108.11	9.81628	10.4777	-25.8217	64.6744	3.02673	58.7612	36.9703	42.145	-16.1547	62.3088	10.4949	-2.77124
16.6306	21.7036	3.70972	10.1456	-17.4011	45.8651	-57.5355	72.8262	-23.5165	-46.1113	115.684	82.1027	8.48157	-11.8226	29.726	46.8295	-18.8785
16.6906	-17.0174	-28.9174	-33.1276	-55.9659	-10.594	60.9814	-74.1326	12.0125	78.855	13.0652	29.0746	-13.7528	31.6338	70.9161	131.205	-62.5075
16.7506	65.7809	14.282	53.8406	64.7864	-48.6122	-7.86511	18.1947	-13.0193	-98.4504	-32.8392	21.238	11.7484	-41.744	64.78	141.636	50.2863
16.8107	-10.212	-53.621	-22.5359	-10.4613	0.738892	39.3929	25.2766	-1.0094	-31.5618	30.4928	7.11401	-98.1139	28.2816	11.9363	93.0637	-69.7825
16.8707	-39.4777	2.34119	33.509	10.9626	-59.8361	19.0034	-61.1671	-36.8859	5.81409	-23.5146	35.3727	-59.1284	-15.3318	-14.1194	27.5973	-18.7238
16.9307	-15.9505	-19.7313	20.4539	33.2726	-30.7668	-77.5421	-88.0159	-86.7048	-71.2395	-42.3591	19.5907	146.032	53.2482	-28.6823	117.977	-42.7889
16.9908	52.0947	-23.6849	43.8116	-58.5522	-50.0063	5.94543	-12.7894	-0.78772	29.5315	59.8884	-4.19324	60.6542	6.08679	-13.2251	131.558	49.0365
17.0508	-30.4712	3.9729	-28.1146	-20.4779	-10.6034	43.7292	100.114	-4.58789	21.0847	-2.80847	-35.1506	58.6406	84.1246	105.976	188.059	16.5096
17.1109	-24.6658	10.9065	30.8324	26.9656	-42.8051	-16.8423	42.9269	30.4991	18.8298	-6.44983	10.3206	35.0239	73.4343	18.4585	39.0046	36.3226
17.1709	-24.6612	38.5378	11.7578	53.5951	-20.2128	17.9712	41.4941	-44.3761	61.0734	-41.4712	-12.8749	28.0854	57.0502	-2.79602	174.307	-28.2519
17.2309	27.5951	13.7422	-8.2948	-48.7257	-15.1973	-12.0964	-9.00879	7.59766	38.8851	12.1631	4.07617	45.8424	-43.2285	-3.86365	15.4305	7.94519
17.291	40.9005	-15.9427	30.8323	-4.771	-44.0992	10.863	-70.7992	-30.9913	-25.2808	-3.53845	3.30664	48.053	-25.9988	-26.182	76.4771	35.4869
17.351	-30.1774	11.8641	7.57733	49.4865	15.8749	-80.3213	30.8909	-2.06519	43.1844	-22.0026	38.6903	-17.2014	-57.6603	19.2462	164.857	-26.785
17.411	6.82129	5.77795	38.46	-19.3773	32.7968	39.9054	-9.76453	23.752	-37.5948	-67.9843	15.5447	22.7941	5.47559	-0.438232	124.164	47.0378
17.4711	-11.9135	-23.9791	-3.64508	15.7893	-0.338867	48.8253	13.0009	40.9994	44.3395	-12.2635	55.038	44.6075	-59.603	36.3444	5.53632	-26.7187
17.5311	-45.3711	-80.624	-8.03076	11.6125	-64.7251	-11.6654	24.0256	-7.30701	-55.2269	119.243	53.538	1.16101	141.876	20.0564	138.903	-42.591
17.5912	38.7007	32.9653	-36.7757	-45.2771	1.83032	37.3877	1.48877	-46.5428	-32.4856	-53.9027	-27.271	-6.42395	-51.4789	46.1403	21.9488	24.2914
17.6512	-11.2335	-39.8655	-16.1211	-56.5989	-81.9613	-33.1306	-49.0676	-65.7803	-128.995	16.241	-17.3383	38.2423	3.32703	2.53845	95.0181	-19.1622
17.7112	4.23645	17.8652	34.9012	-4.57153	-20.4633	-34.9447	29.009	-58.9917	13.0248	-32.4116	0.012207	-62.3683	-52.453	29.3341	71.6305	-3.40851
17.7713	28.8911	51.0331	51.8048	33.307	-62.7997	-81.0236	3.11816	-0.899048	-32.8252	25.8027	100.586	58.4637	-13.3223	-21.4836	71.0377	49.4922
17.8313	39.5687	-5.38513	19.6772	7.56238	35.9193	79.1245	50.288	48.2968	28.8647	-69.4897	30.7271	84.3646	-23.9924	-33.9359	35.6923	64.6312
17.8914	40.9215	-4.59027	1.20984	-19.7714	57.0439	-58.9358	-15.0565	-16.9071	-16.4385	5.01135	64.7167	23.3101	36.7421	-6.1864	3.9455	-27.6973
17.9514	72.8424	5.21442	-49.8844	69.0278	49.1134	93.3514	54.1888	-36.6793	91.979	-13.0769	50.9655	5.41772	-35.0928	12.7371	-7.42004	-1.69049
18.0114	-1.09888	47.3054	-22.5782	18.274	1.54956	90.2833	-12.0154	85.7949	-64.5553	82.4347	61.1588	25.8766	2.14905	27.8651	-26.069	21.5273
18.0715	26.379	13.1675	51.5927	25.244	47.6792	-73.3577	72.0767	28.462	1.66162	-43.9675	-34.6064	58.9041	-32.119	75.0493	8.69659	-3.38708
18.1315	-31.7518	-3.81189	75.5615	-29.9393	37.6338	-71.3243	37.9236	50.0229	-15.0042	30.3887	-35.5367	10.3619	19.5842	-40.2909	-22.7549	28.175
18.1915	-4.67841	-36.2906	29.7201	-51.8005	-0.0228271	20.3789	41.7322	-3.04907	-44.1615	-106.108	31.4121	-23.0107	26.4335	-27.9521	48.7603	7.87653
18.2516	-26.3829	-23.1826	-39.0659	9.79565	54.2656	-9.27966	-46.2279	9.04138	-3.08191	64.3145	12.8937	28.8955	-16.385	13.7242	20.887	-19.0702
18.3116	-19.8956	8.1886	19.2078	15.0289	46.0753	-18.9788	-19.9867	10.9843	10.1475	-1.88904	36.3007	-41.358	14.522	0.0391846	6.66492	2.38391
18.3717	-36.4313	15.7866	-27.3793	27.9515	88.269	-15.6617	62.1267	80.6447	72.2682	36.1686	-11.4468	66.4731	68.2074	-7.40063	28.9573	32.4658
18.4317	91.6658	-23.1889	-6.00629	71.8534	-17.4897	-5.04224	37.7064	-10.8853	-57.6046	103.513	-2.93884	87.8123	29.7103	27.0273	-46.4185	-28.4525
18.4917	38.1319	-22.4681	50.4798	-45.106	-41.3218	-54.0173	39.2513	-9.14319	24.687	52.6149	18.3612	-60.6169	-27.7015	11.7811	-24.1687	-26.6635
18.5518	-2.02795	-11.6834	10.9624	-6.12244	11.7911	12.9987	17.9069	39.5209	-34.1981	80.7472	-10.6824	-33.7094	13.899	-8.89368	34.955	-10.4629
18.6118	35.3654	60.1917	-35.0364	10.5248	-10.7418	-56.4124	0.918335	4.14551	46.0616	100.304	73.3739	41.5946	24.5966	14.7239	-45.1044	-29.8995
18.6718	-38.3469	41.5806	1.43561	-55.8596	69.5739	90.6641	21.5758	94.8068	1.98193	-59.7084	47.528	-22.2384	2.77808	-40.7609	-7.32111	28.6588
18.7319	3.21033	19.1833	55.0563	0.344604	-32.6945	61.932	-35.2158	6.65491	-13.5171	48.8566	45.0278	65.6804	26.2085	47.7052	-48.5469	-5.64801
18.7919	12.6942	-35.5923	40.9233	11.661	9.77185	20.6465	77.5365	60.7438	-26.4659	76.8029	-19.943	5.7113	-29.957	-51.894	28.4088	-49.4156
18.852	23.2124	-58.8525	25.7206	59.2588	5.01062	106.965	28.0688	122.717	-4.94946	2.91309	15.9059	42.7206	-22.2362	58.6201	-22.2037	33.9864
18.912	-11.5647	-42.7556	47.8644	63.4075	42.6838	23.1342	63.2899	-47.4836	7.54102	10.7704	33.6128	-30.569	-66.1562	38.2349	30.7914	-21.5999
18.972	36.4985	-35.9821	-9.25488	118.186	-30.3555	-14.5259	4.83362	-10.5883	43.1123	-20.2883	-46.3835	44.6765	23.7198	76.4469	-6.54108	4.45715
19.0321	20.271	-0.202087	-0.821411	33.1022	30.4604	18.2086	-26.1667	-30.9935	-9.75073	38.7655	36.1111	18.0945	-13.6581	2.07861	26.3804	-21.586
19.0921	-29.9545	41.3732	62.0522	-4.2655	9.48901	-22.875	3.5365	94.0172	44.3414	76.574	68.2125	31.6932	27.4525	81.9606	-14.4693	14.0935
19.1522	-32.548	-4.64062	-19.0419	42.1926	32.7518	40.1702	25.3324	17.3431	4.95593	38.1655	-12.4718	10.074	74.4392	35.8885	-28.072	-72.0853
19.2122	-0.919006	18.3472	35.7702	-9.08643	-48.5989	52.5138	9.29089	-17.2882	-17.6481	40.1049	77.1658	21.9534	64.9855	16.9019	-20.2886	10.0202
19.2722	23.7003	34.7823	-31.8053	45.5302	64.6288	19.9158	6.51306	28.5895	82.5155	9.72937	-90.5568	62.4014	63.7234	-65.0071	15.263	14.8859
19.3323	9.44189	-36.9896	-34.1664	-7.5658	-18.4802	-2.95972	18.828	-28.7782	-2.49915	103.668	4.43848	6.34326	-8.30774	-54.6265	31.5684	9.78528
19.3923	19.3303	20.0221	21.0977	119.673	34.3806	65.5793	10.8538	-36.0616	-3.28748	-3.8634	-8.01331	3.80164	-30.8895	-90.8643	-23.443	-20.2652
19.4523	43.627	68.0773	30.3098	55.3403	7.5011	6.39929	-1.68835	-46.3845	7.94934	31.8508	29.7482	9.73779	-35.1578	-49.615	91.7341	33.2125
19.5124	60.0031	-3.08319	33.1789	-46.7205	62.369	7.42017	43.2365	-23.887	32.1824	-85.8259	20.1697	19.4978	27.4386	-30.194	-82.2529	42.9784
19.5724	21.2863	-38.9917	-18.5346	19.7842	-40.7009	30.7434	-54.8403	-13.423	83.8414	-15.6292	12.9861	36.0804	8.09534	44.8918	6.37329	19.4273
19.6325	10.4917	-30.4611	7.84094	-10.1208	61.9736	-42.9753	-12.3591	20.4888	4.91052	93.8116	10.1226	69.2412	-32.9969	25.0309	-5.11755	98.9387
19.6925	102.164	-40.8043	-6.54718	-32.5996	-30.4786	-46.2285	-42.5653	66.2909	20.1777	-32.181	-8.96228	-5.15308	-19.5869	-32.9148	-21.0975	34.5681
19.7525	-18.6227	-0.0939941	42.6962	-38.6624	-52.6234	41.2981	-3.27808	2.19495	-54.8774	12.7012	4.81934	-47.1595	-8.41223	-8.31421	63.1252	-7.09607
19.8126	97.8497	38.3481	57.0037	-65.9926	24.7775	4.4137	2.47485	-70.834	-57.0583	93.8809	-5.42664	41.342	-13.2117	44.1559	59.1247	76.6207
19.8726	51.1112	32.2839	24.0963	2.68579	-94.6733	-83.0847	-83.5796	-33.8218	-96.7034	32.1876	1.71655	54.6522	31.1921	9.33911	9.07709	-16.0793
19.9326	4.24365	36.0223	16.1426	-37.1528	-18.6813	-33.3138	33.9608	76.9832	-12.5687	-7.77734	-28.6865	-14.6694	16.4386	12.0393	59.5443	11.5274
19.9927	-15.934	-15.7698	-0.775146	36.0122	13.5598	-8.57751	27.9977	4.74658	-3.90723	-19.9794	28.3987	21.8654	51.8263	-31.3987	-13.4717	-1.34314
20.0527	11.5437	-22.4402	46.1466	-0.8302	30.0986	-27.0029	-2.2605	45.4927	59.017	59.3129	120.386	85.6635	67.046	86.2566	-8.99304	34.6967
20.1128	75.988	50.1885	44.8444	4.65356	65.861	26.1481	22.3075	52.8782	-77.797	106.752	51.7775	43.2142	43.4156	8.64062	1.35358	-0.348511
20.1728	-20.913	3.30432	-21.3765	8.57971	-29.5305	-57.895	-4.75842	26.1893	37.6431	9.37122	35.0896	28.4315	42.6687	28.3126	41.9218	-18.0278
20.2328	58.3043	-73.4245	-47.1113	50.1038	27.4578	-3.54944	-15.1119	9.48718	29.2009	43.3898	-9.29175	17.7522	68.1621	64.1825	40.6108	0.951233
20.2929	-25.533	-8.06702	63.2249	70.0269	58.8402	-102.215	93.325	-9.91028	-38.22	76.1528	-66.4113	-1.15417	-79.2333	-41.2137	50.254	-17.6044
20.3529	27.0912	-10.3815	-6.44904	-49.7876	-24.8679	-11.9919	33.0903	-29.3282	-118.113	18.7474	79.3669	-32.7195	15.2802	-16.2957	33.1088	-0.650818
20.413	8.38965	3.3017	-1.40411	75.048	-59.1714	-4.18555	18.078	28.8191	-59.5487	40.4209	2.98523	45.4696	30.8347	-45.6276	-7.46918	50.3542
20.473	25.7407	-6.87695	10.2695	-26.2843	-31.8535	-12.6277	21.5488	-2.78577	-15.485	72.4368	66.1859	-4.53333	47.0916	82.7435	-1.67938	-3.14319
20.533	0.0430298	-87.3961	-78.0254	-25.1687	48.0306	63.0559	-20.6365	-5.82751	-20.2721	75.0231	103.907	95.9753	50.5961	14.7076	-24.3221	-26.1682
20.5931	62.673	-4.01746	-7.17566	109.2	39.6309	39.3365	84.2836	18.1416	-21.6714	122.534	12.5669	48.4506	96.8629	23.8961	11.1328	-1.69147
20.6531	-11.2407	1.61554	-20.1393	-4.56677	-37.2589	-33.0846	-83.2761	-30.9795	-2.61047	39.6915	52.4785	55.9967	37.4299	14.9385	-16.2233	-11.5629
20.7131	49.0852	-41.7771	-88.22	43.6726	-85.1788	-3.73401	35.7062	-20.7313	-20.5886	-30.6035	67.7585	22.4921	49.299	50.598	-30.6042	40.1505
20.7732	-8.64258	1.9975	-21.1371	19.7277	6.01965	44.8799	-51.2898	50.2549	-69.7941	-26.2086	-0.450317	42.829	31.5487	108.989	-28.3559	-31.2264
20.8332	-16.6782	2.59717	-63.512	-13.6292	-42.8401	-1.29565	-75.1239	3.14404	-33.4816	39.9656	-12.0591	61.9686	64.3759	16.1324	-12.2919	-30.7363
20.8933	-1.09387	-3.8772	-18.397	16.6338	82.9727	49.6704	40.5754	40.4017	-31.903	-57.1066	18.3757	38.8606	69.1349	-8.29553	-22.2021	7.67249
20.9533	1.18011	39.0551	25.3319	-44.3314	22.2378	70.3098	-9.64697	30.5332	77.2401	30.7013	72.2565	40.964	105.307	96.2546	0.0886841	15.5364
21.0133	0.333618	-6.14099	-39.8383	-58.2749	-18.6804	-104.95	15.5145	-63.1428	-24.452	-0.525024	-30.9878	-9.33984	7.03662	-2.13745	23.5854	53.8699
21.0734	-27.5273	-25.1845	-0.856812	19.5258	-51.6669	13.3202	-27.6213	-18.5627	21.3237	52.0938	6.55969	37.4314	51.9006	2.82019	54.9217	-34.1193
21.1334	3.71527	-25.6081	42.7216	-46.8936	-18.5363	-30.1342	-15.0167	0.854492	-57.6805	121.66	19.8033	10.4656	-32.1008	99.3132	-5.90991	6.60291
21.1934	-18.9338	-4.56775	-7.9422	56.7621	-53.3074	126.811	-15.3693	23.6101	10.1526	-26.7888	-24.7939	-51.0659	32.1342	-7.526	-6.69299	48.47
21.2535	62.4788	-3.47412	-25.0882	-5.68298	-46.6884	33.5786	29.9814	38.3363	66.9453	28.6532	29.1533	32.7092	27.9819	7.52991	1.17065	19.603
21.3135	6.60645	-22.8338	-10.8095	54.6377	-14.1042	-17.6183	-14.0182	59.7472	24.1616	-17.8416	-16.7319	-38.3945	31.0833	39.4686	-19.3575	-6.1817
21.3736	5.22614	11.4407	33.5864	31.9602	-24.1801	-99.3445	-30.8588	-64.9988	-80.8887	-104.925	-8.5304	-74.9905	38.0498	-60.6582	37.3011	-4.02448
21.4336	93.709	-6.0462	-4.8291	43.9995	25.6379	-14.111	-7.29639	-15.1188	10.3616	83.0397	-29.9856	23.16	-28.3989	15.856	-10.677	48.3438
21.4936	70.7844	-40.0529	-35.5803	25.2024	61.3796	68.3143	30.9592	39.4712	-5.16467	-46.0104	82.2904	33.3107	-6.69849	7.81677	-77.5878	-10.1517
21.5537	-49.0109	18.226	-116.905	30.0067	45.4296	-22.9996	14.5986	13.4526	41.4574	36.2411	-55.2776	-71.6251	-43.5485	-27.7609	-20.5569	-8.84229
21.6137	-2.00299	-11.706	-1.74603	20.3693	74.2451	36.0731	49.365	21.9669	60.968	28.0647	71.5521	32.7109	59.92	-10.3484	24.3689	7.29871
21.6738	7.22083	-24.2485	-37.8378	38.8711	95.6792	53.7137	23.2195	-12.6587	8.51807	-9.23547	-58.4324	-39.4213	23.5604	-14.8735	-66.2791	-43.3094
21.7338	32.9946	-0.100708	-27.4182	-33.9449	10.6815	14.8262	-42.979	37.1346	38.2889	-15.183	32.3602	18.76	2.88696	-67.3838	-25.6456	-1.24725
21.7938	-4.57355	-43.6821	15.866	8.67847	73.0603	-35.025	-0.0305176	60.9135	21.4172	52.9419	22.7776	75.7157	40.4714	-24.1647	28.2573	2.15918
21.8539	-0.966064	17.4018	-22.335	14.3607	-15.5153	77.3099	0.81543	93.1151	44.7128	-0.525757	18.3273	-78.0951	-29.9036	28.1566	33.2088	-13.6868
21.9139	39.9968	51.9814	-6.90271	45.0929	-36.8171	-30.9919	-3.54309	39.9957	-43.7786	27.3101	-53.6182	24.5405	21.6771	-16.2111	8.4201	1.42621
21.9739	26.45	0.637756	-12.7827	-78.9673	-16.6228	-46.0961	-19.66	49.7212	24.4187	44.168	-3.97168	6.32947	78.5138	31.1324	-1.0863	16.7343
22.034	23.1829	-6.00464	-7.80768	119.477	42.8318	61.2937	-25.9263	8.87305	-28.7671	45.8635	-49.2939	-42.8766	72.1625	21.8517	49.0427	-14.2968
22.094	65.3686	-48.6299	-39.6589	-15.4731	75.7252	-3.11206	65.551	11.916	-58.8051	36.8376	-31.7388	16.563	18.2689	-29.8093	-0.344849	-18.8066
22.1541	47.8962	12.4578	32.808	35.4689	49.2129	20.9792	14.1836	39.0715	35.4518	85.0052	34.9514	87.9298	-11.0969	98.5248	5.83136	-5.24976
22.2141	-1.32703	22.3156	-6.70966	13.6279	55.4574	-33.4786	-16.3901	-30.6411	7.66919	46.8566	-84.3871	36.1884	18.5071	-14.1799	1.35455	-28.4023
22.2741	16.8857	11.3007	20.3062	14.0081	-10.936	-2.70703	59.3928	40.7244	9.45435	-1.23206	38.9441	49.1752	12.4489	83.1652	69.5471	41.3853
22.3342	19.6812	18.0651	-7.40161	-21.4321	-6.75439	44.7106	-43.2714	-56.6147	-12.413	-36.8893	34.5122	8.28162	3.32812	-19.2388	-27.0991	10.9927
22.3942	21.283	-1.8938	6.39581	3.56458	10.5605	20.3357	2.93188	58.9695	-19.9944	-35.8171	69.4797	19.0406	-38.7322	-38.5105	29.3217	-15.8041
22.4542	41.6245	50.4801	52.2652	-12.4088	29.8444	-22.9031	17.1764	27.2239	-87.6522	4.34241	47.8634	16.7189	34.7932	-35.3511	59.4485	-12.8231
22.5143	106.709	-9.38043	-22.0038	19.5138	-7.72473	27.5323	-29.916	-21.3188	-3.08276	1.41028	5.99292	-14.2957	47.1017	11.6504	-17.8812	2.0993
22.5743	7.32288	-59.7316	-20.1899	8.651	-2.34412	4.81506	55.5684	37.9077	3.64331	9.58716	16.6693	-4.86328	-18.6736	-20.1161	-12.2264	-34.3884
22.6344	-13.592	-6.98315	44.1696	-29.5211	-65.3239	12.754	-8.48267	-60.759	-72.3406	52.0762	44.7092	39.6301	-12.5277	36.5869	14.0291	85.6923
22.6944	45.4075	12.5671	-53.7753	-9.00879	28.4131	-23.0314	15.1859	8.29211	-37.0223	-82.1053	42.1477	21.1158	-5.16956	16.4921	-8.86407	-20.6594
22.7544	45.218	58.4893	70.6534	-10.6421	-54.484	9.13428	64.9537	-3.69177	-17.8979	-69.7046	-61.6716	27.3258	-36.7888	-52.8057	11.1338	-20.4251
22.8145	-23.8245	-2.79138	74.093	25.1342	87.6847	28.8389	38.8868	19.7347	3.36914	-62.6366	18.2299	48.2966	-24.7922	5.27271	-37.7622	26.8424
22.8745	-11.4761	28.6253	12.3965	100.38	72.8468	-51.9564	30.2881	-86.7698	20.0371	20.949	-35.5219	-31.2791	-28.3994	-35.4752	49.088	-55.906
22.9346	2.99744	-28.8752	100.399	-23.7821	18.762	30.8652	-2.70642	-67.9995	13.5533	17.7539	-41.6638	48.2782	-17.0356	61.5551	-33.6221	-46.7842
22.9946	-5.88403	-33.191	50.3318	-20.9581	40.6722	40.3737	-37.0342	34.4102	-5.23022	60.1453	25.286	58.2178	-25.769	-4.73889	13.2677	-59.2595
23.0546	36.4343	-24.2955	67.079	5.58252	27.2294	23.2035	42.9977	36.5076	-32.9629	5.59277	-51.8781	-57.9056	-40.3215	-11.2156	-33.9189	-37.1621
23.1147	31.1804	-16.1683	52.3202	9.94177	-13.9976	4.54065	-75.1268	-18.5269	-23.3348	32.4626	31.6445	-19.2941	-6.27966	15.8993	23.8391	-39.4756
23.1747	20.6033	20.5001	64.4593	15.8223	43.6096	24.8275	74.9313	-38.2966	-61.5389	26.2664	-34.3757	90.4406	86.3239	45.2979	-73.043	45.1713
23.2347	87.5804	-47.9426	8.565	8.45874	-38.6722	4.19385	31.8777	27.7946	-23.7576	14.6575	44.5488	86.6741	-48.0179	-5.95386	-32.7115	8.20618
23.2948	8.89313	-41.6729	6.22864	-35.9661	-45.2008	0.455322	-24.9537	-38.5309	-62.509	-91.6135	-69.5928	8.07898	-84.3076	-23.4949	11.1504	64.3305
23.3548	-11.2939	-29.5526	48.6465	20.531	5.63501	1.1449	-28.8022	-61.3047	-25.5817	48.3446	-49.6475	-60.2758	-8.75134	-48.6995	-18.4532	10.0117
23.4149	14.6367	-34.1163	54.3132	12.0616	-12.8192	4.36267	-2.39563	24.5148	55.8308	28.3104	15.2584	45.6646	-3.44653	27.322	-0.805664	13.8553
23.4749	-7.89331	-38.4365	-23.3724	5.84875	-54.9734	-91.731	-47.859	-26.7388	-26.4636	72.6403	96.5411	57.8833	3.23975	-8.49805	29.1329	-47.933
23.5349	19.9365	-5.24274	9.26007	41.8381	-24.1826	40.4191	23.5277	57.8921	-24.1992	12.7249	38.26	19.548	22.2432	57.6343	13.5594	-45.3912
23.595	23.2182	-23.5173	11.9299	54.8181	70.9364	22.2212	117.394	43.4879	50.2194	-87.9537	-31.1262	-5.76294	-43.2429	-48.7638	-23.009	16.0715
23.655	42.0692	0.981384	3.40668	93.3693	31.0273	11.2928	83.8302	-5.64062	26.9681	38.8976	-17.576	38.561	-14.5889	27.9695	17.788	46.0056
23.715	-15.6979	-37.6445	-78.2455	55.0433	-26.1351	9.31604	0.397095	2.34216	70.7805	5.40906	-2.59863	120.198	70.3589	-12.5284	9.44421	-11.406
23.7751	-0.524109	3.09174	-54.4679	-35.2186	33.7563	-7.39954	57.3489	-7.20239	19.4197	-14.6804	56.9401	88.2708	69.8745	27.3341	65.0861	13.4911
23.8351	-20.6439	20.9394	-49.3531	-21.359	-5.91455	-37.833	-20.3823	2.14136	-18.6313	63.5259	1.47205	64.6416	-1.72095	-63.4757	9.03101	-4.23578
23.8952	11.3373	-21.5961	-19.0206	-59.2096	-5.10632	-4.47607	-76.1034	-37.0669	-47.1536	-93.54	1.57117	14.0953	-26.9093	21.323	40.7003	46.8293
23.9552	17.4054	-52.6429	-9.24536	-21.3414	16.6744	-24.0673	15.1875	-63.8884	67.4722	-23.8176	12.0566	-9.67358	-32.2678	3.81921	-38.1487	-26.1411
24.0152	47.2215	-48.6087	10.3267	-24.4214	2.04102	43.6194	-91.8876	-38.402	-8.72424	-14.2198	34.1583	-59.6023	36.8177	10.4845	-1.06342	14.9978
24.0753	33.6706	-25.2451	-2.94586	9.50415	6.0282	-60.1915	2.6344	-4.94348	23.1595	71.3175	28.0133	-9.33936	20.5817	-9.69531	71.9545	11.2663
24.1353	19.7856	-47.589	-12.0241	36.2699	-14.5293	1.30371	8.59448	-27.496	23.1548	163.708	-3.33643	55.8674	28.818	-35.0996	78.9406	-41.9442
24.1954	-2.65637	-86.4716	6.98206	29.8439	-11.053	-3.65845	-22.0713	14.0922	27.9636	-10.1794	-28.4042	6.97754	-76.8311	-39.9417	-1.53534	-8.08197
24.2554	11.2029	36.207	32.2665	2.875	48.6489	-7.37708	8.60132	-3.59265	-18.3649	22.1046	7.17432	52.5638	14.3513	4.42163	-12.6649	62.9777
24.3154	0.372314	20.4402	3.31195	-8.56091	-38.8145	5.06018	11.1252	-21.6652	26.0643	13.8832	41.6274	49.4313	-67.7809	-1.8429	2.77893	65.1645
24.3755	3.50525	13.8927	-32.8134	59.5012	78.2769	1.47778	-0.811279	74.4589	-74.2704	-3.73975	-55.3964	-39.069	33.0331	-43.5328	16.1578	10.3335
24.4355	30.8829	-15.4885	5.99408	-1.9502	-23.5607	-2.005	80.9401	10.2312	15.7789	92.9684	17.0333	-21.6482	-13.5161	59.0734	97.5469	-41.8646
24.4955	-7.85193	58.8523	-49.9803	65.7946	101.848	19.3168	22.0304	100.369	14.8334	-31.0621	4.68201	-11.4169	-5.17639	-41.859	-44.4825	-24.8519
24.5556	-35.7996	55.9244	25.9016	6.41968	20.249	-50.6984	-23.0911	12.4215	13.2661	-17.709	49.9685	52.7577	7.08435	17.0946	-26.7344	-14.1262
24.6156	-32.4002	6.94482	-20.9623	-38.4717	-5.69116	35.5657	32.1395	-13.375	52.7401	9.64624	-14.8531	23.9698	-77.6661	62.1417	-20.509	-30.4418
24.6757	47.2296	-30.278	-21.6539	5.53479	-0.253906	-14.4539	5.89844	22.3921	2.00232	105.416	-31.6561	45.5178	36.6051	18.2992	29.8446	42.9177
24.7357	-7.11627	-29.467	-43.0218	-52.995	-51.4049	-19.563	-31.9155	-23.2592	-14.8469	-7.5979	2.83447	85.2598	-53.7244	33.0105	-2.55481	-14.735
24.7957	40.4067	11.1091	19.1851	24.2617	23.9105	13.2209	47.3009	-19.2133	3.15784	37.1974	-53.0382	38.7994	-48.5586	-76.9285	-2.80029	-59.6688
24.8558	48.2207	-22.207	15.957	5.70447	41.7272	-31.4731	35.0801	-34.5436	62.9954	9.23218	68.068	42.5066	53.0082	27.8521	18.268	-2.80792
24.9158	-22.5354	-21.9615	-5.50952	-12.4532	25.5643	-70.507	10.0077	13.6711	6.1106	96.058	27.6642	-29.6359	-8.44421	-11.0608	14.3695	-18.5353
24.9758	-12.8557	-54.9594	-28.1985	25.016	2.01941	-30.032	60.9186	140.449	52.4625	11.6539	10.2144	59.2944	2.94312	-21.7819	15.9365	-45.5439
25.0359	-19.0264	25.1722	19.6035	17.1323	10.4579	-26.5381	79.3422	-22.0271	109.185	-14.0186	12.3538	-37.5895	-47.6384	51.7225	19.5751	21.5079
25.0959	70.2302	-45.6057	-86.952	-56.9362	-1.07349	-33.3304	-73.7214	-22.1676	33.1838	57.5618	30.1403	49.4406	-4.08264	-56.7585	-11.5787	-33.6461
25.156	47.1148	-56.1995	53.0179	74.0592	-51.6703	69.0895	53.8076	56.1742	0.662476	7.71155	-13.9707	101.575	34.2881	-1.6687	48.4149	-52.3737
25.216	-21.5571	19.3132	-16.3625	-42.4435	67.9664	15.9197	89.541	50.4557	-88.938	7.76392	36.5157	85.3989	-12.9666	-19.387	-12.6053	-10.2278
25.276	-10.9569	54.4099	3.33118	15.6545	7.45398	1.17798	-9.50317	-34.9767	-0.414795	-71.301	-15.2574	-16.3905	-84.296	4.65784	-25.6459	-9.36707
25.3361	-44.1545	-52.0535	-8.50903	-27.7511	10.0247	17.6205	12.8235	0.0585938	10.8406	-10.8389	35.6367	29.501	20.9242	8.43958	-9.43591	-18.8915
25.3961	-77.4171	-11.288	-23.707	39.5626	27.2693	56.0352	72.0809	42.9901	-20.7947	-9.16187	31.999	-33.2141	-56.8265	-47.0946	-28.3971	-56.0268
25.4562	-23.0121	0.171387	-33.0552	-49.5012	-41.3947	35.3817	76.9445	37.202	-3.01599	30.5663	15.8967	-20.631	36.9194	-60.4834	-18.7128	-44.4001
25.5162	74.2517	-39.7391	-7.45758	10.0416	70.1079	21.7074	74.9945	83.3979	84.0544	19.9231	-27.2689	-53.5669	75.8192	33.2114	23.2599	13.8607
25.5762	51.3754	-36.9955	-48.6155	19.1313	51.8362	-72.441	-45.1685	-29.5439	-1.92566	10.4425	51.6923	-18.5651	-8.7655	-27.9174	34.4411	40.4965
25.6363	10.374	22.7686	20.5465	-8.18689	26.0457	-67.7639	85.9551	-74.843	-45.2843	-0.108643	-0.753784	-73.9161	43.9296	28.8417	39.2374	16.0985
25.6963	-1.91083	37.3583	-40.8004	-25.0579	31.4628	-54.1478	5.20251	68.7532	36.3669	14.1135	-17.511	12.2368	12.3827	117.87	-61.6381	-60.6875
25.7563	30.0709	39.9796	1.40253	-21.2401	-0.00341797	-31.928	34.1321	-36.5088	-16.157	-5.29712	-10.6926	49.8593	13.0544	-22.3059	-35.8162	-24.6783
25.8164	41.407	-22.8159	-48.2065	-0.559082	23.0004	-38.7338	-57.9629	3.48242	-2.07007	21.2234	30.7024	-5.96362	42.934	-5.44092	-3.99487	-20.8141
25.8764	46.991	-73.7808	65.2609	-65.5276	1.69263	26.3521	-62.2024	-2.34753	11.2277	65.9872	27.9613	57.3636	28.5699	-18.3433	48.4985	-35.6559
25.9365	-29.9501	-27.1505	7.77905	20.5502	38.2721	17.2577	9.43701	44.3578	66.0348	-67.1356	-30.0612	-13.0328	-24.3649	-30.6343	-5.23846	43.8521
25.9965	40.6224	-53.3206	-3.14581	59.6472	-24.4506	-9.64539	68.8665	-81.9043	-54.0371	49.9972	-31.5826	73.5922	-11.9711	-79.0112	-84.123	1.38727
26.0565	42.401	-7.77832	-64.0833	-8.67114	13.9764	12.4794	20.7703	30.3538	-28.0032	54.1693	-25.5895	50.8523	46.625	61.48	22.6634	25.4601
26.1166	-28.0983	-4.0105	-46.5173	3.37549	20.0353	-20.1696	-65.0863	16.8999	-60.1754	3.28369	10.5583	37.428	62.4968	101.01	38.063	27.5455
26.1766	29.1738	-33.3804	16.1894	-39.2513	-6.37073	-24.2828	-83.5481	2.9541	-14.5292	64.3967	80.9698	29.6082	-31.2471	89.7917	18.233	25.485
26.2366	4.05151	-12.6643	32.8446	24.068	30.5603	-14.4604	-27.0057	-23.2195	25.7605	14.2701	93.0233	80.3647	1.97925	28.7207	21.9476	-13.0136
26.2967	34.887	-20.1444	14.9958	21.8005	29.9902	-6.02307	2.85376	-1.65247	1.7113	59.4058	41.031	51.3219	75.3868	36.1201	-5.34985	30.8181
26.3567	32.6121	40.4998	19.1965	44.4296	20.1947	59.6868	23.0142	15.4072	24.9637	126.028	58.0449	73.7537	69.0518	13.9994	17.1564	10.9401
26.4168	2.60645	-58.282	-5.89771	-51.906	61.1683	-5.50439	27.2133	-3.28442	-71.0802	-38.1907	-0.767822	19.2667	-23.0841	37.7977	-5.68561	15.3248
26.4768	-8.37952	19.3835	79.243	11.4993	1.6449	-34.2783	-43.7101	-0.156982	-1.36511	8.66943	-21.3668	-43.9091	56.6095	-18.5062	-25.6085	9.89337
26.5368	-23.8228	-6.0614	50.2999	-30.4364	73.4652	-69.4531	4.51172	89.1725	-34.9347	-21.49	5.57251	-25.2606	-6.3252	-110.288	42.2072	-10.8341
26.5969	24.2881	-16.5576	-17.7803	-1.99548	-25.1538	-0.450317	35.3301	-44.4706	2.26233	2.34631	66.8792	18.0248	-89.0131	-67.5562	-2.35071	17.3848
26.6569	-53.9496	-69.7227	-15.5046	29.8845	19.3245	9.85486	-15.7008	72.376	58.3568	1.52087	53.3949	-53.839	0.246582	29.4272	16.0979	-19.6713
26.717	6.93591	-13.9953	-18.8423	-69.851	-18.5375	-78.5349	16.1589	-1.53345	24.3634	96.0242	89.7305	81.9911	-32.2898	-43.1401	26.3605	-23.2432
26.777	-31.0828	-31.3422	-19.5469	-22.4933	46.2001	4.44531	49.3052	51.5212	48.3765	53.3525	-2.76184	3.05701	-53.6115	-4.1814	-28.3519	-2.41956
26.837	-3.29895	13.7754	46.2463	-34.5005	-74.3058	-41.6704	31.927	15.4751	-57.6454	18.1461	-10.5477	50.1	24.0697	70.6899	-41.8408	-15.6743
26.8971	-7.61603	-29.1412	34.7307	2.84839	19.1667	-21.4111	-32.2751	-47.0962	-71.9598	7.23511	52.121	4.77576	-65.8619	18.5848	-8.00031	-27.9948
26.9571	12.2974	67.6865	33.761	-7.67944	31.453	72.1522	-38.584	-14.7301	-29.9315	86.4276	27.8508	83.7306	58.9193	-6.56079	13.4738	-37.8561
27.0171	47.9392	46.9437	39.921	5.72205	-25.6675	-1.73413	-1.14526	97.274	62.9146	-11.0571	-13.157	-0.612793	-48.1228	-22.3348	-17.9208	47.8497
27.0772	24.9678	-25.5026	-6.78143	-37.6272	7.45276	6.20142	23.17	49.1858	-53.8339	-6.23169	48.4873	-43.0652	38.5708	48.9954	25.1223	-56.2879
27.1372	19.7671	9.34814	55.5535	98.3428	-29.1661	-34.6923	28.9784	-28.8425	42.4834	-98.1525	26.8649	127.465	-31.1919	66.3289	37.4398	-45.2676
27.1973	37.621	12.9698	23.2372	6.15356	12.2102	-32.7142	30.0975	32.4572	38.6079	75.0621	-17.4371	-11.5037	-70.425	41.8403	54.1015	-5.57043
27.2573	13.1193	36.7679	16.2892	0.275635	35.7405	-38.0819	29.8752	-38.5917	-7.10303	57.7002	10.1371	-10.7238	-73.1882	2.71533	21.4916	40.9025
27.3173	28.7917	9.8656	13.7637	68.0199	55.927	73.9187	16.3676	11.9808	10.55	2.50232	3.71362	70.199	21.4954	-61.2466	45.8492	25.2922
27.3774	74.2062	54.6032	35.0877	-53.7222	57.3856	18.9539	22.0417	10.5338	11.7195	-64.6952	13.6765	59.1346	27.7572	-16.2936	-2.74994	19.285
27.4374	-5.36835	-23.6371	20.0584	-30.9707	14.0876	44.8165	73.7322	-1.56226	22.9686	8.50513	77.0167	55.4755	-13.6691	36.1456	46.8416	-6.76337
27.4974	17.8996	8.56757	5.95984	-20.9354	16.1952	-10.4233	-28.9294	-37.674	-63.2255	-59.8154	7.90137	-73.9581	-17.3066	-20.4017	-9.60486	-44.8647
27.5575	57.9359	-45.1552	-28.0165	-25.3462	17.6682	-13.9225	-23.917	49.2842	33.8314	45.0392	85.3129	16.0359	45.9429	54.2196	6.57983	19.9885
27.6175	-8.29321	-6.73236	-33.8957	-38.7938	33.4839	10.9426	-17.6823	16.3712	46.2308	-10.2531	29.7341	37.1904	35.4824	19.6061	27.8984	-41.357
27.6776	-8.4649	3.25641	52.5901	-27.4443	62.9974	68.8187	-50.0905	4.23523	-72.0186	-3.22534	38.8563	99.1454	-19.3645	55.505	-16.664	-13.3812
27.7376	-43.7474	6.01929	-14.0726	-7.14893	43.9862	34.8043	31.8032	-39.3796	-2.90625	-68.4214	35.661	-21.0475	-35.6991	5.63879	15.6494	-36.1243
27.7976	50.7815	-4.2644	-14.7358	12.0975	34.573	11.2628	6.92358	-28.5358	-51.1099	20.0286	20.401	67.1478	27.9357	85.197	1.65143	-55.5326
27.8577	9.37323	11.4065	8.46167	-38.3574	-2.17346	-12.0532	-28.0813	15.2789	-39.8721	5.56848	29.8138	-27.5027	-58.3052	0.368774	53.8117	-56.8954
27.9177	32.7087	-15.8046	-26.3435	-95.9668	-60.0895	-46.1464	21.2117	35.2457	43.8418	82.9486	-32.0358	71.4746	-11.1173	60.5597	-22.0941	-13.5126
27.9778	23.4247	-17.9631	-14.8185	39.0961	-2.59814	-2.88892	111.437	37.3303	-9.3313	-46.4641	-1.50928	-85.6257	25.1119	-21.3461	-25.4748	18.5457
28.0378	4.7771	-5.78876	19.0108	51.0988	30.168	33.5198	-29.9932	-23.9199	-11.813	-47.6417	35.7338	-40.7661	-30.6648	-22.5469	-41.3646	-1.83112
28.0978	68.1797	-28.1164	0.239868	-43.6089	-29.0653	-7.75903	-2.31702	-68.2274	-61.4208	-41.191	-12.0215	-11.0363	-12.6259	-60.3065	57.7655	16.2625
28.1579	8.15302	-37.6217	2.28363	48.0043	20.3309	22.2642	-27.9952	-19.9648	-11.0991	77.8885	45.9757	11.7561	1.75232	93.927	-47.1921	-20.9378
28.2179	-55.5898	48.2629	24.1979	11.3765	16.1288	45.7086	-20.4036	55.5896	125.569	-66.2793	1.94983	65.0249	-4.68933	94.5493	24.266	28.3431
28.2779	28.6465	-30.1604	-48.481	-40.6401	19.8761	21.5652	11.6904	34.3098	-36.6833	35.9042	-28.921	-61.2043	8.42957	-58.0912	29.076	8.06989
28.338	-2.33606	-7.75372	-0.293091	19.6768	67.2208	21.4559	85.8651	51.8694	-6.18958	74.7443	37.856	25.5964	11.1311	43.2654	-66.5444	-11.3323
28.398	4.87781	-19.1663	92.496	8.36609	-67.6637	9.53516	-6.70374	31.4646	-13.3678	-6.39343	-37.3571	81.5638	14.6698	-7.67761	15.8068	19.5833
28.4581	21.2444	79.3753	71.8646	-33.8978	-70.7819	11.1603	10.238	-8.54309	-55.755	-78.9556	-35.631	25.1603	-4.63586	40.6312	-15.9609	-7.12994
28.5181	-11.9301	-30.284	28.1638	-12.124	-9.6825	-27.3563	-29.2228	-81.741	43.6382	-23.2617	-0.641479	-2.8822	2.79932	-2.57251	38.1208	59.862
28.5781	49.3526	-15.561	-18.0551	-48.8839	-7.52844	-105.652	0.875732	-36.3951	-27.0114	66.244	18.2323	51.6523	57.566	-19.2294	18.7134	48.7466
28.6382	-34.8085	-6.93134	-9.68225	-5.44128	65.5717	3.42297	53.3391	8.79187	46.7953	167.946	-7.55176	-21.405	-4.06152	59.396	-17.3686	15.8049
28.6982	-8.4566	31.1505	25.5065	8.93616	44.087	9.552	36.23	43.0907	-26.3005	-36.1688	-0.312744	-2.0708	2.79944	39.5386	30.1809	36.9126
28.7582	-8.39545	16.8834	-3.39722	-9.45581	-1.38843	33.0688	-33.2042	-20.3641	68.1364	-59.8693	-18.1896	11.0537	-25.8986	5.12781	-17.9548	-16.1705
28.8183	12.1276	-17.7739	44.9877	-39.2998	26.6031	-26.9128	18.8877	6.06982	-45.2988	-80.2264	-1.6604	27.6439	18.5959	-37.108	45.2164	1.99457
28.8783	3.45355	-20.8392	16.8775	5.6853	42.0966	17.478	0.0206299	-28.3787	34.2231	-45.7955	25.3704	10.6842	8.34033	30.6057	-1.26715	-10.9971
28.9384	0.786926	-23.9741	-18.7496	13.4183	68.2146	6.03674	-64.5059	-70.7727	26.8048	-42.03	60.8831	-5.84351	64.4087	-27.6566	-22.2313	-13.3135
28.9984	-18.9567	-15.0994	0.202698	-60.3572	-26.811	6.12708	-37.386	-2.45825	-45.8086	0.400269	23.6904	-46.3596	-29.8822	17.2776	37.4501	27.4672
29.0584	-43.4394	-13.3654	-26.5716	-15.7422	27.1323	13.0632	6.9906	-1.70459	-38.3207	-8.80457	87.6409	102.28	-18.6528	3.27747	41.9542	-34.1487
29.1185	-39.1353	-61.1381	33.6821	-11.1052	-7.69934	-2.82251	-51.178	-25.4285	-47.4535	-15.5886	76.9445	12.8018	-41.2245	-9.67712	-9.58777	36.3229
29.1785	13.5622	-20.7119	54.2233	0.490845	-19.0265	24.1056	20.9979	-48.3303	-50.6437	48.2811	11.4423	7.66895	-31.6088	-1.38062	-41.8836	10.3505
29.2386	38.4745	13.8198	14.8969	-2.88464	63.6124	-29.9287	-5.51099	97.1799	-6.43713	-64.105	-79.1395	9.51404	-63.8743	-14.5656	55.5826	-45.6183
29.2986	3.8797	-22.8878	19.2009	-29.5023	72.8032	35.2046	21.4917	-21.2551	93.118	93.3	53.5737	57.4838	47.012	25.2255	-48.9383	4.40442
29.3586	79.4195	63.3669	73.1439	28.5131	39.5969	39.6036	-17.2183	-5.31201	62.0297	6.74036	21.8452	93.8671	21.797	38.1036	97.9468	52.8846
29.4187	45.9971	-39.7574	-7.92719	12.953	30.2679	-3.47925	60.2382	-22.1066	-36.9226	-2.36743	-33.0454	-16.925	-43.1561	-16.1642	4.03534	12.1604
29.4787	-27.3516	-78.2664	-85.1808	-13.8275	-78.5118	-1.86426	-71.3593	-53.0645	28.6713	7.95337	43.7838	39.8226	2.77002	-60.4189	15.1367	-11.1
29.5387	23.9475	-53.7637	-39.5266	-11.4755	-7.68774	-12.9692	34.8164	47.4011	-7.87573	53.9127	-44.9375	53.2056	14.7784	-36.6333	36.7336	-36.9351
29.5988	62.6099	68.3466	24.5818	-15.2504	21.8906	-31.7255	19.2422	10.9987	-37.5311	-76.1532	5.73914	31.2592	80.0658	-2.36621	-59.1501	15.5122
29.6588	1.33887	-10.9944	-12.4378	33.5887	51.6185	91.6725	81.3464	0.6073	84.5791	2.61548	-59.1959	19.2192	41.1023	28.1395	71.8029	18.3163
29.7189	61.7051	41.7899	-41.325	-51.1246	3.30115	-2.46155	33.5562	-72.1932	-19.8141	-40.0596	0.0784912	17.0164	37.5751	-12.3817	-56.5436	43.7205
29.7789	113.162	44.1592	-69.2062	58.3844	-29.8566	-26.1915	-15.5895	-20.8246	22.1576	-10.1461	1.92615	28.751	-26.5303	5.35974	-59.6463	-13.0525
29.8389	65.6216	4.59546	26.8322	-54.9979	-85.4156	-3.56421	-16.3087	-25.4532	-16.329	-12.6556	-25.3428	-42.0344	-20.0209	-31.3821	34.084	-20.5937
29.899	12.3732	-49.8501	12.4247	117.66	2.48389	102.028	54.2773	58.0948	21.116	-25.1731	-18.6481	32.5011	1.89746	44.1658	16.2357	-29.1071
29.959	27.224	9.19739	-52.49	-2.83289	-13.8214	6.68591	-6.0553	5.52075	14.626	-51.8275	18.7329	41.2496	30.2487	87.9694	-2.12854	-45.8821
30.019	52.2609	27.8019	8.25616	-23.8271	-23.4722	23.8865	33.2333	11.7426	15.5684	-70.9106	25.1189	6.88208	-14.5179	92.1794	64.6097	8.8985
30.0791	-51.3139	22.2396	2.36371	-63.7971	-65.4813	-12.8767	1.58142	-24.7375	-0.335083	-75.3519	-17.298	-11.214	-1.24304	26.4069	79.9513	32.9584
30.1391	19.3201	-19.045	-23.196	56.3785	-71.7908	-35.7977	-32.2833	-10.8492	-52.1527	55.166	-1.63452	63.4491	37.6097	35.8202	8.57123	9.59924
30.1992	3.42493	-9.56921	30.1639	120.179	3.50647	61.635	72.9152	101.722	13.5763	62.6873	26.6411	-27.0845	14.7167	-7.66956	-5.23126	11.3891
30.2592	42.4852	-40.2048	20.5445	-3.01135	-30.5753	-61.2977	14.3396	3.16711	-70.2042	46.2507	70.4572	-2.70862	38.0237	27.6752	-17.4281	0.930054
30.3192	77.6417	93.0002	9.6427	60.3621	15.0508	18.7323	18.1335	21.2823	-1.35938	-3.15234	109.502	-7.13074	44.4473	3.32837	95.4962	58.8602
30.3793	71.6754	-61.7224	45.1041	-34.0568	53.4265	-59.9602	18.1572	-52.7823	-31.9801	2.86841	-30.3457	35.7467	-66.306	-36.791	30.9077	24.2676
30.4393	24.9726	15.0701	-4.50818	5.78699	-8.66174	8.4939	-13.951	71.8182	35.3379	-95.5326	-16.9093	-32.0317	-23.2513	41.0405	8.73358	-56.9172
30.4994	42.45	6.97406	-12.6895	-35.2389	-39.5442	-24.4965	-34.0975	-39.1533	-79.1378	-19.0427	19.4795	125.104	82.3011	50.8582	2.07355	-15.2572
30.5594	9.71106	0.675964	-6.67456	81.9862	1.21497	108.338	128.199	108.261	49.6364	13.6807	46.0232	-29.312	18.9861	7.88757	-11.0427	-16.2817
30.6194	14.5743	12.4527	-71.3448	9.27673	23.8402	52.2386	-4.85266	-13.6632	-22.4001	-21.87	22.4266	74.7212	27.4337	23.9312	59.3553	12.4518
30.6795	45.6441	-28.4935	-45.8394	-14.2504	61.0759	-16.1545	-29.7733	0.143066	-21.6835	-33.2086	-5.02026	37.9852	-15.1639	-27.0624	-21.8607	-2.48895
30.7395	3.21527	-75.9589	-30.2658	31.4835	67.8053	-4.72412	-3.87537	-24.7288	-12.1901	-48.2201	-27.1743	20.8173	1.61487	38.077	0.593262	-41.5814
30.7995	36.3597	11.6838	-53.5297	-62.8221	-44.6956	-22.9315	4.01953	1.66638	37.7306	27.9294	43.7744	64.9906	43.5514	14.1589	10.1777	-10.6082
30.8596	1.8938	-55.6835	-33.162	21.2322	-91.2363	-73.8945	-39.6539	-90.6219	-69.954	7.77625	22.1589	136.483	57.3707	91.7246	21.5016	33.7408
30.9196	27.1961	-23.1015	-57.8758	15.3087	-34.0579	20.74	-24.0737	-40.8723	-9.62793	-14.3313	39.4661	-24.5369	11.9255	-9.25085	-2.36584	-29.3931
30.9797	-14.6453	-36.6298	-19.3553	-51.1156	-53.1608	-84.3145	39.9235	-31.0065	-44.9515	-38.6246	-30.9742	-13.6448	-24.5399	16.1439	13.5583	47.8024
31.0397	28.0695	6.10547	-19.5656	51.8256	-7.45276	16.8351	-54.7872	-2.90381	-13.0266	26.5072	-76.6564	-28.5581	-1.61719	-38.9232	-10.7687	-52.6302
31.0997	18.1208	-24.2373	-39.7565	106.285	45.1594	22.4069	23.67	19.4592	-14.1624	-14.3611	71.5929	22.234	39.6821	48.049	-5.20825	-46.1616
31.1598	0.427246	56.842	-7.42358	-51.5016	13.5386	47.0703	-12.5587	52.5988	21.032	4.24036	44.6337	-23.3765	72.6646	39.0428	2.13647	4.81067
31.2198	-29.9457	-13.5944	22.6536	-2.71094	-57.2692	34.463	15.6888	18.8336	23.5193	62.9955	50.8571	-18.6003	27.986	20.8552	23.3571	12.5165
31.2798	67.7169	30.7562	46.3577	3.13135	76.6027	-21.651	3.88647	-19.8782	-32.8093	77.4468	-11.2151	-26.8995	-21.2693	-68.4099	9.55975	-18.1065
31.3399	10.2879	5.79974	24.0772	48.9512	-0.739258	36.1692	27.2279	45.1276	18.5695	18.265	-3.7533	-12.2708	23.407	32.4431	-26.2806	-29.2586
31.3999	-10.8348	1.91364	31.4592	48.9315	5.4231	-28.6322	2.85791	-32.5135	-38.8458	-37.9358	-6.29285	24.4031	22.8647	-24.4542	13.5041	1.32581
31.46	27.8154	6.19305	5.61139	-9.23669	-30.4745	18.0231	34.6097	-55.0178	-48.2284	-9.8512	0.789185	38.3079	6.78015	-19.0093	-26.5137	-27.9841
31.52	-39.4348	-19.9	-13.9253	43.2568	-29.4777	-4.76514	11.3204	-37.0632	38.2228	15.8137	-12.4694	37.3055	-78.0366	16.9104	-28.0443	-29.8511
31.58	-21.847	-34.6946	-30.3597	115.223	-4.0802	9.2572	2.84033	-15.6405	20.9613	39.4069	9.8252	20.8531	-7.29871	-44.5216	-37.0737	23.6324
31.6401	81.2628	7.04083	32.6458	-15.5253	6.62622	-45.7206	-27.5403	30.1099	17.5481	0.588623	-3.44812	1.59546	-28.0702	7.38513	-4.59125	-5.2417
31.7001	137.341	86.16	-2.28271	-13.3879	-6.83008	48.7612	38.7537	36.2948	-4.05823	-7.73438	-29.2321	46.8997	-55.3873	25.9634	-21.4915	43.5222
31.7602	11.0591	7.35925	-13.318	48.1238	86.6069	-37.4445	21.8567	19.3113	4.73047	48.1915	-26.2893	16.9463	9.07849	8.18518	-41.9237	61.6831
31.8202	17.0425	-15.219	20.8464	-16.8013	41.9326	-32.3715	34.8191	-1.96362	-60.4847	-28.0773	-65.0072	5.12195	-92.0236	-55.2416	31.1559	30.698
31.8802	-9.93268	-6.73346	-25.3482	-22.71	-0.254272	-63.8662	21.7477	14.5737	-10.2765	-61.9084	27.761	50.926	-5.70044	50.499	15.4804	-50.2861
31.9403	18.0739	-39.6496	-24.7596	38.7396	14.5837	7.47668	29.8363	-12.4119	-18.5354	12.1267	-10.333	43.9871	14.1801	40.1841	-1.4679	-27.9177
32.0003	-17.1815	-28.9795	-3.02814	-55.1598	88.9536	-72.0475	31.1139	24.4303	63.8654	12.0858	47.1117	-25.9399	-10.7751	-28.3628	-43.1236	-14.0977
32.0603	-43.0355	47.1876	20.5085	32.6539	15.0895	-19.4285	1.69177	-7.77393	28.7178	67.9716	-3.87866	12.6217	-29.0291	-18.6361	-30.1054	36.6119
32.1204	-22.0634	48.7388	11.5192	-4.29858	46.8158	88.4908	53.0369	1.10303	85.1053	42.7947	41.5248	87.3717	-9.06091	81.1266	-10.1105	-0.765259
32.1804	-5.69757	9.92542	-48.1165	-29.5908	-35.4486	42.3322	5.21008	-7.01941	20.9763	-59.4027	19.9231	32.432	-27.9208	3.23096	-4.18408	23.8168
32.2405	19.5692	-52.2252	33.3225	-40.4656	-8.31409	-18.0023	-13.8101	46.9335	-53.458	130.714	-55.0573	-109.846	-115.012	-76.8948	-37.9111	-35.8477
32.3005	-2.85809	-9.81201	34.907	1.33313	4.53076	5.44751	29.9049	81.705	-11.0646	78.6301	-8.47095	66.1028	-22.0077	24.7673	10.4673	-19.6241
32.3605	72.3655	84.3447	-19.7048	-43.625	64.1367	84.9994	50.0732	64.6152	1.95544	-44.4301	6.36926	-33.4081	-19.0912	-20.4008	20.0198	-9.45721
32.4206	45.8866	-14.6236	38.0718	-34.7399	-34.9761	1.57471	17.5022	17.5804	-51.8027	-109.627	56.5079	13.5256	42.6621	-10.9371	12.5167	7.64557
32.4806	36.8596	4.29602	-11.3593	-35.5367	-22.5692	-9.44653	-58.8737	21.7416	-66.9464	-29.5165	66.2616	-22.8165	11.5795	23.1345	3.80743	-4.95465
32.5406	52.0823	79.6829	14.0443	-32.778	4.96301	-66.5009	-0.668579	20.9921	-50.5232	75.4086	44.646	28.9426	19.8972	44.266	38.5189	34.5703
32.6007	85.7195	7.42389	26.8463	-0.529053	-30.3608	-76.7009	-27.8081	10.6901	-50.8383	85.9956	79.3584	36.6223	98.3446	43.9642	13.4302	7.42731
32.6607	45.9415	40.758	-10.4339	32.886	-25.7988	-49.1832	-34.028	-22.8425	156.115	-4.0116	67.2423	-20.8612	18.9119	-5.75061	4.72211	4.6167
32.7208	-11.7539	-9.26385	-48.4075	-46.1062	29.5189	-30.0638	9.96326	-22.4297	-4.83423	-51.7795	-1.2511	-70.215	-31.6721	22.517	4.78339	-16.2278
32.7808	14.2649	-12.4421	-35.2014	-2.25195	40.8621	46.689	40.9021	42.3746	-1.59802	32.6702	23.7021	47.2864	-2.5293	72.9592	63.2925	-18.0032
32.8408	14.1193	-9.30835	12.9883	-63.9695	23.2831	-3.60144	72.3579	-12.4463	-63.2007	14.0851	-14.4846	5.74988	43.2495	-0.240845	27.1968	-0.110107
32.9009	-24.8094	-57.2581	-34.1396	-28.4092	30.4232	38.4939	-12.5869	-17.6378	-3.82202	-21.8658	-13.8075	9.92322	-3.91016	28.6941	1.2915	-41.7325
32.9609	46.9304	21.8992	-31.0248	1.96411	10.5165	-52.6742	86.1855	15.6827	6.63318	43.4733	33.2109	-20.647	78.3492	19.7415	-21.2302	16.3333
33.021	-22.5147	-39.2636	-42.3438	13.9272	8.40723	-29.1871	18.6593	-5.11121	-3.37134	31.7903	23.7396	59.7959	-70.891	84.4291	10.9111	-18.8633
33.081	-25.0023	-45.9684	-24.7869	93.3455	33.6379	24.1262	22.203	40.2385	-22.1556	4.71069	-17.1798	-86.0068	14.1669	-27.676	-61.0095	-45.7306
33.141	16.3174	-34.8347	-54.0898	-49.3145	-27.9106	26.5142	44.4395	-69.5696	83.6696	-7.4679	48.5641	14.5131	-42.073	26.9417	14.4875	-32.3162
33.2011	48.6985	-65.6611	14.6948	-75.5876	-149.647	-110.791	-12.5072	-74.7076	-75.9807	-56.386	21.886	25.2035	0.0150146	7.58142	-11.6895	-53.34
33.2611	40.8304	-65.4994	59.442	-17.6426	6.65369	-12.7013	24.8033	26.2386	-60.6132	-87.6685	2.68909	8.38464	73.4856	-53.4889	-31.4991	-50.0484
33.3211	25.7742	-25.6295	-0.285461	-14.152	-84.3081	-54.8049	15.6499	-14.5365	-9.17432	15.1423	37.145	-14.9012	35.1403	43.783	-9.84229	-10.5659
33.3812	62.8935	-13.9324	-77.9822	-43.0219	-25.527	28.5615	0.293457	7.20032	-86.0497	32.2548	80.8638	-9.48108	51.2474	35.7668	-15.5973	-47.9218
33.4412	36.6328	-16.3768	-18.7134	24.8827	34.1984	37.6954	-13.0309	54.6451	-12.9238	64.1783	-24.6432	2.72827	30.4352	-47.218	-32.3329	72.4232
33.5013	8.0871	41.363	30.4213	-6.62732	11.3315	38.9601	14.3206	-3.87488	-46.6896	-13.8495	1.4823	-97.0669	-31.3132	-48.2255	17.9025	-17.1292
33.5613	26.0031	-16.8321	15.1317	-28.8021	-29.0063	-21.5111	-32.9879	24.0416	44.4576	-11.324	-24.5117	-14.0049	12.8026	-8.19055	-70.4116	-7.35223
33.6213	26.7264	-7.09491	-36.6241	32.9788	0.761963	7.56189	80.899	28.0604	-13.3632	53.3097	-9.00781	60.127	17.8542	60.8302	27.5126	-0.0249634
33.6814	-15.4211	-23.7719	2.28607	-13.5392	-0.0844727	-33.4789	17.4757	38.9965	17.7542	-41.6628	28.8165	-68.5094	-33.078	39.6276	11.4268	-50.0221
33.7414	28.9221	-25.209	55.5372	0.255249	-21.1538	-16.9066	52.5192	36.6392	26.6559	11.8943	18.3175	49.3866	6.83081	11.1622	44.7972	-3.16046
33.8014	13.5084	7.35095	-18.7659	-69.5591	10.0729	11.9326	59.4844	71.2817	93.3628	-23.2079	-13.752	-7.6676	12.8748	55.9075	39.1086	-6.54407
33.8615	9.64117	-68.6222	-33.3751	31.9723	-9.60449	101.731	-6.93616	16.7653	42.359	36.1923	9.29553	18.8988	23.9973	21.4795	54.6754	-35.1747
33.9215	22.4284	-15.8293	27.1271	38.2277	-16.5227	-60.677	8.38916	10.2068	-20.4153	-28.9052	7.69934	36.2584	24.0222	5.62256	-1.34521	5.62695
33.9816	-44.0912	-32.2767	-16.525	28.6985	37.116	6.34644	-32.4257	9.12659	104.703	-62.2972	-10.3427	-52.9635	-93.3967	-58.7676	-46.5513	-9.84399
34.0416	58.3898	40.9335	44.9984	-5.41699	67.8939	-18.9364	64.9843	-8.9259	97.7665	11.5544	58.2046	35.2722	49.1755	70.472	30.5004	4.83099
34.1016	55.7418	16.1641	16.6135	-2.36597	-50.3812	12.9214	-36.0405	-6.651	13.3446	20.7136	10.0391	42.3077	-35.7555	-49.9427	-18.9398	70.028
34.1617	11.8736	-82.662	-17.6037	1.89465	14.6912	25.1343	-67.0536	1.61621	-77.3777	-58.5803	-25.0496	43.6122	6.69556	-46.8724	-7.10229	-46.9016
34.2217	-50.559	58.2806	0.904053	-6.20117	6.35425	13.884	-52.6348	50.7749	-7.88049	52.9109	-13.3779	-30.4637	-35.1992	21.9448	44.4028	14.0428
34.2818	-14.4657	72.4235	-59.3349	7.16382	14.6368	57.4496	1.06946	7.88757	-48.3455	81.6106	9.50952	-7.7533	-72.6892	-41.6007	-10.4537	-11.6915
34.3418	-27.5196	-14.9501	-27.7358	-45.7126	-17.4219	61.0608	-45.5264	10.7605	-111.415	54.2299	-0.744873	-26.9471	-25.8717	-7.75366	-13.5078	-67.0887
34.4018	-19.4343	-17.1546	1.50745	-19.2805	-12.4069	27.6831	-53.9348	-17.3033	22.5632	31.4979	59.9824	47.1848	-41.6459	-9.41919	-51.4389	12.1705
34.4619	-23.7856	-11.9531	9.8479	-25.7704	-0.451538	42.6316	76.5868	70.2089	31.308	56.5873	23.6898	16.6819	-26.9386	16.1149	-33.22	-72.7595
34.5219	31.4872	-0.429199	-23.6577	32.6475	85.6835	13.7522	26.5905	10.4498	3.32874	-15.1648	53.7861	30.728	32.53	14.4254	52.0584	1.83728
34.5819	21.6918	-49.5974	17.1739	-30.0342	-23.7689	-11.0352	48.3555	34.3367	-56.9059	80.0415	38.215	82.0094	17.7288	58.0936	-15.7853	3.33569
34.642	-3.56104	-37.3159	-40.0697	8.72974	4.61316	-12.4231	-32.709	-34.6964	-41.7528	-44.634	9.50769	1.65991	-82.2399	-26.5746	26.147	-0.17157
34.702	3.39331	-90.7691	-4.01123	39.3988	19.0946	110.198	52.7349	64.4779	-57.6646	-0.486816	51.9941	41.0135	53.3154	51.2554	23.2483	13.457
34.7621	-20.3953	17.8215	35.5454	21.8026	-1.98303	12.8024	64.741	59.1494	59.4619	135.154	-52.6305	88.4783	46.9178	34.0872	17.2484	30.269
34.8221	-31.0256	-21.7426	-41.9999	-3.89062	-18.2726	-32.1151	20.2988	-42.0776	14.2161	71.1672	65.3223	53.7075	31.535	-27.7446	-26.8325	-8.08209
34.8821	1.08362	23.4684	-26.5958	66.3755	73.6057	7.16748	68.2692	-2.31592	49.9027	37.3838	-41.0734	-7.00977	-6.86084	-103.933	-71.1194	11.4874
34.9422	15.4363	49.7238	-10.9682	4.07703	52.6113	68.2242	27.0283	-11.3267	-27.5125	113.46	49.3158	60.2109	82.4882	-34.7083	-26.7191	12.2333
35.0022	-25.2446	-64.6304	-12.3914	4.14734	-21.4117	16.7946	65.3894	-19.7255	40.5568	-56.6376	81.0554	73.6224	-17.8318	-86.077	-55.0167	-2.79651
35.0622	16.0496	70.0035	-14.444	13.5269	11.1191	44.266	-0.367554	24.1962	-0.482056	39.9547	44.7457	0.835571	25.5864	-7.5376	-1.79639	28.8397
35.1223	68.0104	-2.92596	63.0883	-11.233	11.123	16.827	65.0376	18.54	-31.0332	9.1283	-10.0201	44.0321	65.3979	32.8641	14.2694	24.0143
35.1823	26.0471	-9.74475	-17.9739	71.0695	19.6034	-100.983	2.34924	118.043	29.9091	-56.1696	-26.7966	47.7572	-57.8842	-32.1849	-60.3704	12.3805
35.2424	-12.6951	-6.77441	2.36108	-86.0485	-11.7151	25.6626	-28.1323	-42.9928	41.0933	-85.4391	5.0177	-31.0836	-37.4526	-39.511	-14.5309	35.6898
35.3024	-20.1053	30.1585	-14.0172	33.0696	-36.5222	7.52869	21.7448	-24.3354	8.62256	-67.1012	34.6765	5.38086	14.1298	33.113	-8.46674	6.10339
35.3624	-78.712	-17.2969	-7.8631	4.2688	-35.2363	-14.9547	19.9379	-39.454	-97.1077	-6.75635	39.3485	-10.8708	17.0227	65.7565	-17.5032	-25.4151
35.4225	19.2784	26.5331	9.22424	56.2966	-13.4905	-64.7029	27.3365	-21.944	62.9333	-2.53186	20.3235	40.9802	47.637	-23.4728	-104.072	0.274231
35.4825	32.9475	-31.4391	37.2369	-11.9082	36.3221	21.6317	-43.7968	41.418	-63.2627	22.4408	-22.877	-31.9664	12.7992	-25.8628	-16.6577	-57.125
35.5426	-6.70728	16.7706	3.26794	9.67114	-15.4833	56.5997	-10.1428	-53.6017	18.1902	28.2267	52.511	-19.5225	-26.0404	40.309	2.4776	37.8812
35.6026	-17.9325	12.3179	24.2351	63.7191	61.7998	30.3115	50.9888	69.4816	61.6512	-9.33582	-20.4658	-38.2944	-85.2275	-63.0592	75.7778	-6.84045
35.6626	28.3796	-4.26648	-1.99445	-79.0856	118.318	-27.9912	22.3008	35.0607	-20.7122	90.5112	63.9708	75.7531	55.3777	21.2134	-12.7864	-35.131
35.7227	-12.4954	44.2316	-15.75	5.33081	-39.8956	-52.4899	-21.2587	-48.8608	-67.0804	-47.9373	29.2888	-5.64062	37.5535	30.9371	-23.7234	22.9916
35.7827	-8.72107	8.2019	11.8016	-24.3861	33.8613	35.0737	-15.8027	42.7864	84.4789	-76.1134	-18.1932	23.7921	-1.24573	-25.4998	-12.0118	-40.2853
35.8427	-43.308	38.3991	-24.1864	65.7358	57.1335	-1.72571	15.4479	-28.8423	10.1528	44.9677	-56.0691	-51.7535	-13.4231	-24.9886	34.4627	35.9002
35.9028	17.7862	15.972	-72.9722	1.68994	20.3137	5.46985	-24.6051	-43.1809	72.4932	-6.04492	47.6239	10.9728	71.5945	64.6786	-37.7783	-50.0942
35.9628	-54.102	-1.40918	-66.6166	19.0872	18.6729	-31.1838	46.5698	10.9238	-1.57678	-23.0898	-69.4626	42.2057	-58.3049	-18.6201	-61.158	-38.3397
36.0229	-7.28192	90.5183	3.66412	-21.7548	-28.7772	41.26	-4.03308	-53.8894	-25.6976	-3.32886	-32.2659	-65.152	6.12073	17.975	58.2548	50.2723
36.0829	-24.566	-99.6661	22.4777	44.9274	15.3954	-2.46118	106.016	68.2266	24.0974	-3.58582	3.61499	43.3079	-43.3855	-53.5214	-7.93884	-38.7145
36.1429	-6.92523	-6.66925	5.72711	0.933716	15.7211	8.31238	32.5649	85.8521	32.0107	48.6847	25.6937	35.5278	28.6704	39.0669	-21.3522	-53.5747
36.203	35.5079	1.5365	27.029	-7.84961	20.7872	42.2944	21.2057	-10.2836	5.48376	60.451	44.3372	8.00476	-21.2972	-4.21582	35.063	-3.62219
36.263	25.7214	-26.9677	25.5492	8.93311	-36.1494	45.9869	26.8977	31.8014	60.8497	11.7579	45.9974	36.6766	3.43811	32.1624	-44.8787	0.265015
36.323	48.6566	63.9673	-15.8194	-27.2979	-15.6469	-2.60657	-37.3684	-42.4852	-82.1255	-31.7896	1.80933	-55.0062	25.3186	-36.7567	13.0607	-3.44641
36.3831	11.2408	-1.80157	27.5709	-20.1285	22.9618	105.837	10.8517	64.524	-19.6086	100.137	124.335	26.8832	8.16931	51.4521	18.2039	33.3213
36.4431	36.5328	15.2866	26.1331	-14.0261	-65.9785	24.2478	-25.3253	33.6818	-30.1731	-9.12317	40.6327	-34.3055	56.0657	2.24512	14.8332	3.37335
36.5032	1.26276	3.71509	33.205	69.7877	32.9691	-14.3567	49.6539	9.5011	-15.7991	72.8632	77.6292	69.9187	16.9719	44.827	-4.91772	-20.1052
36.5632	3.02716	21.0884	-2.72614	13.1392	20.0654	17.4846	4.86792	85.0059	34.9441	-154.032	57.8479	6.22046	-57.8141	-35.0892	3.53583	81.897
36.6232	-65.6043	24.2562	-35.0146	27.059	-3.58972	72.3611	0.0831299	5.42468	26.6234	22.4324	-21.6544	-16.6084	-8.32825	-24.7306	-25.0741	-7.42365
36.6833	3.07245	34.3881	1.83173	-71.9454	-26.6687	-25.4518	-55.8129	-7.99292	9.24329	59.6599	100.986	74.0809	51.9922	44.4413	4.46112	-16.8099
36.7433	0.395081	-31.9112	-33.6536	52.6926	21.9265	54.7235	-41.1924	30.2445	-35.2968	-81.7346	-5.31116	10.8127	54.5355	122.928	6.76245	10.23
36.8034	-3.70459	-51.251	1.95648	-12.6702	9.82532	42.0223	79.4987	-94.4097	-59.9865	-4.46472	-30.0229	13.8352	-34.1439	38.3849	-41.0183	-24.8589
36.8634	19.9014	81.6314	8.86859	-22.5391	49.5742	0.535767	22.4006	-37.8052	33.6687	28.1366	23.6479	-10.5945	-42.7284	28.808	31.3849	44.5731
36.9234	48.1213	13.683	-45.7915	-19.2626	-51.3038	-32.5325	-50.1099	2.59546	-8.99133	21.3773	-6.45667	-26.6793	51.4176	-17.8522	-11.746	15.711
36.9835	15.8575	56.4642	25.3552	-28.4001	-14.2439	50.1803	52.9766	10.5183	-0.250122	-34.5015	-34.9685	3.37903	-35.218	27.6716	27.4041	52.5433
37.0435	14.144	-21.1989	9.4353	34.5358	13.6343	38.7118	-22.951	-28.7737	-43.306	5.75867	45.6635	41.3623	-19.772	-29.457	-20.2917	41.9729
37.1035	-29.3048	-39.6125	-8.4198	15.1365	74.2744	18.3179	24.9464	-20.9155	-0.657227	37.9664	38.9316	33.2532	59.4304	14.1423	37.6168	-0.790283
37.1636	-16.1005	-43.2869	-63.4749	-18.9994	73.4131	7.17517	134.276	42.9662	60.3873	-36.4478	1.61084	-9.03796	-39.3918	37.797	9.78192	-41.8226
37.2236	49.3085	-43.6256	-30.2249	16.0616	-1.77209	-35.9706	6.8335	-55.7963	-6.6084	-59.5459	54.332	-20.2594	-1.31348	59.4277	-50.1691	48.1472
37.2837	19.0609	-1.62177	29.4845	-0.233154	-7.2959	-4.86414	61.5675	-7.729	-28.1945	-64.5283	24.5409	33.4834	-91.0343	-27.5151	11.402	98.9117
37.3437	-60.4672	27.1724	-49.9853	5.11267	-70.6344	-50.9774	2.99548	5.41443	19.726	-83.6215	28.2861	1.81531	11.7787	9.92566	22.9616	-26.2449
37.4037	10.8215	12.8697	-21.0721	-10.37	0.340942	2.57532	44.7559	-14.7106	76.241	-23.7469	-77.9482	31.3173	-23.0171	-58.5135	-30.3026	4.30463
37.4638	52.3941	-0.461731	10.4528	18.8295	-64.7074	-8.05225	24.0911	-4.56689	-16.5787	113.964	-27.7443	44.0576	-39.8954	73.6866	53.5934	28.2087
37.5238	59.6263	18.3799	80.1996	101.681	36.8203	35.5143	44.5764	32.439	67.3669	-26.156	26.6122	26.8699	23.5433	12.561	42.7311	-19.705
37.5838	10.2764	4.85046	13.8312	-28.6306	-20.0308	-35.3973	10.3986	-10.5255	5.00452	-70.04	-34.4613	8.93494	-48.5596	-36.5378	-44.7495	-41.1156
37.6439	-19.0005	-34.4905	0.494019	8.68127	62.1396	-26.4695	31.1129	35.1644	51.5028	35.2234	27.5723	82.5884	34.5798	24.6726	36.6416	18.1237
37.7039	11.3005	-13.4551	-4.96216	-10.8458	-33.9287	-8.52344	-42.8969	85.7139	-2.77795	101.722	-24.7915	-19.1285	38.5824	16.7266	4.8418	-6.05432
37.764	11.6501	14.6888	-68.3621	7.64624	66.7172	101.621	-31.9419	66.162	18.1422	-14.4585	16.3519	27.8469	-23.1434	-0.45874	-79.8138	-17.3482
37.824	-3.15106	41.7283	-32.5793	45.0748	60.1547	-2.20532	116.397	16.6575	-79.3419	-24.2454	1.09534	-35.0226	63.4758	-8.50635	30.9453	13.1953
37.884	73.3606	16.3928	24.3082	9.96082	-17.8762	-17.2108	-22.113	-27.952	-76.1886	5.83948	3.66394	-36.6752	-17.6425	33.3417	33.8693	25.663
37.9441	59.6812	70.5807	0.0754395	-49.6592	8.97363	-26.6796	-15.1475	-45.2295	-43.4753	28.5255	38.9657	13.1804	112.92	88.3269	53.1453	27.8692
38.0041	32.7574	36.305	40.2119	-12.7356	-83.4492	-79.1118	13.0941	-80.2256	-58.6036	74.667	-9.14014	10.7401	31.2163	9.6499	-3.70648	-39.7089
38.0642	-45.8055	7.39771	-65.858	35.1423	17.5577	-1.35193	14.6835	-57.0687	-37.0769	63.486	-0.294678	23.7286	-65.9906	52.2347	66.9919	13.5358
38.1242	-9.93036	-7.82758	-0.33606	-23.5552	-8.51843	23.4832	-5.89099	-22.2872	-32.3871	-17.7687	-44.0228	32.1804	-9.74561	1.0835	21.4349	-32.8267
38.1842	-3.48718	-10.8131	12.6971	-16.2756	-53.5448	-3.8761	47.5844	-38.9574	-101.22	-85.9475	-30.8132	-19.9613	16.629	1.28088	-53.0287	-23.9469
38.2443	-17.3488	-53.6943	-9.02441	-12.6653	75.2257	48.2056	-5.11914	-45.4135	29.4712	-17.8142	84.1371	-7.48718	9.72095	5.78137	-0.322754	-15.1104
38.3043	-15.6516	-12.4026	56.9094	63.4408	43.6613	-58.7036	67.8588	21.3313	35.4509	43.8015	-14.8207	61.1492	-94.4247	41.0863	-26.8985	-6.54541
38.3643	3.90393	-4.95154	7.12238	-6.72742	21.2087	-36.6027	-8.33447	7.89905	-11.6498	-6.96594	-40.8844	21.3309	-38.246	24.5051	32.7044	-17.0477
38.4244	23.8415	42.9086	42.0151	-72.0662	55.7987	49.0215	-28.3357	15.001	-18.1981	-20.1932	-30.7733	-41.906	35.183	-56.5238	-24.0909	1.29816
38.4844	24.9454	18.9078	11.0879	-54.1479	66.5996	-21.2161	17.865	43.2799	-56.1956	69.8687	84.6393	28.0125	-32.4802	12.0974	-28.7327	-31.6945
38.5445	-20.9246	37.1157	74.4221	-20.6437	0.163208	43.6992	47.3201	-24.9835	-58.4401	-7.74646	25.6	17.1648	42.4326	55.8882	16.0577	-23.5542
38.6045	35.9738	23.872	54.1726	35.6534	-22.562	-52.3044	-13.8149	-11.0514	22.3195	30.5981	27.0444	49.8417	14.1554	43.4302	33.2188	-9.32434
38.6645	4.74493	-29.8215	-24.9443	85.9519	-21.9561	50.9036	2.66895	-71.689	10.525	22.2815	31.4412	-14.7468	28.8767	51.7802	-42.2452	-41.1781
38.7246	65.2889	49.5406	2.44415	26.3224	23.4382	41.9397	0.748779	4.70251	-31.0355	-26.9038	59.3922	24.8541	-77.5972	16.9982	-26.7247	6.61713
38.7846	-8.76093	-27.2534	-20.5742	-22.2299	72.0344	38.1501	-32.2527	29.2194	-44.7255	-60.184	-43.9932	19.5247	-50.4178	3.87939	-33.2126	-13.4582
38.8446	-47.6257	3.23206	-16.9133	35.1201	-1.01733	-119.145	-47.2891	-4.23547	41.1152	-25.5992	49.1819	61.891	37.7875	64.698	-1.11218	-40.8251
38.9047	-17.9442	1.07733	-25.0118	44.3212	-15.2886	-62.1941	9.02332	-83.778	-6.66431	-11.9689	29.1609	-33.1338	34.7294	-4.54749	-8.48615	-34.7271
38.9647	-32.5033	-27.3647	34.8505	18.7623	-9.84082	-33.6395	61.4628	44.5557	54.167	23.8075	-73.3719	21.5598	-59.0183	12.767	-41.2622	-7.69263
39.0248	39.559	-10.3768	14.5266	26.5691	47.3424	-105.63	0.702026	12.0303	41.0823	-34.8201	30.8605	14.8503	-78.8979	-31.6906	-11.094	31.5621
39.0848	8.04108	-37.3302	-1.85187	1.35168	11.4153	-34.2448	-14.5571	41.6085	98.3799	0.970703	-17.9678	2.52783	28.9326	80.4678	18.2791	41.9321
39.1448	-35.7009	-8.31378	-15.1122	8.48633	35.5863	119.908	51.9492	17.042	86.5133	-47.0779	-21.6404	-28.631	-21.5198	18.7085	-120.239	31.7716
39.2049	-25.664	42.8917	28.2728	-65.7876	-48.5856	-31.9036	12.8436	-48.4067	-103.904	27.843	-35.7161	39.0071	-53.9641	61.7465	-25.0303	-51.2598
39.2649	42.9704	-7.27661	-33.5612	45.2646	32.4553	-18.0929	-28.3943	62.6116	-25.502	-6.28564	-16.9691	34.5902	-33.1755	7.76489	-1.0351	-14.0959
39.325	0.723877	42.4915	-0.908875	33.8092	15.6771	45.3115	31.8185	36.9244	76.1508	-5.47009	11.2932	-91.9742	-58.0403	22.6847	-26.2969	-14.611
39.385	18.3533	13.3118	40.7872	-25.9701	-14.6021	-36.0786	18.8995	32.2031	-30.2487	8.82385	-46.3811	19.572	-54.3572	6.73279	-72.5177	24.4678
39.445	56.6515	-21.963	39.1245	-12.4362	23.5399	-19.5527	49.527	-5.79724	-25.2061	141.693	56.2167	13.1921	-56.6537	62.009	12.5478	36.4293
39.5051	-77.9044	3.10187	42.6328	-13.7146	-80.0912	-34.3344	-6.13928	-48.947	4.28235	-87.5499	47.0758	3.32239	0.249878	2.96033	28.2932	-4.07983
39.5651	48.9116	45.8751	35.707	-106.384	-57.3228	-26.6161	18.8374	-4.82507	-121.625	64.9331	63.4421	67.7764	21.139	47.8378	34.2217	29.4202
39.6251	-5.04523	-43.2851	-13.9337	-36.6448	7.70947	-14.0746	-13.6007	-26.1833	93.782	11.6023	-28.3588	63.8158	15.3997	-34.7045	40.7109	35.3178
39.6852	51.1342	10.4897	-33.5193	8.39624	7.52454	93.923	21.311	63.3822	1.73499	-12.0925	2.10034	-44.3071	59.5485	29.514	-25.0883	-20.9828
39.7452	11.9033	5.90668	-18.1093	14.2046	54.963	19.3544	38.2288	-2.16968	-4.32739	9.24133	74.9696	5.98364	17.4437	70.4689	-18.9546	-28.2421
39.8053	-21.491	3.55823	14.6639	-95.7773	-62.5153	42.1537	18.7235	16.269	-93.6239	-63.4122	-77.976	16.8438	17.7975	-12.0327	23.2122	-43.1586
39.8653	22.1722	15.3896	43.8724	7.00891	4.23743	-2.91101	30.9626	-21.1544	-35.0211	46.9086	-49.3796	-43.1304	-12.7925	-11.7426	13.9612	54.4998
39.9253	-40.7156	14.7464	-42.1765	45.7982	-7.56165	-9.83154	38.9153	-11.5868	1.25098	-20.1537	-14.0553	-4.10315	31.3473	-23.5599	-51.645	-1.2038
39.9854	0.313049	-35.873	16.7808	-39.4269	-7.93311	10.9756	98.0709	111.009	-15.7332	-23.7587	79.0558	3.4762	53.8336	36.9939	-41.7727	-41.7032
40.0454	-62.5411	-12.7719	37.3638	119.915	41.2383	38.0996	-20.0453	-37.6744	10.6724	18.9962	21.9485	24.5328	51.7219	29.5948	16.345	32.3286
40.1054	-1.79486	-11.152	-59.2287	18.373	90.7482	-48.6305	-0.0887451	42.0391	-18.8253	-1.88269	7.96533	67.0626	12.286	-29.4039	-39.1412	12.0146
40.1655	17.318	-46.2921	-55.9779	11.3373	-11.9098	-45.3536	16.7462	38.1576	36.0739	39.2472	-77.652	28.3553	-46.6761	73.4941	-16.0938	-40.4714
40.2255	23.337	47.6825	4.33813	-62.6772	-13.9659	-2.34143	-34.2101	8.91504	-62.9479	-20.0032	-44.7117	-17.0754	-42.1526	-52.0387	3.40265	-11.6907
40.2856	32.0994	20.6564	-77.0903	-33.7028	18.4182	-32.2729	44.4902	56.6892	-6.30762	59.692	35.4231	39.5673	-22.0603	69.4489	-58.1458	-38.9092
40.3456	-33.9348	-23.6311	9.69263	9.80066	102.861	8.45081	68.0093	33.1307	11.0691	26.485	14.1716	7.38013	3.95422	37.3312	26.3237	-26.9473
40.4056	39.825	34.7521	-25.0777	15.2421	-55.5576	-39.432	-9.04053	-56.5846	-1.05859	47.6919	29.074	29.5017	64.8779	11.6199	15.6483	106.71
40.4657	-16.0659	-23.1133	-37.3474	61.4432	10.7147	-10.0852	-27.1543	-15.0717	71.2677	16.9094	-63.6522	-23.1416	-22.3429	-57.6306	9.50824	-48.2004
40.5257	52.7413	-22.936	39.6388	14.4495	-13.4875	64.1206	48.6174	6.61133	21.1536	33.3643	-3.73779	95.149	-9.2616	-20.9189	0.386353	27.2085
40.5858	-14.0841	1.35022	12.9276	2.54614	39.48	22.499	11.6465	69.0461	63.4879	1.25305	23.0128	-12.9349	14.1528	32.9226	-41.5244	-34.9816
40.6458	56.3467	-3.31274	-24.7409	77.6343	42.403	57.1503	48.2905	27.3641	-82.1215	-26.0513	15.5226	18.1445	37.8359	85.1549	3.90405	-23.1139
40.7058	1.60608	-3.97552	-57.1929	-83.5275	60.2299	-42.1678	-38.5679	-56.6761	10.547	90.0725	-4.03845	71.1682	-38.7899	-30.6276	-3.04834	-1.39697
40.7659	10.0661	-19.8476	59.8085	-37.4879	11.2394	-30.1906	-19.1747	-7.74768	-45.9453	-68.4017	6.8031	34.0685	15.868	91.8949	37.8101	-16.3878
40.8259	19.9221	4.02673	4.00507	24.8151	-45.3247	-4.33435	-33.6139	-41.2211	9.62805	42.2173	42.5386	103.688	63.4362	47.2778	-23.3362	14.5364
40.8859	14.9709	14.6063	3.14941	14.9155	5.53845	-4.68323	72.0518	-29.3293	-10.8616	-13.1082	-4.8031	-38.2394	55.0709	60.8005	-5.70642	-6.57172
40.946	-6.06018	26.6873	-21.2859	23.0321	2.51746	56.3401	-19.8621	-14.3257	4.73523	98.8761	10.1305	10.5742	-42.1224	24.5968	9.79596	-7.16449
41.006	23.3295	-43.9628	-35.3219	98.2433	-21.6222	44.7775	-50.1978	-14.6475	15.0568	-27.9404	38.922	4.83386	-69.2971	42.5865	-7.06934	-21.1573
41.0661	-1.47351	-7.59253	21.9557	-10.3558	-36.655	-77.9846	28.9636	11.0292	29.5925	-76.6591	-11.2705	-32.428	-9.28174	-22.0922	-13.5438	-13.5273
41.1261	-24.284	-46.048	-51.4545	-30.8055	-54.1716	-18.1625	9.9574	-26.4432	-43.0782	-56.8586	-10.8334	28.0607	6.01721	21.4452	-13.9543	-21.7132
41.1861	-3.38635	-44.3768	1.92181	-28.5278	-4.35327	-47.4016	-2.41296	4.24268	74.2906	4.72693	68.9406	56.9874	54.7028	-57.741	-30.9681	-59.6915
41.2462	-12.7989	37.4153	-34.7012	-17.666	-63.8053	-32.3209	50.3663	-48.8406	42.402	7.79553	60.7014	50.8563	34.8822	-8.68323	-11.2014	48.317
41.3062	54.5071	29.4794	-7.3147	37.4277	83.1067	0.489014	36.751	14.6021	5.93604	57.3462	-10.7859	72.786	-21.9983	36.8363	-26.243	-12.246
41.3662	5.97601	-25.713	-6.24017	53.2653	-57.6462	-9.24536	45.6085	40.7402	-53.4385	28.5278	111.934	21.2108	56.9735	25.3003	45.9803	18.3467
41.4263	40.2084	9.03864	41.8465	-48.0396	7.81567	26.6067	-34.1556	-2.53113	-31.1604	3.24255	-84.882	-29.6395	-68.417	-47.7115	85.3461	28.9619
41.4863	16.5432	-22.7606	-3.37616	18.4243	-3.74915	47.2382	4.47815	-50.6504	-10.6954	-45.9453	54.7748	2.44006	12.7083	-71.2278	20.006	47.3546
41.5464	3.78662	-8.73889	18.996	-32.0942	63.3352	-28.4049	-4.91675	43.9031	6.50061	-11.4797	7.91211	97.3425	45.3917	38.1812	-20.7104	25.9268
41.6064	-48.6508	12.0058	-39.0858	-2.77344	8.96875	81.8274	-19.9624	-29.165	-15.882	9.95325	1.99255	37.2202	36.5092	79.1868	-41.0846	-30.7922
41.6664	22.296	-30.3987	2.15045	-2.22192	-0.588013	18.5013	60.0735	-81.629	9.65454	94.4427	-49.3431	-46.887	55.9386	-16.6964	2.32471	-48.1114
41.7265	35.0575	26.5224	1.59387	-5.92773	-25.264	-29.6007	-17.8206	-5.12463	-17.4563	40.5297	29.1654	56.4287	-12.4164	-64.8641	-9.78571	124.761
41.7865	-6.87616	-14.7709	-36.4453	42.1445	23.3981	40.364	-53.3892	40.9971	5.76697	-27.1823	-43.2429	51.0938	-14.1621	-17.1934	10.813	2.74963
41.8466	48.5994	49.0734	53.0212	-45.556	27.1604	-5.39648	-14.4642	-57.7268	-14.6205	1.40051	65.2203	53.2657	-0.118164	-11.6406	33.886	-29.7553
41.9066	24.8083	10.8364	5.81433	-14.524	41.1293	7.21057	35.0536	-27.0958	-29.3734	-57.7571	34.0485	-24.7634	8.1781	-23.1248	32.144	9.16046
41.9666	-21.7947	-8.40442	-9.87659	-83.5074	15.1454	12.0538	5.10803	36.3286	16.0237	30.2958	108.622	59.7328	21.5656	39.6531	-38.6293	24.0325
42.0267	-24.8306	-22.8245	-12.7061	17.7334	-37.2123	-38.3425	-51.7644	37.3749	-69.6827	34.2567	-12.385	14.2277	-43.6372	13.8964	-38.0328	-52.6839
42.0867	-5.80713	-30.8622	-33.9874	7.13623	33.5997	-53.401	16.1134	60.6814	73.4677	28.9121	124.567	30.5206	-3.63879	-37.9615	-5.97577	-14.7021
42.1467	-3.91052	-18.1503	-21.0694	-9.10046	-36.854	-24.6898	-27.3333	6.34033	-96.2004	57.5718	64.8387	8.18823	-22.6836	65.5573	-68.481	-17.9061
42.2068	-1.80884	16.6969	23.0915	-81.7107	-7.01624	-50.0978	-64.2432	-48.5703	13.5618	-58.4281	38.1466	63.1179	-74.7134	16.9366	-35.4924	20.23
42.2668	28.315	-56.4743	13.689	26.6488	-43.5198	11.5967	-37.4536	22.3964	-119.656	17.0355	33.7456	22.7161	-16.1193	97.6907	-2.33069	-8.75934
42.3269	-0.658752	12.523	19.2631	-34.6616	34.0731	-48.7461	-27.6266	32.474	-58.692	-21.9623	29.0132	-55.417	-4.19482	6.95837	-67.8181	-13.2971
42.3869	-25.7264	-12.5684	-24.8862	-11.7419	38.9016	2.25122	14.8199	13.5615	33.181	-44.3607	-32.6667	-51.1718	-30.1223	-145.437	-39.5214	5.03693
42.4469	50.819	24.3563	-27.3922	-70.7109	77.7695	-66.6019	-14.131	-20.6198	1.22559	78.0405	37.6672	-41.0005	-2.23352	31.9501	41.2895	24.0214
42.507	-8.24841	48.1619	-19.5551	-19.5049	28.6173	18.6597	-31.2449	-19.6691	16.0306	17.0089	20.5344	22.4071	-77.3741	39.4347	-56.21	37.9711
42.567	-13.7679	-5.46997	-8.18066	20.1665	-39.5737	13.152	-29.3546	9.52002	-25.0695	83.1666	48.8138	3.67041	-20.073	44.3064	15.2923	-17.6494
42.627	68.6757	24.0998	2.96191	-30.9443	46.2759	-17.8812	-32.2739	-19.6935	3.29578	22.9689	-10.604	6.9397	26.3679	-20.5037	-31.149	1.92883
42.6871	-9.24603	-23.3858	9.55029	-9.42126	-54.7627	-65.9396	-68.6006	-64.6965	-26.2466	37.8807	-57.175	-14.5894	-34.9102	43.7845	-6.35345	21.6118
42.7471	-40.9973	-12.7444	40.3812	-11.699	-27.5302	2.97437	-37.1215	2.14038	32.9871	9.53833	-28.5891	-17.5413	-2.55249	-50.4153	-15.1267	22.7028
42.8072	38.6072	-19.7844	-0.00616455	40.6948	50.4464	-65.2155	71.1814	59.9915	54.4725	117.64	11.5975	75.7969	13.2166	22.6021	25.6857	-0.314697
42.8672	13.046	36.1006	-59.7419	-3.62708	-8.45105	45.011	54.066	-29.8705	-17.8943	20.34	-14.1079	-26.5935	-2.77014	8.35803	21.1738	41.3209
42.9272	-12.0189	3.25555	-74.0417	1.12183	-71.076	-7.59106	-35.495	0.444702	-100.222	3.69824	17.0648	56.4242	75.3613	-31.1462	-41.5934	17.7636
42.9873	81.2082	17.9251	16.3893	-17.4132	4.47363	208.015	105.438	28.2692	59.8878	4.88391	-46.7031	30.4111	32.8125	28.2675	81.607	-0.257324
43.0473	55.1505	6.39093	-35.0501	12.5215	15.5448	-28.3606	20.3959	-27.8512	-77.0186	8.01501	33.1132	20.2251	71.9814	-35.0597	-6.94305	3.77295
43.1074	-24.1935	6.97955	-8.29132	-52.0964	13.214	-34.9326	-42.0273	18.6726	-88.0547	46.5624	-7.02576	44.079	-5.38062	53.2191	6.55939	23.4985
43.1674	6.88647	-43.8849	-2.45166	77.3721	72.562	120.983	57.8107	87.9736	79.6993	5.0271	51.8529	64.0903	36.3846	54.79	-26.4811	-16.4991
43.2274	52.4109	4.48108	-61.9284	-6.04211	51.9017	38.1722	-10.1984	-19.733	-0.897827	-30.7241	-20.0524	-48.4976	-4.10791	51.6425	0.256409	-29.8616
43.2875	21.6782	-10.1749	35.6269	-47.0015	-27.3835	62.9993	-57.9897	-29.8043	-9.9436	89.1519	4.68164	34.1324	53.5735	-31.3693	-6.38214	-8.75146
43.3475	-17.0809	2.49646	-6.59802	-60.2649	31.8086	-2.86462	-23.3285	20.4028	13.9797	-28.056	-25.7548	18.0629	1.94165	-12.4938	-68.343	-0.721436
43.4075	-47.5039	8.46857	-36.621	26.3319	61.4324	23.3035	-40.9739	-76.6952	-27.3879	20.5942	73.1143	61.7379	18.2454	-50.2795	2.87878	31.938
43.4676	-21.9684	-2.74371	-15.6791	60.5144	7.52686	4.13782	8.95935	-23.2665	-68.4739	45.6824	-7.29846	-7.50134	16.1694	41.6533	-10.5089	52.1502
43.5276	-1.75555	24.1396	-30.3507	2.83557	-49.4962	-13.5984	-50.7097	24.2969	-37.6732	43.4401	18.6873	-30.1904	-8.80566	4.27124	33.3386	-47.6808
43.5877	-5.51794	8.68024	-72.9443	57.8147	-39.2494	12.2043	38.542	10.7784	-50.8267	8.00879	42.8405	74.6487	-14.3959	-46.5392	-77.6943	-78.9828
43.6477	10.694	-9.58813	-3.31195	0.310669	-72.7384	-19.4163	-56.3292	11.7911	-89.8394	31.604	9.41052	-21.6847	-50.3563	31.6476	19.2397	-5.68964
43.7077	-31.1357	-25.5175	27.754	-40.657	8.18005	1.37671	20.7693	36.3126	-52.4547	-83.6406	67.5941	2.29834	36.2958	85.8	23.5906	-8.43604
43.7678	-20.768	-40.7193	-5.98602	33.7025	49.9189	39.1252	68.8951	25.0469	62.8698	-23.052	18.2825	35.3342	15.3822	27.6349	-57.9587	-31.6131
43.8278	-17.2363	-18.0887	-17.1944	44.5712	36.2717	-93.9525	-73.6099	45.5986	-48.7007	-1.66101	-0.484253	-24.4456	25.7872	-28.0045	27.916	2.50177
43.8878	-5.88623	-22.3475	12.6771	-18.8248	-18.7096	-71.7305	-41.115	-12.0596	-3.65906	-22.0552	24.5403	-37.1943	-13.0433	-36.0361	-21.0786	-11.4729
43.9479	-6.77686	-3.9469	-32.5161	47.3223	-22.2485	-32.6842	26.9341	-38.7943	-66.6564	60.6221	-10.9874	-11.984	-14.0367	-96.8531	-65.6506	-52.0531
44.0079	-10.3714	-26.9536	-5.21198	21.6725	13.8704	83.4218	39.8077	56.9203	132.038	9.96057	-53.1979	6.83582	-50.9161	-19.6917	-16.5821	-23.0453
44.068	39.3911	11.8277	6.87189	-49.8975	-46.7894	-76.2147	-17.2665	-11.0145	-61.974	9.04431	-2.7771	-2.75977	-64.9873	-7.4502	34.3889	-30.5504
44.128	-19.0838	-22.7725	-17.7965	25.2604	-37.2053	60.1265	-4.81934	7.40442	-34.3618	28.7975	27.677	46.3331	54.2266	-24.2065	-0.428894	16.0414
44.188	-0.649292	-3.79065	-38.4622	-32.5457	1.31531	12.0483	76.7349	19.5619	24.5885	54.0448	-30.0991	5.83606	-4.36707	-4.15723	-33.7167	-13.4136
44.2481	74.9791	26.3631	72.6078	-50.0022	22.6538	-18.0472	22.355	63.8606	47.7567	-0.92688	31.3669	34.6041	77.0261	85.8741	-54.5911	9.24341
44.3081	-47.8145	-39.3537	20.0419	27.824	34.6414	-61.4862	17.365	-8.33081	48.5386	-33.8982	-16.3622	28.004	-63.9412	-50.9185	-47.442	23.1333
44.3682	38.6459	-41.1696	20.739	22.1564	5.88916	6.20154	37.5958	71.2632	23.6329	58.0381	14.3855	34.9083	9.13306	-3.09753	7.12079	65.4272
44.4282	47.0579	69.1185	6.85907	45.1608	15.9735	103.725	25.0759	29.5383	12.8525	-82.7791	-2.68591	52.7765	-32.3304	6.56982	-11.4721	64.5732
44.4882	9.29315	30.1299	32.2291	48.2385	-33.9781	21.0211	-48.5942	-18.6495	-47.8853	-14.3944	18.3003	71.2825	22.0919	-39.2577	-23.3828	2.57819
44.5483	-29.4789	-26.0859	24.9288	19.6139	-33.1956	48.4454	-31.0342	8.14917	2.05042	-19.4302	1.5509	-48.8237	5.09729	-22.1196	-33.0867	29.7965
44.6083	-11.2912	-10.4725	-18.4203	-40.629	-56.808	69.3551	15.6893	10.45	-8.00317	54.4242	19.7836	49.7505	61.9933	6.19165	-38.6366	-27.9214
44.6683	-48.1244	-69.0359	-51.6427	26.3766	-4.26733	-34.4811	-22.8429	-27.3518	-35.8878	-30.4083	34.4521	79.3462	-17.1003	-30.6602	-60.8105	14.8126
44.7284	-61.9896	14.807	-36.3066	47.6298	-9.83105	33.925	-0.973755	20.6685	6.17664	-11.3441	-38.783	-1.72253	1.63867	66.6115	-9.83344	-43.4002
44.7884	-4.72913	36.5275	14.0536	55.2831	4.72913	52.7632	-18.9612	-30.926	-31.4614	5.06775	-60.0195	-57.7386	41.8647	48.3306	-7.83636	-11.183
44.8485	26.1891	25.879	22.7966	-18.6729	-9.71301	-23.7563	44.6144	35.5757	34.8242	28.0771	4.01416	33.6035	-20.4735	19.4752	-9.27228	-12.298
44.9085	22.0799	-23.3771	19.813	-44.6024	-16.0491	32.3815	46.7075	27.0922	-69.0132	5.43225	-12.8132	46.0687	25.7609	44.4637	27.187	11.1638
44.9685	50.9524	36.1697	-36.3779	42.4293	-28.1416	37.0298	14.2218	0.9104	70.6617	-0.860229	-41.4015	-13.7982	-49.3197	-31.511	-25.2351	-11.6812
45.0286	14.6345	-59.1822	-24.7458	-13.3604	23.0917	-1.16345	102.03	19.6843	-51.3621	69.063	-65.7157	31.7545	3.64246	13.1733	-34.4556	50.2694
45.0886	24.751	4.11108	39.9337	27.6562	35.1761	128.5	19.2416	-4.35986	52.881	-17.1628	-39.4841	22.1377	-12.6276	2.16797	13.4248	-9.97363
45.1486	-24.9939	-22.8452	-5.0979	-6.79248	-24.3895	-7.24133	33.9503	-29.2628	-10.3236	-17.826	13.9196	-1.57642	2.31738	-56.1514	9.57007	29.8367
45.2087	-85.2357	31.2368	-16.191	61.1545	-17.7012	33.0154	-25.8109	-34.0265	-27.3772	40.9517	18.2473	37.2621	-21.199	4.89819	-1.19543	-15.2872
45.2687	-41.5781	-4.20111	12.4724	-6.05383	50.0468	60.7769	32.3126	19.6456	40.5693	46.5791	68.7711	4.25378	-75.4237	30.3474	9.75665	47.3881
45.3288	-11.1155	-40.5048	-33.9966	31.5248	-50.9429	-13.4778	40.7845	-48.4082	18.6945	86.6112	34.7098	99.6768	-71.9171	72.7361	-2.24835	30.8956
45.3888	-56.0364	-56.6097	-83.5507	24.2931	-11.0367	-25.5426	-24.7069	-23.4503	13.9972	-12.526	18.7065	19.3473	64.5189	179.81	-51.2654	-41.5436
45.4488	16.15	34.036	-38.5876	-36.598	-82.8119	-22.8586	4.58875	32.8804	-20.5562	-10.9347	-72.3687	-12.5265	29.7435	-64.5845	-25.5486	-42.7189
45.5089	-16.3046	18.5598	24.879	27.6548	-24.299	51.6104	27.1022	32.6444	-8.28711	-1.85962	11.41	18.2083	1.19275	10.9006	-41.0776	-34.7955
45.5689	3.92926	28.7603	23.6236	-40.4529	24.7128	14.5389	-39.7281	-0.482788	7.23328	109.231	15.2805	48.2404	-11.5886	19.2876	-45.825	26.5864
45.629	3.58655	27.3737	-33.5816	43.4711	-1.10059	-0.785278	-50.7542	47.1964	-32.1681	-29.8923	-6.93188	54.2299	26.7128	12.0059	-10.0377	-10.0614
45.689	2.39795	-32.7693	41.6963	55.5157	23.7601	19.949	46.0621	9.33057	49.6785	8.19373	36.0421	-8.90881	54.179	13.0916	-27.9335	34.4467
45.749	13.1635	47.1216	-13.2136	-32.2976	2.42908	-32.2252	50.285	73.5319	-30.3124	99.8958	94.5284	1.67517	60.4664	15.2473	45.512	-2.55573
45.8091	46.5108	6.42188	20.0055	-18.1842	3.4165	-75.9694	6.0769	34.5719	-5.50476	20.2572	-42.3431	26.687	-12.8507	-44.7068	-11.5993	2.83344
45.8691	25.1342	-25.2203	-4.82031	-50.1422	-16.7092	40.6348	-7.4248	11.8787	59.5891	-31.0414	-63.27	-27.4485	-50.9231	1.24719	-11.2668	25.4151
45.9291	32.4697	-68.837	32.6011	-20.6193	37.7932	30.6224	24.7426	10.1311	58.2902	-21.0742	5.91956	-14.7213	-77.3352	-4.58606	40.1404	-24.3041
45.9892	9.98322	-7.47119	-0.561157	-74.6646	68.8458	-87.5698	-1.18115	14.8783	72.2227	50.9865	-100.773	-2.80103	-19.839	36.6854	20.7347	16.9328
46.0492	-24.3555	46.4825	13.0378	35.0507	9.03723	-4.61011	9.0592	-18.6744	4.54712	-7.80457	30.5182	-1.18848	-0.0336914	-2.40918	21.1723	87.4031
46.1093	24.7922	-25.5955	-29.33	-15.1604	42.9541	19.8303	18.9215	-19.7999	26.5925	-46.5963	10.7264	90.5166	5.19189	-3.82288	-61.1942	46.4554
46.1693	-3.75671	-12.804	-50.7951	-4.92932	41.4437	19.3093	-23.4547	75.3521	-4.54529	-0.978394	-20.71	84.5641	13.5765	-23.6888	-27.063	-6.3584
46.2293	-0.138245	1.9375	10.2781	-7.70715	-46.8666	-74.3749	5.63489	11.5767	30.0157	-83.9843	-32.7705	49.5366	-11.2841	88.2163	3.591	-2.39099
46.2894	29.1267	-39.4012	23.9911	-29.9646	0.223511	1.66528	19.2886	-121.199	36.475	15.9647	56.2076	77.7988	67.8629	50.5526	17.5207	8.05975
46.3494	-2.85474	94.8901	-9.33661	22.387	13.9832	-88.0903	-41.0959	46.303	53.3517	20.4412	30.4008	-7.15674	-29.3583	-36.1495	12.9114	-9.49335
46.4094	-22.7504	-36.8201	-14.8399	-14.9834	1.98962	-34.575	-26.0059	47.8225	-30.172	-37.3973	-16.6952	17.6537	23.2698	15.5349	-19.3914	-78.1985
46.4695	7.05573	14.7227	-0.751282	4.80957	-5.81287	-5.67896	-75.3917	-19.3721	-58.3391	-16.276	37.9207	18.7546	11.1997	-7.24304	-8.95551	-12.365
46.5295	-6.49011	-50.7827	-6.17401	-77.9152	-6.55017	2.75854	16.9634	-25.1217	-53.5144	-13.5171	-8.34412	-91.5067	-0.896362	-14.6643	-41.371	-24.9458
46.5896	-36.3145	52.6964	-10.4775	-9.3667	0.14624	-3.65698	22.502	-18.9064	-78.8402	80.3058	15.4351	37.9742	11.6909	60.7604	-7.6712	-48.3792
46.6496	0.931091	49.1182	5.01501	-9.60156	-27.2578	-22.0284	34.1089	2.7948	-33.1499	-23.8477	-8.18396	27.2968	5.87134	41.6674	-11.3254	-51.6686
46.7096	-2.68945	-8.09503	45.7228	63.2915	20.2915	0.597778	66.0947	49.84	23.0719	-44.5452	-53.61	-18.6174	-21.9041	44.6707	-10.9985	34.2408
46.7697	20.9199	-60.6337	-50.5134	56.7209	90.7319	33.5853	47.864	-37.4056	72.9204	40.3933	-35.8584	37.1118	42.3872	53.0153	34.1924	22.5573
46.8297	50.3178	24.4299	-28.1492	-53.7452	-17.234	5.80957	-9.83521	-7.31726	45.7422	-53.8204	17.364	58.4479	32.0162	120.071	-39.2109	21.8414
46.8898	-12.7166	22.1976	11.5884	24.6185	42.9025	44.7655	-7.21985	67.5051	101.4	-15.1147	-2.62219	-2.39148	-1.96497	15.0914	15.2311	10.8038
46.9498	64.6113	-47.3622	-69.6579	-61.6542	-6.81006	-25.8949	-61.6444	-27.2593	-5.9165	27.3241	32.1381	47.7789	52.9965	40.7242	-26.2495	-49.7484
47.0098	80.7462	74.1846	8.37457	-4.08618	18.2935	57.1963	37.7289	38.7765	13.4575	-18.9635	7.72766	1.70569	17.0725	2.17603	-32.3403	28.4327
47.0699	-16.0648	-23.3942	-69.6476	-46.0676	22.1522	-13.5905	13.6339	16.2488	30.126	-6.35938	-14.2073	14.5255	15.6797	52.1263	-14.8255	2.16852
47.1299	56.8099	39.9161	26.3332	77.186	38.5881	-0.765259	9.57703	-6.63147	-24.6816	-74.8585	-8.5946	18.5801	-15.5333	25.7949	27.4398	54.8397
47.1899	-1.0376	-4.61737	-6.9411	92.0723	47.0179	51.6973	-13.4998	58.9603	11.3137	9.13464	6.77393	6.04297	-31.892	-20.9694	41.5379	27.6852
47.25	-38.43	-79.7327	-10.0468	43.891	20.2599	-11.7345	25.5342	-13.1642	-9.79541	-5.20752	62.145	57.3634	15.0967	-1.45886	-79.5419	-17.6945
47.31	46.4771	30.4694	33.0419	-0.994629	72.4701	5.69812	13.9255	-11.448	31.3927	115.254	20.5653	-34.6843	-85.302	20.0259	59.2016	47.1714
47.3701	84.1201	-62.8171	41.1038	6.45764	-21.4835	-26.8585	6.18298	-5.08582	-4.72229	-36.0304	-32.5463	-7.71558	23.1788	5.51343	-38.5181	-31.3767
47.4301	-29.5133	-3.01898	-23.1766	5.44775	-23.9154	55.8308	7.93823	47.5566	-15.8218	47.6365	8.50415	63.8425	-0.970947	-5.83728	-8.797	19.3501
47.4901	43.3306	8.42139	-40.7486	27.3412	-20.1648	-54.6185	23.1115	41.9839	-48.6194	40.0396	13.4263	18.8303	51.8569	-25.8556	-32.074	4.04999
47.5502	3.25427	13.7876	1.94391	18.5695	-24.8835	56.9148	20.2075	19.949	-102.031	10.068	84.1824	-12.4996	-59.6604	38.3597	0.129639	0.137146
47.6102	-56.0281	-92.3206	-28.2244	23.7822	19.3069	-47.2513	18.6729	0.121338	-25.7468	96.402	58.7084	21.5797	30.3005	-21.7865	-75.6173	-36.7903
47.6702	-31.8534	18.6399	-12.2214	-38.1781	-14.2128	-21.6716	-15.183	0.0344238	-62.209	-56.4047	68.2329	26.4539	1.13647	-15.0243	-2.01062	-9.08911
47.7303	-17.0287	-24.7476	-95.9514	4.66223	85.7689	59.7689	-4.29785	15.2938	-29.6844	39.475	6.37915	69.2831	105.145	12.7593	-39.0781	-63.6968
47.7903	-1.26434	44.9322	-21.8673	-51.1779	-5.97192	-89.4812	-67.1259	4.15198	112.341	21.0448	55.2964	46.2592	13.8961	38.224	-41.499	-18.2772
47.8504	-8.27081	9.69147	8.33215	-5.05579	41.7496	2.85461	24.5493	60.7832	46.2915	32.7357	76.5369	-6.70435	-98.6353	24.8069	1.57092	32.2471
47.9104	22.4781	1.41083	3.39337	-48.6776	-11.1865	-25.7374	11.5631	7.99683	-78.3661	43.0819	-16.2765	-29.2971	18.4014	-28.1732	35.516	37.9998
47.9704	-4.23462	14.2644	52.9603	2.67969	-28.103	-3.0802	39.1182	71.7554	18.8191	44.5399	-4.21643	-0.764282	-64.8138	-27.9102	-22.7007	69.0388
48.0305	42.1462	-4.34576	15.4436	48.5861	133.446	42.1957	28.2339	57.027	146.757	29.9048	64.6202	20.3043	33.1604	52.4813	-13.8141	-4.91632
48.0905	20.9335	-40.7918	2.4278	41.3657	30.1321	-58.9069	12.3556	112.823	43.877	-47.4879	27.7755	-57.2089	35.0258	-31.887	-13.4874	2.06525
48.1506	76.6606	23.8882	-11.8867	-13.9952	-19.2595	20.3855	-23.0852	-42.8705	7.98511	-23.1555	-42.6936	-9.17151	-39.2229	-0.250122	-35.5018	51.1028
48.2106	2.0412	29.8134	25.0573	1.99695	-24.5193	-20.7106	-5.39478	-50.2902	-113.749	-35.6689	18.7108	-40.5667	11.3851	33.6078	17.2422	-7.07922
48.2706	-30.5253	-9.7016	-14.0556	46.2557	17.1677	-12.5201	60.636	-28.1364	72.2067	2.65247	-50.2395	25.6676	33.9823	6.50195	15.6872	23.2078
48.3307	10.0243	-48.3814	-26.5882	16.3495	18.9513	-35.5084	-49.0221	29.6196	-43.9387	54.9742	41.1437	33.7539	-54.8411	61.5753	-46.3795	5.69812
48.3907	-61.6143	3.06769	-33.9561	6.73303	12.8048	-7.00623	27.9077	8.93176	-90.7816	44.7241	20.0283	18.3267	-51.3573	-1.37659	-25.8806	-33.9117
48.4507	-18.5814	-8.7146	-14.2052	43.6874	-16.1305	63.2172	26.0605	-9.13733	24.635	3.1499	-6.40222	-112.205	24.0573	-37.9419	34.5405	5.24188
48.5108	-44.5384	12.1314	9.38654	-95.6041	-52.4623	67.4402	42.7595	-53.7546	-3.28735	43.4977	11.6755	72.5134	8.57263	9.36768	-68.0208	11.5714
48.5708	68.8712	2.90875	-1.81989	-41.8075	42.09	-47.1986	-25.1896	-21.5863	69.7908	56.7385	-14.3297	-28.1721	83.9441	30.7366	-38.438	-87.3633
48.6309	-26.8934	76.626	-48.7379	12.6914	48.504	56.4175	-57.9274	-36.5804	0.862305	3.18469	-20.3879	-43.0776	84.1941	2.2793	-35.8723	-18.5438
48.6909	-1.03455	-33.2748	3.31049	-1.6582	104.914	-5.32507	64.1995	-2.29443	21.5038	21.9034	49.0935	7.15955	21.2307	27.3514	-13.1954	-25.8766
48.7509	18.0084	46.7182	-15.7984	-33.1049	-13.412	-36.2573	-13.2449	-54.1537	-18.5878	29.7673	-18.9647	-26.6029	-18.6648	-22.1779	-26.809	23.4236
48.811	-73.8925	-55.7659	-27.5643	-9.62573	18.2463	-2.18835	-23.0247	45.0303	16.1227	-63.4606	30.7871	37.9485	43.6088	9.34644	-8.30951	-60.7762
48.871	-56.0935	-9.86517	10.0659	-43.4629	28.5096	-37.2651	12.5533	44.2579	-46.7833	20.3907	-4.03076	56.7014	23.6307	-42.1921	-14.7845	41.7682
48.931	24.2396	-29.369	21.1299	21.5526	30.4009	11.6849	92.2654	40.7609	43.7993	199.309	-35.3521	45.9285	14.6362	75.5205	-1.83331	-13.6519
48.9911	1.62164	42.2906	26.3036	-29.6373	-13.2129	-1.40479	-32.0616	23.8204	38.5259	-35.3606	-21.4037	-2.77295	34.7174	16.1565	-28.8207	-7.77979
49.0511	-34.2097	-62.3468	-29.0405	8.26917	-25.85	-18.175	-5.21631	18.3716	41.0742	20.5803	7	11.3618	-14.1871	0.512207	21.554	-23.9126
49.1112	10.2973	-37.1694	-15.3854	36.8235	-34.9701	-1.24683	-65.1702	-5.65674	11.2026	-29.7775	23.2528	44.5742	-9.99622	41.5134	33.9214	44.0622
49.1712	42.4769	30.7815	6.28632	-25.0978	-43.0026	39.8485	15.5396	39.9325	19.2676	-45.7773	-31.453	-64.7057	19.2028	56.6211	25.9973	-13.2136
49.2312	85.718	-65.1766	20.5723	1.77795	-21.8531	36.0784	0.49707	34.4944	49.8221	65.213	3.87402	-12.5737	-32.0403	14.3206	-52.0757	46.2953
49.2913	41.8661	24.1395	0.944885	-76.9377	-63.0961	-68.4607	5.16772	-72.1025	-15.3125	-24.8932	10.7244	51.3439	15.8453	42.8696	0.860229	-27.4979
49.3513	-12.3748	-41.2896	30.9941	46.2367	28.2279	42.1611	-37.5222	54.9323	-7.59033	31.3556	28.5876	54.5345	2.17017	56.1876	-39.5789	39.1724
49.4114	12.17	-21.0294	-16.5864	40.446	8.5498	-32.7737	52.8534	104.209	-12.1075	-68.9053	70.4502	-29.3304	13.0508	-39.0266	39.2514	0.911255
49.4714	46.5217	-1.89966	15.1669	7.45996	-10.7961	-7.50793	-36.2399	-35.3553	24.6183	20.765	0.685547	2.22925	74.2222	-14.2993	32.1297	16.1648
49.5314	-25.2603	6.14148	-44.8975	40.9391	-17.2673	36.9657	-39.4199	35.5197	-36.0687	-79.7134	35.3571	74.2008	13.9949	106.276	-17.4408	-19.7798
49.5915	-89.0449	-27.0673	-12.8888	-7.0127	-44.2288	55.8468	21.6586	52.9089	15.4735	-12.9969	25.0234	-53.6873	5.49512	-2.5022	-59.1281	-56.8024
49.6515	-3.3642	-50.0502	-17.3751	-29.7125	3.45081	95.2222	-43.9625	50.3944	23.2861	10.3761	56.6931	21.2102	-52.2307	31.5897	-49.3229	28.4385
49.7115	54.538	54.3663	75.1641	8.26624	27.1644	-11.8885	12.7604	-45.7008	4.47693	-35.1788	29.342	7.92078	-31.9653	16.5952	-1.21844	43.2958
49.7716	-17.3447	34.8148	-41.2454	-25.1733	-14.8666	-3.15625	-31.8383	-81.2402	-18.2806	1.81238	10.9087	39.9873	-24.5945	21.705	55.853	14.9736
49.8316	-53.1185	7.65106	-11.7104	27.132	36.4479	-26.6002	15.1783	108.308	-26.6245	-37.2145	14.7134	23.15	-22.418	-15.3813	30.6194	-32.7314
49.8917	-62.2573	-34.4562	-92.975	114.489	39.6932	-30.0449	26.0525	65.7085	73.96	-2.85535	23.9086	-9.2865	-18.7551	-22.4536	-61.8118	-53.441
49.9517	0.549194	27.4625	6.22003	18.3239	-35.7178	-55.5406	-32.1881	-22.3649	24.2885	47.0046	0.936157	-56.5498	56.0211	0.769531	-12.5314	22.6536
50.0117	2.79401	49.9404	3.55444	-20.993	-46.1187	-71.7302	1.67322	42.7651	-27.5851	-8.69958	-53.8356	-34.6272	-20.5382	35.21	-18.0123	9.92096
50.0718	12.1357	-17.6532	-25.4775	-25.5608	12.5043	1.58972	-5.84399	-7.58655	27.4537	10.48	33.5156	54.5822	22.7126	19.0295	2.3299	58.0065
50.1318	54.8162	-0.689148	6.91272	-2.00159	-25.2875	44.4692	36.6641	2.22986	35.5002	49.1384	-55.65	-38.6174	20.7743	-57.502	16.4331	-4.55377
50.1918	55.4525	-2.76099	-33.567	36.4169	-6.55457	2.57068	66.8047	-26.9213	-52.5044	-88.201	27.2452	55.7961	33.5222	10.3561	-22.3526	4.39893
50.2519	-27.1558	-21.6243	-55.9172	60.9497	18.4639	21.3175	44.4658	39.8621	58.0365	17.2213	-1.9082	51.2861	-24.9418	69.0701	9.36615	23.241
50.3119	38.1429	-74.9241	-33.0718	-12.7947	-4.31628	9.6405	-17.264	-35.8483	-56.5316	51.7948	52.4821	11.4546	7.83447	-11.9276	2.59399	-12.3467
50.372	-53.5204	-11.4511	-65.0918	-41.5802	49.1014	-24.8954	-40.8163	18.1733	-83.384	-38.631	-10.2255	-13.7445	-15.8392	0.38623	-52.0005	-8.2851
50.432	-4.01801	-30.6268	-33.7623	29.4402	15.5464	-18.2122	-0.206055	73.1423	-10.9169	-29.276	9.30676	20.7804	-25.5297	24.2031	-93.0345	6.81866
50.492	-22.8022	-14.1674	-27.0522	2.63611	26.5795	-63.3875	64.2545	34.0847	-54.6487	37.9374	-13.1876	18.3369	24.1027	15.5576	38.4072	35.379
50.5521	18.0776	-9.78369	-52.4691	-7.3562	61.8945	-20.8519	17.7107	66.199	56.1604	-18.838	-10.5819	8.23511	63.6179	53.5719	17.9622	-66.4736
50.6121	-11.0482	-42.2913	-18.2775	-41.8606	-35.8983	-66.5698	-7.66638	-14.5148	12.6409	-1.05652	-20.3962	32.2618	-62.5729	21.3839	-18.2067	-10.4611
50.6722	30.1268	33.5898	10.7667	-39.5825	-50.2004	0.147461	-59.3123	-82.9652	-35.5037	29.5079	15.1794	8.79553	-14.4297	6.18469	4.54218	-4.75366
50.7322	37.0999	58.2419	49.0646	90.0426	47.2555	45.2925	47.1472	21.5878	41.2859	-11.4745	-6.59094	-42.0547	27.3845	-20.4507	8.81165	46.0568
50.7922	5.18762	6.67401	-24.7424	-43.2269	8.40698	-48.8224	-16.4847	-9.39441	34.4229	56.1783	57.3185	-20.8369	-8.97144	-19.1385	-29.5193	-1.79431
50.8523	-24.4332	4.57294	13.8976	-48.6918	64.8641	-59.267	5.7439	57.9264	27.1364	22.1671	19.2711	59.9777	30.6182	29.7402	-25.6204	-55.861
50.9123	-25.4705	51.1208	11.0612	-34.9679	-17.5081	-45.7412	-40.9298	5.32812	-29.2111	10.4315	16.5873	94.6155	23.0341	0.0742188	21.1069	1.81848
50.9723	-3.42096	6.68286	-27.9954	-19.8438	-45.411	-54.432	-63.4552	-39.1498	-15.887	-39.9521	56.9412	-24.15	4.64209	68.8717	50.5447	-16.7675
51.0324	36.4992	33.4019	-20.9349	46.097	-24.2717	-13.2971	29.3673	41.7986	-109.671	64.0692	-4.11389	4.45593	-81.1356	-50.8191	-65.2762	-18.9419
51.0924	-37.5275	31.6993	-17.5847	0.200684	-2.8418	30.0303	93.8373	80.5807	24.589	-22.7587	72.1207	13.318	-17.8397	-40.2096	-25.6598	9.71606
51.1525	16.9808	-20.2256	-36.8884	-52.1434	20.0889	48.886	-60.8087	40.5814	-113.494	23.1116	-22.9989	11.655	30.0385	41.9589	22.0649	-27.043
51.2125	24.5009	39.1625	14.9372	9.21729	-10.4149	18.8806	-0.917603	-40.1622	39.1555	-11.3771	-4.31836	29.9175	76.6769	111.736	80.5041	27.0897
51.2725	-32.0779	36.4512	11.2505	5.53564	-40.1871	-9.40613	-28.7411	23.8643	-79.6085	-47.2324	70.7887	-1.38989	40.7285	-48.8489	-19.4692	-25.6446
51.3326	-57.3723	-47.481	-73.2889	36.3407	30.5588	-28.3389	2.86133	70.3055	10.3906	9.04395	31.4479	38.2793	43.9393	45.5845	-91.0714	-32.561
51.3926	12.6016	32.7325	11.8646	-6.70068	35.6925	-28.2893	15.0728	-73.8032	-64.3904	40.6544	24.7394	41.6244	63.3488	67.3422	23.2628	21.7925
51.4526	44.9296	-33.2618	13.9946	25.7233	-10.6248	-79.2047	-11.9506	40.949	8.8136	-13.2175	-24.8497	-19.1658	-18.4056	29.2778	-14.4575	39.6461
51.5127	-37.6734	33.9351	47.6545	-49.9697	-16.3203	38.3333	27.9731	-31.4364	-9.1781	1.6958	-27.9871	76.5496	91.9852	42.1917	6.3902	-11.8663
51.5727	-41.9094	12.9351	-17.2332	-24.5254	4.02661	-111.575	-41.3058	-23.1692	-75.5912	37.9843	-40.5725	-11.0341	14.549	-8.75098	-5.12946	15.0883
51.6328	55.4731	-7.41241	37.423	15.4233	-34.308	7.29297	-11.2875	56.8433	-42.0734	15.9626	30.207	-18.8918	97.6987	90.8707	-12.1592	15.9065
51.6928	34.0648	6.02728	60.5524	3.75598	-31.3448	60.9032	91.0919	32.9634	-62.6796	67.1532	-23.9742	45.7634	70.1787	135.72	-2.21979	5.07013
51.7528	-25.5053	-21.7141	-45.3025	-65.1549	-27.7992	17.406	-73.5045	-75.999	-54.965	-4.24805	15.9636	-22.1909	-34.7219	76.1475	-6.17041	15.3716
51.8129	-8.0495	24.6061	-38.6317	55.6898	29.5558	108.934	23.1294	18.8071	-12.399	15.8347	-23.8998	75.4365	-5.78076	-17.2449	-68.0137	2.19482
51.8729	-47.7332	-65.6951	-66.2372	-49.7286	-9.99524	-88.0044	-104.136	-25.7079	-33.5226	-3.19849	92.8185	27.9779	45.6427	-27.8281	-68.3622	-21.7074
51.933	3.03741	44.8984	-9.5993	32.3302	4.4021	14.3075	21.2158	-4.18652	-19.8832	-82.7874	-52.4346	6.78955	62.8013	51.3552	24.9291	-66.2026
51.993	3.8653	-9.21899	15.1186	-57.2723	0.359741	-19.9045	8.38953	-41.5741	-34.506	-56.5017	-8.39136	35.6022	35.6355	17.4562	-84.8051	73.5845
52.053	-6.02594	-23.9834	8.16229	58.3149	47.0862	27.3489	27.0175	33.3831	41.7588	36.9995	6.33765	108.854	58.7622	24.4114	-0.893555	30.6896
52.1131	-0.949951	28.7427	37.8713	68.5393	132.512	-19.2938	0.306641	148.066	-38.1238	-84.4218	32.5359	3.87122	-11.6504	-53.6965	3.85718	-17.1517
52.1731	36.2142	63.687	-0.952637	22.1779	-43.4667	4.49683	-13.8586	19.2711	32.6725	4.69385	8.93018	1.79553	-12.6177	-61.6727	-50.7671	5.92133
52.2331	-47.6958	-85.0978	9.28107	-35.7437	-12.2703	28.9685	11.985	20.1351	-15.6021	4.04712	-60.3011	4.79492	-49.6439	-20.2998	-64.306	-28.0892
52.2932	-3.93439	-45.7019	-12.7958	13.1715	-43.7883	-13.1379	36.2911	91.376	24.6237	-24.4486	72.6891	12.3341	6.77942	42.3589	-20.7672	0.556519
52.3532	-42.9933	-34.1158	20.3974	-54.3988	-30.6327	4.60913	32.5448	-39.2721	-29.5548	-30.7897	81.9983	-51.8329	18.1312	-1.84509	-25.8123	-59.1963
52.4133	-6.89581	21.4047	0.869263	-17.8524	41.1986	-33.0162	-42.4615	44.3121	-2.45105	18.8378	-29.1147	-24.5334	0.716797	16.6	3.83545	41.1282
52.4733	16.14	-10.5901	5.42542	-22.354	20.5126	-39.5098	-1.36707	-14.2917	-100.247	-21.0576	-2.6637	-33.7172	28.1686	30.0703	50.6796	12.8532
52.5333	24.7463	8.23541	-13.7141	66.7611	9.65051	66.8643	65.6316	12.1349	27.8767	39.8735	42.3409	61.5153	9.60486	-10.5577	-44.6056	20.4119
52.5934	13.784	7.21405	-23.7321	27.1643	30.3354	38.9694	0.691895	31.8458	86.5265	-15.3798	-9.0094	69.7968	-6.10181	-16.1714	30.1052	41.8555
52.6534	-4.90356	-27.7708	-14.6413	10.0079	-23.8805	12.5455	-23.0942	-54.0145	-2.42664	66.1549	78.1315	97.2593	62.2495	26.2809	-20.3454	9.84937
52.7134	26.5724	7.2948	5.03406	-64.3726	9.50183	-3.41516	7.43408	1.5708	-14.9996	37.7764	10.9038	22.0743	8.43372	-10.3406	-40.4886	51.0822
52.7735	-14.7913	18.9547	-28.0175	-41.3995	19.9923	10.5112	12.4232	68.2101	-54.4592	-84.3383	-34.965	31.8737	-33.3276	-4.71045	-80.2413	-23.0639
52.8335	-12.0546	-82.3877	-26.0911	45.701	-59.5371	29.8097	0.275024	14.9924	8.21985	-51.6012	34.8301	77.3474	28.4418	80.4008	-35.1025	3.01056
52.8936	3.57568	-32.9835	-42.5364	6.22961	-12.8717	-78.3241	27.7573	-26.9358	-62.35	-1.36487	-65.0862	8.3147	17.9158	-10.9545	-46.9562	-30.7332
52.9536	43.1148	-25.8088	5.12946	19.3097	73.1018	-1.34314	27.9729	6.04419	-0.483276	10.229	-2.45471	-17.9152	-12.6277	-5.36279	-33.2769	48.5513
53.0136	10.5895	-86.6306	-97.8764	-11.6268	17.5635	67.8317	-42.1326	-1.2998	-46.2117	-46.3531	29.696	67.5336	59.1639	32.4969	-66.2119	-49.6555
53.0737	50.0617	16.6268	9.37695	-5.77014	5.79749	-47.0671	-75.8412	-27.2583	-42.649	-21.3507	3.29797	-47.2435	-8.28601	-69.7211	8.84723	-55.2023
53.1337	-17.5439	30.1177	-23.3252	-38.0499	-24.4961	67.1674	64.4344	-19.238	26.9067	3.31946	48.8481	6.40405	53.6307	40.9578	-15.7601	-57.5023
53.1938	41.2135	-15.929	-3.72388	-22.5387	-89.2953	-50.1028	-25.3049	-32.7731	-8.39172	31.4072	-10.5256	-22.9099	-41.9342	26.8318	-17.322	24.6727
53.2538	-3.00037	-1.08362	28.2639	-42.1836	12.5364	-39.5594	-56.142	-30.627	13.0933	-11.2566	-31.558	16.6707	-34.9299	-17.6134	-84.736	19.4838
53.3138	32.9088	18.8895	-21.0201	4.46277	-5.24146	-96.1774	3.9375	72.2421	16.3333	-55.3494	-64.3848	30.8811	-58.9368	-1.76587	6.81177	31.3419
53.3739	-30.1911	19.7449	46.475	-26.4011	18.3137	-24.588	19.3589	55.6647	50.7107	26.0388	-2.71716	-8.48364	53.1086	-34.9207	13.2341	32.6577
53.4339	4.45471	-57.8461	-42.0935	68.6462	-3.82751	14.5874	83.4611	84.2994	83.4742	20.9567	33.2871	7.79089	18.308	-0.716797	23.2496	14.4001
53.4939	29.7734	-11.8281	30.1605	54.3384	29.0914	-28.2848	13.0278	7.69067	-0.13916	-4.74292	78.4412	68.0281	19.4932	47.1912	22.4103	15.7568
53.554	30.6045	50.1717	-51.05	14.3748	107.812	39.0955	-35.561	33.4912	-54.9949	14.2454	-9.22803	0.594238	-65.373	87.5905	-4.81421	-37.3311
53.614	20.3086	-33.1595	-12.6795	-28.7501	-23.3416	-45.9399	13.9091	-14.4523	40.594	44.4082	59.6112	-4.95508	40.2545	26.4965	-108.477	-32.5093
53.6741	-34.4409	-19.9393	-32.4433	3.19824	-3.60425	54.3912	3.47131	4.43396	-11.3706	34.1774	37.9047	23.2094	57.2069	82.3517	-16.9608	-51.0734
53.7341	10.5981	11.076	-17.8777	-26.3389	31.4589	13.3594	90.0825	27.3951	15.8452	81.6708	-29.9822	72.6162	51.8325	-70.5333	46.4153	6.36505
53.7941	38.1542	-38.7357	-35.5018	47.6069	54.8579	-92.2366	-27.6073	7.66553	-46.0308	63.5591	2.63806	2.73621	6.39917	112.095	5.27734	-16.2503
53.8542	-56.0829	20.8412	-85.5225	106.131	28.0931	44.8173	-2.80188	72.7494	38.2144	-68.3783	2.79785	55.7878	33.1755	9.00525	-83.2842	-26.8572
53.9142	-14.9213	22.7934	-7.99695	-86.4261	35.6342	-48.4113	-3.29517	1.93799	-15.5037	61.9548	-36.4708	58.4066	43.0225	-28.5962	-47.0916	-6.55878
53.9742	24.6176	54.4479	-30.5979	13.278	-74.104	37.0592	36.5602	5.85217	-14.3538	-10.9399	-3.62463	-36.3503	-9.9165	85.1582	-26.2524	4.08502
54.0343	49.6025	-69.0908	-11.1403	-44.4199	-13.0927	14.7437	48.709	-22.4565	-19.2415	-43.0875	-28.4211	15.877	7.77771	-33.4048	-8.63666	-10.3207
54.0943	-38.3668	-13.0718	-23.9166	-36.3956	-56.8225	53.4924	4.552	36.9674	-8.59155	26.3207	53.3373	0.946411	26.9741	79.775	-12.5511	0.420044
54.1544	-34.0709	-3.41888	3.46118	80.7957	4.31873	129.036	68.8209	-33.7892	8.16614	-80.8822	-44.4131	-3.84656	-28.3064	0.542969	-36.5224	-7.78198
54.2144	27.1007	-68.4268	-36.4976	45.0743	38.0809	78.5518	8.52393	-12.3939	34.9017	23.2825	64.0543	3.43945	-12.996	-26.6555	-39.4719	-23.5237
54.2744	30.8297	17.068	-40.494	-11.5365	-78.7305	100.633	-22.2504	-49.0101	-60.5054	40.198	48.2201	107.944	-33.5283	78.7222	-58.7904	-26.5596
54.3345	-16.8449	-38.8863	18.7822	82.9159	3.27771	-39.2076	-0.857666	8.87964	4.30786	-42.797	-61.8804	-5.2832	28.9747	-29.6405	-30.4946	-55.1021
54.3945	-38.3464	-13.1235	-101.13	22.72	-2.03186	-0.441162	23.1329	28.2042	55.1693	63.7045	11.8149	2.76038	47.6477	45.3456	18.6553	-0.637451
54.4546	30.0056	-14.4822	37.5923	21.7491	6.26575	-23.2327	84.9943	5.90784	-41.5967	-7.24207	-64.6324	-21.3157	-48.3497	-3.72034	-52.2174	-39.9371
54.5146	-4.146	-12.3972	12.5261	16.8767	-15.7332	-59.6284	-41.9535	-25.5012	-33.2224	-53.8551	-32.1757	-7.65503	43.2896	-30.476	47.4507	-7.33661
54.5746	-50.2921	3.00879	-14.098	-6.26428	11.4005	60.4343	37.6489	85.4979	25.9677	15.9536	-58.2179	63.0442	46.236	20.7678	18.0075	16.6718
54.6347	57.9827	-1.81525	52.3831	-15.5961	55.0614	-19.1683	-35.6962	53.1978	69.4457	19.7098	30.2736	-18.5793	-40.4928	-4.0127	-22.5397	16.3758
54.6947	97.0059	-27.5649	47.6295	-12.6893	-7.46338	49.6366	-63.0472	-3.00122	-26.9823	-5.01587	49.04	56.762	-20.7043	-8.33606	7.19098	-7.85345
54.7547	-41.882	15.0615	14.006	-23.0981	27.4266	6.23254	-111.065	-15.4146	-18.6912	10.3643	-7.48706	0.22876	10.8134	5.68652	-45.864	-1.27222
54.8148	-8.88501	-20.5435	66.7061	-29.1226	4.02295	69.9996	-17.9771	-25.5667	-16.3165	-22.6069	14.3427	23.1368	-46.6296	-30.9548	-65.9389	-39.2438
54.8748	20.4553	-66.9962	5.95581	4.64368	47.0114	35.9457	9.36987	16.8894	27.682	36.4755	70.825	89.9941	49.6517	-57.3632	10.1049	-1.22076
54.9349	18.5496	-48.6969	33.7817	11.9211	17.5563	-35.7502	49.7747	-9.30469	-5.5459	-32.0679	30.6301	48.9316	-25.5023	79.8312	58.632	-29.1759
54.9949	38.7128	35.4385	-25.9729	19.5388	23.3483	67.8901	-16.9418	53.4132	21.4525	-13.4652	17.764	-20.022	-38.0747	1.83423	-11.5532	-1.77258
55.0549	-27.8158	-82.4526	14.6379	10.5267	56.167	4.47473	27.6508	-6.46619	41.1493	104.317	30.4686	79.5491	5.29529	61.1686	-40.075	-60.079
55.115	-54.4632	8.11053	-9.2345	22.4966	17.9327	63.605	42.8751	85.1083	8.80762	6.18225	14.926	38.953	81.7466	98.7578	-62.5809	-24.7553
55.175	-20.0527	43.8732	-41.9459	-46.4885	9.05212	-24.8658	1.03284	27.3414	9.49768	-3.66382	44.4031	-7.77771	-18.4225	25.0957	-22.9767	-24.3288
55.235	10.3584	-5.00018	-9.44	-34.1267	-12.8459	-51.748	-12.1981	6.16541	-6.00171	57.5945	-10.4667	-2.99084	57.1334	13.3185	-25.894	-49.2364
55.2951	20.3928	-0.369873	-12.0867	6.29907	19.3666	-35.5667	38.0717	4.72864	31.0807	-6.62634	-2.86865	6.95374	-27.5883	-27.135	18.0015	-30.6244
55.3551	-5.99054	18.7798	-15.2428	54.1129	9.87646	43.4819	-14.6519	18.9994	-36.5502	-16.6523	-76.6509	26.9044	-53.7153	-9.25696	32.4612	18.235
55.4152	35.2664	-8.02411	13.8193	20.4131	43.0291	-27.5286	62.6625	38.3625	59.0269	10.8387	42.2457	59.4185	-6.69556	51.5635	59.4634	16.5569
55.4752	15.2199	16.0689	-9.63727	17.7539	32.1223	-12.0647	35.723	19.0989	-52.5876	21.0748	4.70312	-34.1974	12.9896	90.3597	-55.0588	-48.966
55.5352	-39.6165	-43.4253	-28.7257	-39.1322	-40.8621	2.47156	-9.5321	34.7614	-51.0973	-96.585	15.9469	-34.9998	-99.1173	-45.132	2.1264	-12.6753
55.5953	-1.78369	-2.71967	-23.4115	26.9182	51.2086	-51.8467	-36.3152	-36.075	44.0663	11.8765	-24.1443	44.0807	107.141	25.9902	4.15759	-14.8209
55.6553	-2.13684	52.3494	-72.5852	-36.8677	34.0675	11.2266	55.4122	69.1942	-11.8242	-42.1099	1.24097	-6.79211	6.73523	-18.0973	-9.06842	-15.2948
55.7154	49.4709	8.03955	31.4854	-58.6337	-6.51245	-7.28589	9.48511	-47.2506	12.4613	-11.3918	22.2432	12.9131	-39.8727	63.1152	64.629	77.4199
55.7754	-27.8279	-13.7477	-14.7406	-55.8523	5.27588	-33.7134	-30.4557	-33.147	-29.2456	87.4274	41.6649	-13.764	-0.276489	147.075	37.9243	35.5933
55.8354	-8.08667	20.8929	-24.6716	56.7205	1.95581	-20.5375	13.5902	22.8365	-86.9943	15.1914	12.9994	2.76477	31.3206	-9.8335	-19.3737	16.3745
55.8955	-0.382568	-36.908	-62.0142	-3.97058	12.2203	-59.7618	51.8419	-24.9957	-10.8564	96.4387	-14.423	-7.2666	35.0928	46.5909	-32.1436	-11.4479
55.9555	-1.63531	-74.9227	-63.5922	-8.48047	21.0175	-21.3368	40.2805	17.5514	-36.2128	94.8798	27.3567	38.2338	-6.58557	-5.58215	-66.0192	29.7149
56.0155	-23.0951	-30.0139	38.9651	-49.059	-53.788	8.04102	4.76575	-15.6246	0.699951	49.3447	-55.0531	34.3914	-35.7184	-6.69031	-1.3067	-5.37518
56.0756	-15.1093	-45.5322	-1.23785	11.0353	9.29883	36.6295	57.8281	44.7039	-27.3538	31.4407	4.37219	4.72021	-1.00818	-61.0378	-52.5191	70.1943
56.1356	-45.7081	20.0609	-46.6549	139.417	47.8289	110.725	-20.6969	9.64294	38.7679	-53.6967	15.2563	-13.4846	5.53125	-35.5526	37.1483	13.4716
56.1957	-11.408	-7.58856	-5.33197	-75.3129	-76.5365	-49.2107	-1.49219	20.3446	-67.3708	-48.9541	14.7773	-32.4071	23.86	-8.07141	-81.9382	9.10919
56.2557	13.1978	-30.173	-54.8709	-37.7572	41.0869	36.6963	36.1207	141.146	83.8496	12.5619	-55.1874	67.1508	29.3171	-4.24792	-17.4972	-35.6469
56.3157	-8.01318	-15.4014	4.95575	0.7948	-9.1604	-60.1935	-37.3312	16.2915	67.8842	90.4038	18.9072	45.3175	73.1763	-1.85059	-8.0506	-25.8383
56.3758	-1.02454	-20.4456	-51.1962	-29.819	53.2786	-15.0668	48.5662	46.9537	-7.68164	-48.3086	-31.0615	2.88782	-32.1318	-8.99512	-4.61499	-51.4048
56.4358	32.6443	0.398865	0.791016	-0.69043	78.2095	-36.8208	27.8792	14.821	5.13782	41.0881	52.7494	47.995	27.226	-28.4183	-14.7608	-32.7147
56.4958	70.5723	-83.9501	-1.97455	-14.5474	12.1764	-22.3768	42.6577	54.3042	23.5172	8.65857	31.1599	1.01917	0.44043	-52.2534	-37.0519	-50.2678
56.5559	10.5809	18.5211	13.7497	-58.2075	-21.5466	-70.5128	-116.228	1.8761	96.7101	62.7819	50.9124	-31.1266	-2.78931	-39.7067	-7.71149	2.60309
56.6159	11.5958	-16.115	-74.2242	-64.7649	9.80432	23.6279	-15.4009	-32.9965	-40.0161	-23.4349	91.5908	7.75208	-13.1534	31.6748	61.0961	-21.723
56.676	5.19855	-2.73944	-2.3454	-19.7114	30.632	-47.5802	42.4912	-26.7722	-89.4692	10.6052	10.3995	41.3313	45.208	-8.98328	-34.4115	-23.377
56.736	15.6912	29.2362	15.0031	-18.5612	10.6218	10.6475	18.0734	41.8263	52.7729	93.0847	73.9336	-7.11548	-23.8827	-12.3867	-15.419	8.77173
56.796	38.9149	-11.0976	8.04852	17.2286	4.09924	8.57812	54.7684	-0.226196	18.9208	16.7578	116.675	49.9315	130.741	56.156	-35.7014	9.23041
56.8561	43.2653	-1.22681	49.9189	26.0983	-27.6138	8.72961	26.4678	97.3292	35.8549	40.0873	-5.48425	-22.6263	36.0527	-30.9677	31.5908	5.6604
56.9161	86.191	59.7714	18.6417	-27.5901	45.8182	-22.5695	-3.30432	9.45642	-11.7158	-28.8007	-19.2898	-9.29089	-42.0452	45.0402	87.0267	35.3986
56.9762	-9.93347	-33.8917	-17.1619	-24.3243	102.491	-23.3799	-20.4216	48.1671	45.5758	32.5759	-57.9298	25.5441	-6.79199	82.2194	-10.3945	55.1044
57.0362	-24.312	37.8156	-29.8644	-22.2662	54.8171	34.569	-31.2279	24.0951	40.9735	-39.1624	-42.7841	-25.8425	65.6456	59.5245	-0.798218	19.7434
57.0962	54.9246	-17.2279	-14.7557	31.3041	34.9302	-17.1434	17.5353	33.6849	-14.2483	-45.8126	-46.329	-8.40576	19.9604	-10.8146	24.0309	22.7109
57.1563	37.8082	51.1492	48.7575	28.5686	34.4143	-57.3455	13.7213	26.0398	35.4873	-29.4796	-5.79041	-14.0647	-34.4105	-17.5189	26.9035	76.9651
57.2163	33.0673	-46.4105	-5.82916	-17.8589	15.3217	-21.974	76.226	52.5726	78.0375	20.7645	29.9211	-2.68872	24.2047	16.5239	-14.1233	-92.418
57.2763	5.78943	14.3071	44.9661	-24.1483	-53.6571	-38.6519	9.75452	21.4944	40.184	6.75378	86.8385	-2.16223	-32.6622	-31.0892	-43.8005	1.54834
57.3364	12.4508	-38.1794	-65.0799	33.0146	-8.57019	-26.4338	12.8953	8.00012	35.2421	-53.1385	73.309	-5.68127	15.0547	52.4742	-50.4467	-48.3737
57.3964	-22.3517	9.84705	38.622	59.0847	-56.0338	-15.7543	27.7627	21.9791	70.1218	20.0562	15.2303	-30.9535	55.1715	48.1021	0.606567	60.1105
57.4565	3.69751	-66.022	56.9357	-38.4506	7.08325	-66.7449	-22.3777	96.8313	-55.7898	28.7772	42.6376	-7.57214	20.6248	-38.7981	14.1365	-54.3315
57.5165	-32.207	26.7736	-24.4979	-22.6965	13.0858	83.3737	62.2584	-6.52466	-47.8289	12.0471	18.6202	18.7362	91.3304	67.399	4.75818	6.55219
57.5765	30.1112	-53.0685	28.3207	2.17456	34.8558	9.58386	59.3663	-20.7382	-28.6746	0.270386	-16.387	33.8309	-47.1388	-1.81714	3.00696	32.5501
57.6366	18.1711	37.0142	43.676	-42.3881	-14.9716	-135.9	-30.1578	-60.061	-26.0597	4.38916	-14.8142	98.7831	2.37927	-4.86426	-0.0111694	-5.96796
57.6966	21.1111	7.19604	16.5319	-24.1249	-30.9659	-49.5244	38.5693	-68.0267	-70.3037	15.3915	-45.51	-65.3341	-47.1682	-15.1527	32.0958	-15.2067
57.7566	8.30334	-9.27051	-16.3887	7.10266	73.7229	7.19446	89.9252	13.2137	32.2322	-93.67	8.74988	25.3984	-62.6421	-8.45483	17.6933	26.1035
57.8167	29.4916	-16.2361	-6.19629	-3.89417	14.832	3.89844	40.9352	-98.038	-27.7283	-30.2125	25.2632	44.0604	11.0162	14.553	-13.1697	43.5376
57.8767	19.8433	61.853	-40.3173	32.486	80.8746	-11.9104	52.6038	77.4471	50.4591	-14.8429	29.7365	-17.2233	-44.771	105.841	-59.757	-35.7491
57.9368	-30.5065	-25.975	-14.3974	-53.3984	55.6948	2.18726	-26.5175	-44.4469	-27.707	-57.6627	41.0804	31.8997	29.3867	-46.369	27.5932	-11.9661
57.9968	-54.7715	-18.389	41.9402	-34.0132	-9.76587	-57.5591	-10.6631	47.3477	96.4656	5.89258	8.38391	9.11511	58.8586	2.6936	4.58282	35.1804
58.0568	48.3194	-65.3592	-15.4275	20.8401	-27.0059	-13.2783	2.02197	30.6577	39.4346	0.13623	-7.10901	12.6888	-28.4905	14.7847	-1.36249	29.0512
58.1169	-5.73737	21.5199	-13.6453	-65.5829	18.0541	-14.7896	-10.0699	-13.1603	-12.8751	38.1384	17.7968	13.4919	16.8092	-27.7708	-34.3623	5.63428
58.1769	32.8856	-2.59637	37.9163	-53.4241	-41.1876	-27.7153	49.8199	-102.043	23.6289	5.65479	1.74951	-2.10986	-24.4181	3.29224	84.4431	41.6066
58.237	53.0734	-27.6498	-2.73431	21.774	-11.8821	13.8566	-0.932861	32.7826	-47.1924	-12.2649	33.0365	2.17786	-21.4177	-1.95337	1.82715	42.4446
58.297	-2.59918	-11.1532	-25.9955	-27.5464	5.79614	1.42554	-5.21997	-3.00427	6.29126	124.704	-20.7212	-13.8051	-38.964	-8.52844	-28.0185	-28.1329
58.357	6.62714	-48.6851	-0.277161	-6.89954	-6.4458	-27.9146	-35.7551	-42.6738	-35.132	10.3123	66.2897	59.3925	-13.0454	3.95288	-17.7198	3.09039
58.4171	-26.5643	-61.478	-96.1709	-31.3966	13.6018	-53.5767	-23.0812	-2.33105	-40.9539	58.2513	-67.167	-24.5337	16.7323	17.0671	-11.7375	-73.743
58.4771	9.44739	4.18896	27.9406	4.10352	20.5118	10.1583	53.5734	36.3497	21.2469	-18.6404	-8.94873	11.4377	-18.6914	52.3933	-32.0883	-24.3066
58.5371	53.3247	-10.4452	48.4407	-1.55017	45.7659	30.7981	-10.7751	13.6239	31.8197	-60.301	52.8733	73.6234	35.7338	-34.8132	51.5623	67.5278
58.5972	39.5284	81.8309	-30.4917	-36.4272	-58.3364	-64.8298	-30.4547	47.7664	-78.8446	-44.223	-24.2263	-2.18396	-20.1981	31.1302	75.1026	25.8737
58.6572	48.5492	17.7243	-86.053	4.75867	17.9215	16.7581	2.21387	-19.8265	-57.9785	4.32031	4.42908	38.9899	32.1372	47.7208	-49.3319	-27.367
58.7173	-11.3096	-3.86975	0.902954	-47.7393	13.5836	5.2312	-30.0049	-13.3132	-101.903	99.2158	66.7328	37.7401	-38.4266	46.6328	-3.69708	3.35529
58.7773	7.64734	-50.824	28.2806	6.64685	-10.0787	7.58594	33.6399	-2.65247	-34.0782	-0.62793	-20.6423	34.1388	-34.3759	78.0334	-9.72803	-14.2809
58.8373	-6.06781	41.0142	19.6528	86.1537	14.1533	-57.8143	24.6067	11.9978	31.2141	55.1323	49.7781	57.0812	54.4991	70.1685	6.11401	-6.17395
58.8974	3.65063	1.2074	21.3428	29.7874	26.366	66.5168	-7.79846	11.9968	38.2919	-35.6429	-22.1946	23.4894	1.53625	15.3564	23.95	47.0867
58.9574	21.4399	-5.9325	4.6098	-48.7892	73.3271	-26.6324	48.9099	46.3793	-45.4141	47.4725	-31.1482	25.4124	0.107666	5.06396	-11.9688	99.9936
59.0174	6.13342	-13.2892	-36.0449	14.7928	50.8604	70.0623	49.2805	-14.0194	57.202	9.46509	31.4662	-53.3647	-45.3068	32.678	0.894348	-20.7704
59.0775	-11.3519	-23.0923	-7.77649	-5.77319	-48.8895	13.8545	28.818	-29.1597	25.3735	-19.9187	-29.7737	73.5963	65.1051	11.5269	-49.8698	-37.0879
59.1375	0.886353	-11.4307	1.18433	-5.0199	62.2036	18.4188	-5.29236	2.35144	-10.8475	39.1581	-12.7114	-6.71033	-11.4586	-64.8199	-39.032	-50.9779
59.1976	-53.0327	-47.4868	-73.8445	-68.2083	9.22009	-2.28906	46.1604	-63.5494	-70.9524	3.24927	-12.7557	26.9792	-20.7266	61.8066	-56.9784	-79.9041
59.2576	73.9355	20.5165	45.3469	32.4658	-2.88098	-28.9308	-28.1281	77.1108	75.6027	75.1976	-18.2441	18.415	30.297	9.47546	-14.3956	24.3748
59.3176	-35.5062	8.8028	-30.153	-35.9133	67.4734	15.3988	25.723	13.7693	10.973	44.2859	8.9834	-6.15845	-12.2522	57.1299	3.04114	33.5809
59.3777	-37.3018	-11.9164	50.7536	-13.3228	17.8051	9.47778	53.7727	44.9969	-8.71826	60.8427	-8.09595	11.2358	17.6698	21.6064	-26.4912	-8.01202
59.4377	77.7248	-38.4114	-27.4952	10.5417	-23.666	5.10791	54.3949	-60.3324	-16.4958	-27.4321	-15.103	72.451	37.9202	-76.6681	29.2032	-60.7955
59.4978	-11.5759	-13.9039	-44.4154	5.25916	-81.1234	-62.6948	-91.12	-28.2037	16.6064	13.2238	-11.8022	51.042	-20.8018	-44.6449	-28.8137	26.6111
59.5578	-0.260254	0.360779	2.26959	-14.0505	-34.6002	10.65	-31.6169	-17.5367	-40.6321	10.4851	17.3671	55.7811	-46.5015	-17.1799	8.96039	32.8784
59.6178	20.9576	-4.64655	-49.1183	-31.0792	15.0815	-24.7925	59.7534	50.5472	-47.793	31.2418	43.9292	24.6334	36.4187	-14.6016	-62.6561	-31.0895
59.6779	-37.6102	10.3419	1.45947	-17.4437	26.2166	34.0448	48.6462	-28.0068	-58.1941	17.2596	32.1421	41.8949	38.5972	17.948	3.20227	70.8981
59.7379	2.00293	47.7939	97.9756	-23.7152	0.706543	8.38879	34.3032	59.454	33.355	3.7793	12.5598	34.2347	-4.04297	30.1887	4.31689	6.09131
59.7979	30.3132	22.215	-19.8231	-3.8501	-1.71619	-71.9465	67.0541	31.3121	-30.4309	-39.5566	-47.4878	10.2687	-58.5577	35.6331	-44.1783	-12.8224
59.858	34.8488	89.7144	19.617	13.7401	26.9913	53.1617	33.0509	26.1205	18.5453	-58.6029	13.9956	5.04321	-10.7627	-1.43018	2.65167	84.7401
59.918	46.1847	-40.8096	51.5208	32.5029	-66.5803	-68.8301	-13.9955	15.0371	-86.469	53.7278	-3.81726	108.583	79.6836	15.1478	-2.21326	-1.5249
59.9781	85.1926	-20.0766	-6.87695	-27.1	-27.4569	1.79126	-58.6351	13.7211	30.9218	9.46741	96.9995	1.39417	-2.62927	33.9554	38.3429	54.5688
60.0381	-19.0911	-7.71759	-3.45178	62.2534	5.3562	-26.5297	89.6125	-1.41028	-4.30237	-4.45471	143.502	46.3956	15.8475	118.639	74.1573	2.39496
60.0981	-14.7571	-30.6499	-54.598	-15.4299	-49.8162	-39.2535	47.631	-31.5652	6.71155	32.2596	-0.243164	-27.7078	-45.2887	55.6062	38.6042	0.987427
60.1582	66.4424	-15.3585	30.9542	-1.81555	61.7433	33.2961	20.4899	-5.01025	3.98999	-19.116	17.3372	54.9453	-17.9661	-41.8241	5.742	26.8786
60.2182	-30.5172	-27.4404	-33.9191	-30.8245	5.70544	-68.8052	-95.6194	-64.7844	-1.37781	28.5978	-21.0817	125.913	8.80334	27.1406	-26.1864	4.90582
60.2782	-38.4081	-55.6005	-8.11102	47.4805	11.3966	0.497803	20.8431	-2.06934	24.699	-16.5337	-31.0264	25.6691	-31.256	-31.4701	-43.3563	67.0062
60.3383	6.63019	2.63702	-10.8548	-12.0477	-9.84106	49.0551	3.58313	-15.79	59.053	40.92	-5.17163	60.8812	-57.5291	-29.2301	-29.902	-3.12994
60.3983	-12.1692	25.4691	-48.301	24.438	-19.6707	-32.4017	-32.843	-51.5143	-14.4591	-28.3854	105.295	20.5854	-8.60645	-21.9148	-17.0262	-6.54303
60.4584	28.5598	23.933	47.8271	36.9152	32.094	15.8151	-57.8694	39.7708	61.7269	-24.7911	-47.0906	87.9033	-24.843	4.32947	-0.419678	30.3835
60.5184	-29.2807	-22.037	-58.9979	88.2898	46.319	74.4963	5.53992	46.897	-11.2001	-29.2549	-15.892	-24.6245	-18.6063	-26.8776	-23.2507	-15.7371
60.5784	51.4886	-2.36536	-47.0419	-45.019	-27.7128	22.4752	20.5922	-4.8385	-68.6896	26.3237	86.7236	80.8047	112.329	-1.57214	32.0396	8.91724
60.6385	11.5506	4.88623	45.8829	44.4557	22.3524	-28.7294	13.4196	-5.72498	-31.9242	-15.1627	17.8218	-47.0356	-48.6345	0.929565	-4.97382	-5.90167
60.6985	2.27563	-11.0602	7.34747	-59.511	69.4558	-48.0277	10.7343	13.6836	8.20166	35.4153	68.7045	49.4274	67.9657	18.7635	11.4641	-51.6984
60.7586	-6.72827	18.8695	53.46	-8.79041	-24.2233	36.4447	-31.3239	7.10242	18.0078	0.306274	14.6769	45.5342	-15.0045	52.5984	-11.0194	43.5578
60.8186	16.5365	-61.6086	57.7756	-25.23	-59.8358	21.4955	27.4658	27.8325	-20.1411	49.1525	108.378	7.90674	47.3434	51.3376	-51.0577	39.6082
60.8786	17.2675	3.04022	1.97784	-21.1698	-7.01575	34.7581	60.4025	20.8727	14.7452	36.5471	-3.08862	12.6189	49.338	40.9955	-10.3525	34.0397
60.9387	40.4425	-3.63855	18.5228	51.5181	-13.7396	11.0328	-12.6014	60.6472	38.3291	-5.95862	-12.0193	-60.9001	-40.369	5.66846	-21.331	28.1411
60.9987	-3.94781	62.7333	26.7578	-8.8667	-40.7518	-38.7643	-100.856	-36.3354	-90.4113	3.72766	30.2769	-41.0292	-20.5784	10.2111	18.2018	14.9156
61.0587	-40.7841	39.1042	-24.8445	-5.12622	18.0522	67.6466	-8.70337	-14.5634	-51.7441	74.6379	-29.5428	8.47021	51.7596	-33.1967	65.3491	16.2504
61.1188	27.2697	-33.0043	-24.624	-18.0663	-55.2996	-51.4137	7.93262	19.0323	4.3335	44.2275	17.8656	21.6047	-13.399	9.75012	43.626	-0.639404
61.1788	-4.39844	46.4719	-6.23883	-37.9152	-44.9866	23.9385	43.3829	-48.0271	-67.5769	3.63757	2.78442	31.7418	53.6128	-63.6066	61.8302	38.5057
61.2389	-7.07367	-19.3808	-33.1258	16.6106	50.844	-23.0522	44.9718	31.4618	8.32117	5.49207	5.22925	11.7932	-18.0315	-54.0995	-17.0898	-24.5088
61.2989	-25.2582	20.5535	-30.8188	-64.1013	84.9497	79.2969	20.7853	7.92444	19.8636	78.6724	64.2075	57.1299	69.7141	-46.0476	-44.6936	11.706
61.3589	26.314	-12.1887	-58.264	2.09485	-4.67725	-2.08704	6.03247	-10.2649	69.5808	-1.94104	-34.3107	57.8977	75.7405	4.71582	-4.32959	-16.577
61.419	18.8307	-23.7312	21.423	56.5594	9.93481	-7.7019	60.7263	-18.6017	0.674805	127.634	74.9581	4.30469	22.6185	39.9751	0.338501	4.40656
61.479	25.4099	-24.3953	6.39087	-0.654419	69.2242	47.0094	43.8435	24.5245	46.1589	-4.85132	33.8392	21.2052	30.0251	-25.587	3.5083	9.78809
61.539	5.51105	-1.8515	-37.1719	-6.1217	-11.9786	5.38318	24.9238	32.4459	-27.3868	4.83447	44.9418	21.5316	78.0541	130.292	-14.779	22.6795
61.5991	-18.2468	-62.0394	-0.174011	3.24731	101.402	56.2262	52.3414	31.4985	32.8174	58.0508	32.8694	-36.7874	34.9219	-30.5472	-16.1878	20.0157
61.6591	44.116	-50.0366	-22.9881	-28.6765	-10.1914	-46.0515	10.8525	61.485	-34.5457	-48.7611	-0.278198	45.7012	4.09436	51.1705	21.6025	-6.04089
61.7192	-32.5967	8.71027	-47.6728	-26.1647	-47.3497	-41.1774	49.4548	-37.3307	-44.911	54.6132	72.0398	-6.73425	-9.64136	6.54895	-12.7128	-85.2667
61.7792	25.3965	-13.0259	-26.4159	9.82935	7.46509	47.3085	-23.017	68.131	31.9436	43.9734	9.974	44.91	-43.7083	35.0176	59.7638	22.71
61.8392	44.7448	39.5422	-35.8726	-9.72302	-43.4147	49.8792	78.1604	-3.41199	-22.3893	10.8993	27.6547	9.46411	29.214	-45.6931	2.85919	-46.473
61.8993	-8.00415	-7.19843	-38.1995	-81.2957	14.7063	-87.7113	-36.333	21.0571	16.3418	-28.3524	-1.80396	-56.7037	-22.5514	15.1807	-80.4172	-16.1395
61.9593	31.577	3.31769	-10.6392	53.0778	35.3036	71.5299	38.4668	-16.974	41.0984	-3.8855	-49.3	32.3074	-13.1708	-3.26526	35.9368	21.6847
62.0194	22.1766	-18.4211	26.805	-27.4988	11.7423	-3.27515	37.5219	30.1626	-16.5079	-55.2572	-28.8315	-13.092	-85.6289	-25.3552	-31.9122	85.5255
62.0794	-40.7321	-40.8303	-11.3427	66.3099	36.4131	-13.7804	-38.9174	-35.0605	-35.7842	81.4307	15.4626	42.4803	30.4419	54.4115	-4.7702	-40.1612
62.1394	12.821	36.9997	8.80713	-15.0267	12.6338	32.4163	-108.211	7.19214	-85.0385	-46.225	-53.7067	-11.4644	-5.11084	10.6469	4.09454	-33.9772
62.1995	26.1807	41.8218	4.17261	11.6934	-44.406	6.58289	31.7745	6.17285	19.6542	-17.0249	4.23218	-37.8358	43.5376	33.5708	-1.5025	58.2307
62.2595	-2.53992	-23.1607	-49.699	-17.1488	25.3512	3.41479	-31.9701	-29.47	46.1095	-32.9757	56.3568	-13.2991	-1.87695	9.25476	-53.298	-3.36157
62.3195	-35.1066	27.4766	-9.72437	-6.26172	36.5879	-45.8297	-42.4558	-18.6587	-25.1018	35.0333	-18.3221	88.7072	-2.50439	54.1466	-3.03754	-29.5178
62.3796	75.7901	-33.5842	-57.1794	19.3317	16.4935	-14.5609	31.8875	3.84375	-12.3738	52.5542	15.1987	41.494	21.598	-68.2667	6.47076	25.6425
62.4396	2.69781	-2.26068	10.8997	-34.3242	-12.615	-39.6333	-14.4	41.5371	81.3409	-47.0156	7.27783	34.8983	-57.2169	-95.9365	-34.9235	11.91
62.4997	-40.7173	-23.2429	-46.5419	-47.8757	-12.6602	46.3529	-43.6021	10.4452	-18.8862	62.9727	47.2207	27.4364	71.712	9.7594	-6.19141	-58.6413
62.5597	-25.1132	-65.7307	16.3188	-67.8324	24.6925	18.5662	-41.709	17.8978	-6.04114	26.7467	-39.2787	55.0436	-31.2212	60.7831	34.2266	-44.4961
62.6197	-4.72424	27.3807	-16.441	-7.33997	-54.5116	80.4507	22.001	-9.49683	20.2542	9.79419	-22.8104	-34.4493	-0.92395	21.3112	6.14691	-18.1077
62.6798	-17.1409	37.3558	-42.0236	11.8153	-31.2797	17.5337	-88.433	-37.189	-19.9373	-27.1001	-2.99597	12.8843	3.73315	-4.24048	-37.2181	24.9821
62.7398	20.374	7.80969	-52.2057	1.61523	-105.232	14.675	10.4744	-15.4862	-38.8872	-71.3306	52.0292	-22.486	-36.3544	-69.6949	31.4714	-5.96545
62.7998	-0.646667	10.4276	-18.9363	38.115	-102.756	47.0917	7.9751	-91.1202	-91.5665	-10.5321	3.39563	-8.2262	-38.0824	18.2628	6.74908	-10.8195
62.8599	-1.08289	-52.6105	-50.7017	-4.71021	-37.6223	-21.4901	-17.6464	-5.84509	-27.4434	92.3885	22.882	-27.6075	-21.8418	-59.5146	-14.3213	-53.3106
62.9199	33.6077	0.908813	-11.1959	-17.9707	6.93604	-39.9012	-0.492554	33.8646	58.0394	-46.7438	-3.31421	-20.1273	-12.7428	-11.8038	-55.7542	-11.1476
62.98	38.4437	13.6444	-5.53217	5.71851	-19.567	-73.9281	-6.36206	-34.5753	-20.7847	-70.8776	-22.9355	-7.01196	57.959	39.9265	3.26007	-21.2274
63.04	39.5799	-31.0508	-7.18689	62.0834	4.14502	70.0121	47.5096	32.4108	-0.629517	-17.6453	26.6451	64.1886	23.3792	13.4332	2.20941	27.733
63.1	-17.7911	-62.3042	-41.6138	40.6575	-33.9432	8.07886	-4.68213	4.92444	-81.9325	-55.358	-9.61804	-41.8193	-24.0933	-74.5657	17.025	33.0045
63.1601	67.7351	0.44751	27.5024	-6.77161	66.6022	-4.70984	69.7458	56.9185	-99.3757	-9.56689	20.125	23.8442	-77.1349	58.6051	-29.7786	51.0569
63.2201	34.3024	-18.5843	17.4448	-25.1886	34.11	-31.9581	43.5834	-14.4865	-40.9254	93.4041	31.201	8.96875	37.5665	61.6733	-33.5231	-78.7444
63.2802	-38.7764	-13.9852	-51.9768	-27.1517	24.1561	55.325	-9.56641	54.5946	-10.9746	-3.41589	16.2628	48.4006	-9.07629	-22.0079	-2.13513	35.1246
63.3402	17.5522	18.4324	22.761	9.06567	44.1299	-34.6997	47.7124	42.0709	-48.9564	21.875	40.6823	-30.4869	5.00903	22.0513	-39.447	-37.793
63.4002	87.0831	73.9249	-29.108	19.4902	120.185	70.2432	62.9281	42.1187	-44.6565	-13.9591	-40.1284	-16.1865	-88.9564	45.0797	12.6333	74.8336
63.4603	29.1893	16.8866	3.1825	12.407	50.4751	-26.0333	-6.26331	-9.34436	5.39905	41.5706	54.5049	4.02783	15.7415	-32.4944	27.1951	41.9095
63.5203	21.4172	14.615	-90.1121	33.385	14.5262	-57.3546	0.514282	0.78894	-8.91748	125.69	28.1648	31.6086	-23.0293	46.1052	-64.2421	10.8031
63.5803	-1.12396	-15.7922	-62.5528	-22.5867	-2.3064	49.0388	34.668	-18.104	85.3295	35.2819	-7.29272	72.3673	-48.7086	30.623	7.67407	-19.4061
63.6404	-19.0843	-4.19965	-28.4646	21.1862	42.714	24.2859	39.4213	-29.9434	130.338	6.07898	-94.8958	5.724	6.10645	-46.4321	10.3972	11.9464
63.7004	41.4059	-52.4656	53.8164	76.1603	71.3239	49.7827	45.1602	133.516	-5.14062	-3.43188	-11.7604	22.1876	22.4972	29.3387	-22.3761	-4.47308
63.7605	22.1652	17.7859	46.2284	12.64	-69.4081	12.8633	14.0549	-48.7279	-39.5981	18.9128	78.5137	52.5059	50.04	7.71228	17.9056	-28.0264
63.8205	8.16168	-60.9516	-16.955	-2.72791	-39.5938	41.2822	-4.14136	22.4382	-7.37952	-65.421	10.0149	-10.0834	4.00928	128.396	-17.6959	28.8897
63.8805	-4.2865	-4.04938	9.3974	-13.2737	78.5645	-26.2495	70.2255	-41.2227	-20.0262	40.6698	-8.85474	2.91223	12.4609	29.5603	1.68036	22.6158
63.9406	4.3808	-43.2797	-26.0576	-31.8583	24.4803	-54.0719	-45.7382	-95.7616	-2.88135	-78.3112	13.4518	-55.3928	7.58044	-53.1616	-20.5308	-18.7158
64.0006	5.11053	-0.950989	22.8842	-41.2307	-47.1588	-5.89343	-23.0249	4.97058	-13.7876	77.3168	-33.5909	59.3801	19.8684	-5.56287	8.06616	35.8036
64.0606	9.11285	-7.21277	22.5605	-36.8237	-26.1533	-45.3607	-45.4999	-75.1038	-71.2509	79.9713	6.54431	42.7097	46.9352	34.7228	5.56647	-32.9289
64.1207	22.0983	31.7125	96.5188	56.3961	-23.0919	-30.5476	-31.3506	-8.59631	-51.9991	45.8245	-21.2745	-15.8015	36.3627	53.3409	26.6714	5.23297
64.1807	-13.2892	-17.2929	11.6323	-27.8019	-40.5697	-17.1865	13.8197	10.1272	77.9193	37.8815	36.776	107.966	7.03906	-10.3542	-34.4299	26.1912
64.2408	9.59125	-9.82104	13.5991	-50.6713	0.1521	30.3119	1.03699	54.7139	15.4034	17.8436	23.311	-17.4169	8.84851	77.7092	-61.6688	23.3003
64.3008	-12.933	-1.57104	-24.4741	17.6063	68.8804	68.519	21.0621	-10.0527	39.5751	151.489	72.0505	33.5782	55.4125	-12.6071	-63.8312	-63.6493
64.3608	-53.0953	-43.1669	35.1923	-20.9779	-38.7728	21.9465	-19.1638	-16.6749	-6.29248	-50.8655	64.0771	57.115	36.1218	122.458	9.49384	4.00507
64.4209	2.716	44.5385	-1.29492	-21.5277	11.5421	-23.686	-9.92383	-47.6284	23.6835	75.1509	10.1074	-28.7538	-1.29932	49.347	-26.8123	13.1419
64.4809	5.73615	-29.4572	-2.51367	-10.2505	19.0817	5.37598	-34.3788	59.9293	-48.9482	36.2635	-55.922	19.9001	43.9603	0.609619	21.3697	52.3881
64.541	-66.6633	-30.7313	-22.3651	-28.2766	-0.704834	-32.5706	44.1366	40.5133	16.4409	3.8678	-72.3403	36.0879	-5.7876	18.3748	-83.9301	-41.7753
64.601	63.0933	-14.106	16.9304	3.79138	-61.9523	-53.4569	-5.72241	17.4202	-33.4321	-6.01526	-29.3062	-33.8082	-52.2067	-22.6733	-29.49	-2.69037
64.661	-14.2134	-10.3506	-6.57129	-15.2542	-15.609	5.90259	43.1754	-11.4254	75.0028	13.7267	-48.7213	-62.912	-3.57471	18.2632	-0.675781	25.8224
64.7211	-34.7923	-65.8213	-33.6178	18.4143	94.845	-15.8248	-28.126	3.10303	53.7632	93.994	46.355	146.552	-7.95715	26.4515	-11.1561	-18.8781
64.7811	12.1774	-31.9904	-14.891	-68.6146	-64.3658	10.4615	-52.6874	4.401	13.004	10.8748	37.9761	-84.5363	-96.6533	0.750732	-53.9472	-1.48267
64.8411	-4.22723	15.0779	28.9401	-45.5482	0.20752	-19.6179	-0.181641	-0.939087	3.48486	32.2521	39.0671	-7.51746	14.5642	32.8168	60.9644	31.0174
64.9012	-7.60663	-18.2249	-8.71423	-61.0148	-39.9818	-39.2511	28.3069	-30.2023	46.9526	5.09827	71.3302	29.1011	-2.50317	-28.8683	-15.8035	0.592651
64.9612	26.4846	27.7354	-45.3975	-34.627	91.7108	-8.66382	23.7505	28.7822	-63.1321	50.1074	-66.4117	4.53186	44.8269	21.9922	15.7838	-15.5417
65.0213	11.0624	11.539	9.03284	45.1552	35.8718	-17.9659	-21.8856	60.446	-10.1472	-35.5919	-82.3853	-13.403	-14.1637	-32.1863	-26.3682	-3.6109
65.0813	44.3812	0.00976562	-30.35	12.2675	-12.783	-41.7947	16.8287	48.3569	18.6951	29.0359	-34.2335	91.2554	-47.4713	-2.76904	66.5133	65.3871
65.1413	-57.1577	-4.25171	15.3237	24.4354	12.5758	-53.5175	21.1862	-22.175	-22.3209	18.3253	-37.6132	6.74011	-63.2374	-3.45752	-30.0588	36.9133
65.2014	-37.2705	-2.42999	-3.56744	-64.89	18.5331	-40.1693	7.95129	-35.1378	-36.6064	-45.4972	-11.3228	16.8625	-43.7473	-77.0751	-30.2779	-10.029
65.2614	38.7457	-63.1581	-50.0845	76.9724	21.5825	-18.505	18.4119	19.4717	-16.7467	61.2343	45.3229	37.5082	13.4512	120.417	-42.5007	13.5921
65.3214	43.1235	35.5936	2.92444	16.0079	27.5458	-39.1801	78.5073	20.5546	-11.0973	126.239	31.1261	60.4347	-21.1255	25.8627	42.884	20.5614
65.3815	-32.837	-60.4893	1.57764	37.1711	52.1351	-32.832	37.0573	-3.32275	-19.5685	48.5471	17.6514	53.9893	-29.0507	-31.1355	8.31488	-39.4451
65.4415	9.67578	4.10718	4.63477	30.4657	15.682	12.2361	-16.0966	50.0967	-38.6694	15.1895	-2.35132	35.5479	19.0232	31.8358	10.454	39.072
65.5016	42.0815	28.5584	-9.81812	71.7871	14.7136	-72.8428	9.08972	11.4026	-43.5994	-27.458	-7.26233	42.7175	-10.2655	-8.5824	0.588623	55.2866
65.5616	7.64374	22.1418	-36.2029	-26.7214	-2.24658	47.1084	-39.8632	90.6287	-58.2692	80.8406	17.8529	4.53381	20.7632	-3.14099	-21.0309	17.4423
65.6216	-8.92139	-3.44104	-9.66541	-67.1357	-83.4067	105.721	-48.3458	-21.8617	5.10522	28.7292	62.1147	2.05725	12.969	43.2018	37.8986	-39.8815
65.6817	19.0779	-26.4832	-17.5624	-33.6234	46.4198	56.6118	22.2413	-8.48193	77.7834	1.01526	15.4414	-99.8696	0.074707	0.259399	16.3361	40.3045
65.7417	-29.8465	-53.8145	-21.6192	121.512	-18.8947	74.3367	-6.59814	-14.2922	-38.3099	16.4982	-11.9271	-11.6686	22.0991	56.9688	14.1129	14.1363
65.8018	-40.2458	-51.5951	-21.0624	-81.4849	-42.7758	-17.0768	-45.7469	0.0422363	1.09033	44.4623	65.328	38.9274	-12.631	-42.42	-26.8159	19.8825
65.8618	-9.61865	-7.35095	-47.555	40.0612	18.5265	-24.1091	28.7368	8.97217	64.0199	-33.8219	64.698	-2.58704	36.5237	-41.6069	-45.5249	-68.1823
65.9218	-16.2142	-57.6614	-24.2648	22.8943	-13.5568	36.4139	8.81592	44.855	0.785034	-52.7872	84.4957	46.7578	-12.8271	21.8025	6.77728	-6.04968
65.9819	22.473	51.2272	64.9285	40.4634	49.7708	21.0043	38.9066	-61.3448	-44.5616	28.2899	19.027	18.399	-20.5754	-23.3339	-15.1595	60.634
66.0419	21.8177	-30.2209	-6.55591	-83.8406	-36.3524	44.9897	-7.81311	-30.5082	-34.9835	-19.0769	1.34814	36.1748	-43.8698	27.8174	-10.4216	-18.8087
66.1019	40.5168	-39.3751	-54.938	-38.7167	-7.40283	-74.6415	73.2659	22.2208	-33.9369	51.6713	12.2104	-57.8223	8.10303	-105.62	-88.5956	-4.43542
66.162	8.03345	-27.1248	-86.6725	-3.5592	111.366	4.84143	21.7671	-2.40002	16.2148	33.0289	85.7899	8.38501	22.7029	-4.32019	28.3008	-69.2214
66.222	25.0948	-25.1035	-21.8978	-27.3536	88.5999	12.009	48.197	12.0376	27.3577	-3.07214	9.36011	41.0612	-10.4423	-37.4	-31.559	9.14484
66.2821	-19.048	-53.2806	-18.6328	-17.9814	12.2656	-32.1234	-60.2666	17.2596	-2.77563	38.5519	7.75928	-15.5222	-17.4155	4.93616	20.2505	1.07672
66.3421	-3.51794	19.2431	13.2881	19.4504	23.3118	3.67493	30.074	16.2041	10.8929	55.8092	-35.6024	27.5188	-33.3734	-30.6851	-62.8317	4.65308
66.4021	-19.2923	-46.6068	12.3021	66.5623	91.0619	48.8595	-3.53918	78.3385	23.9753	13.3671	23.679	-44.6256	-28.6868	72.4757	-19.2557	-14.6457
66.4622	55.3904	-5.52173	-2.28827	53.4293	60.1448	32.1813	48.5419	29.126	56.4611	-22.2268	76.9285	50.6643	80.7307	-0.328735	-21.5825	44.4501
66.5222	44.4905	-49.6069	-27.8541	11.0992	-22.5492	-41.6738	-8.80945	34.0442	4.78979	-72.2047	39.1124	33.8533	45.114	77.5836	-40.2447	-55.552
66.5822	-1.3385	21.7747	-60.6219	-14.6987	-32.2135	61.172	12.7422	5.66248	-1.96667	-52.7914	44.6453	-23.582	-21.8761	-11.6521	-79.5501	3.08636
66.6423	26.7916	3.65479	11.8002	33.3152	2.61377	43.1047	8.8241	9.41431	-21.2371	-13.9733	103.546	50.9993	70.2625	139.747	5.35266	-22.8441
66.7023	10.434	-15.7715	-19.7015	34.6581	97.4402	58.7549	53.5874	82.7163	14.9177	82.3816	36.9867	-16.3354	17.7102	19.2179	-2.66376	6.73785
66.7624	-102.35	-15.2971	-61.0485	-5.28442	2.65649	-53.4166	31.5123	-59.0164	35.8738	21.8107	3.90063	-25.7648	30.4352	16.4883	-38.0413	-23.1396
66.8224	-6.46594	-9.71143	-7.49188	13.0631	6.75891	2.03418	78.9264	-0.314575	124.203	13.379	32.9219	-13.6378	-43.9153	14.5541	38.4608	20.6202
66.8824	19.2219	-14.8204	39.9521	-53.7255	-15.1018	23.177	48.7183	15.8029	99.4789	51.463	-44.8533	-26.7192	11.9619	16.0208	48.9888	20.88
66.9425	-62.2048	-35.444	-37.4598	32.0684	19.0348	58.1835	-11.2319	31.1925	1.02271	-0.0843506	9.24231	-10.2955	63.3121	55.6868	-20.0281	-51.9256
67.0025	31.7329	29.2757	-0.281433	27.0175	-24.7623	25.1074	22.9478	-3.61829	-54.1367	58.8937	42.4941	8.46533	58.8845	74.8285	71.4684	29.4764
67.0626	50.4613	-4.70813	7.32916	21.541	14.0531	6.98279	15.6039	17.194	-25.2416	-59.4093	-47.9174	37.6559	-58.2667	-78.6195	24.9113	41.571
67.1226	18.3569	-28.5868	-32.1313	-44.9559	-54.4445	-44.8242	-3.84045	-53.9247	-118.738	71.3153	81.9918	6.88464	44.7639	-30.7872	-28.6518	2.49237
67.1826	22.5228	-26.3752	-20.337	-8.46448	-10.0311	-44.1517	10.791	-56.0042	48.0009	1.21045	68.0836	51.4432	43.8177	-28.8038	-1.29834	7.32172
67.2427	-11.0222	75.8285	42.9781	-53.53	60.4626	61.8973	7.14832	39.2104	29.6979	-42.1487	19.2128	13.6761	-35.1318	26.248	39.8303	-12.1968
67.3027	3.73816	-17.2402	-27.1247	1.82483	-19.2858	-7.64856	-82.5854	-114.323	7.30774	-18.3431	-32.2916	-38.3815	28.8413	58.0857	-23.2585	19.5665
67.3627	57.167	-12.2288	-10.2223	-32.0674	-72.7594	20.0703	-20.6104	-42.4318	18.5442	-19.9432	7.57666	72.8237	58.6887	-43.8461	-43.8217	-31.3422
67.4228	46.8671	-24.7855	-11.5412	27.4435	-10.5729	-7.10156	7.27051	32.4117	-70.1145	-15.2917	1.01562	23.9225	15.8594	-38.4331	29.8484	27.7428
67.4828	60.965	19.3755	-44.3311	56.0039	-51.0267	-7.26709	46.4545	-20.865	-13.4376	-45.5555	10.5105	8.27075	38.9181	-66.8962	-19.8448	-3.49689
67.5429	-21.6994	-26.2888	-71.3365	-40.057	-99.9692	-78.663	-60.5024	53.2933	-68.9194	34.835	15.7585	15.1666	1.01709	-29.1487	-65.6367	4.44983
67.6029	89.1347	12.5792	-17.2236	27.521	61.3801	-6.24377	-17.2297	39.7939	61.5868	-5.97058	-69.7721	24.4487	-8.38953	50.567	-37.7137	11.4291
67.6629	-13.2964	-26.851	-49.6194	90.175	27.9279	26.2079	52.272	12.3851	36.2201	69.5421	-56.1652	-25.3505	-15.7764	15.6578	-18.8096	4.99908
67.723	-2.87524	-5.78625	-7.48785	-57.2241	-50.2966	-5.05139	-8.04138	7.17688	30.5573	9.09033	17.9115	-26.6844	-16.275	11.7369	34.6251	16.1644
67.783	37.9737	-38.043	-57.5959	50.2622	61.2489	24.4502	-46.8429	18.968	-8.32434	-18.7888	53.6293	28.6458	-6.61963	-30.2938	26.741	16.1221
67.843	11.9074	59.4767	-22.5525	42.1095	-29.0768	94.895	23.5605	46.4071	-32.9983	38.11	-29.7876	7.83154	48.1178	-10.2572	-27.9552	-58.0297
67.9031	33.7969	0.766479	-4.00311	35.7482	33.0448	26.6169	88.5231	-14.4067	-1.32959	20.1409	-53.1598	-13.0818	66.5945	25.3236	6.24847	14.0598
67.9631	36.7761	-7.29657	81.3577	-12.8284	12.7161	-14.0076	36.3466	20.2694	53.3138	26.2224	-7.66809	14.4945	7.72729	-9.04089	35.2712	-13.4996
68.0232	-61.9673	1.15576	52.5643	-3.21423	-70.3617	22.8705	65.7811	-73.1759	75.8993	17.2269	-33.1155	-15.5936	-84.5175	-21.8934	-44.7541	-29.6635
68.0832	18.5699	11.329	54.5806	45.8844	-37.6284	1.09863	38.6823	24.6962	64.3745	21.4965	-21.9939	15.6685	-26.8647	5.84412	-54.7944	-35.1307
68.1432	-4.14679	-16.978	6.4212	-20.031	79.7319	39.8037	6.5929	23.9148	17.8602	-69.9625	32.2328	8.72205	-4.17725	31.6505	17.7292	-33.6869
68.2033	-59.1073	-19.3921	7.67218	78.2555	22.1251	50.8253	28.2518	-57.4832	-41.2152	-52.8351	68.2931	-9.80359	12.9878	89.4988	-14.724	23.5988
68.2633	42.2405	75.9021	-14.6687	4.99084	3.49963	40.8507	-2.10974	-7.49609	-12.3273	20.2859	49.4673	101.509	41.4797	9.5509	-73.7718	65.605
68.3234	-38.0359	19.0735	-7.76031	13.1082	-30.3896	23.7584	18.8645	34.3984	-50.2797	62.8054	60.8619	-10.059	-6.20496	38.3311	-40.8517	-53.1646
68.3834	44.2654	21.999	23.1718	34.0999	30.8157	15.259	24.3568	74.7996	65.3477	3.25378	-52.8812	-21.826	-21.8949	6.6897	-25.7296	26.9199
68.4434	-7.86273	1.60809	21.7451	-60.0494	-37.4064	19.3662	-10.2821	67.6638	-2.71143	10.0566	20.993	53.2653	50.6284	57.4583	8.09265	3.89929
68.5035	-4.9743	-33.4041	-45.2207	45.7816	-4.65759	-38.0168	-25.64	20.4333	-17.712	12.5829	18.2278	23.5433	49.7281	19.4906	-3.95721	-37.7256
68.5635	32.4589	37.2445	42.7726	-26.2754	-55.7874	22.691	6.07898	49.4578	7.34302	-77.1371	-14.4781	-60.8448	-21.6172	-17.1925	56.3311	46.9907
68.6235	-10.4112	17.3046	-24.9956	2.24036	-67.5958	11.7097	8.07922	-61.2313	-51.5054	-23.0245	-46.2712	45.4882	32.6288	60.4252	-7.34528	16.3836
68.6836	-57.0033	18.5699	-22.8913	14.7218	-50.2623	43.452	12.0719	-14.8058	-54.4646	17.2811	64.4399	98.1217	37.9631	71.994	3.31726	-54.9937
68.7436	19.293	7.38824	33.5252	-57.6672	59.058	-49.1731	-12.6918	-30.5764	-119.234	-12.4337	46.6481	1.18713	7.53052	-2.03174	8.86346	-56.8001
68.8037	15.4883	-4.73273	7.44623	-22.734	10.7268	-46.215	-2.45227	-22.0126	-31.6167	11.6779	16.9528	22.7697	-21.3125	89.0519	-1.55908	-15.6304
68.8637	10.3968	-12.1273	66.8307	3.23083	34.7626	-24.4401	-16.9635	-75.7397	-92.101	56.624	22.3929	41.6672	52.4263	-4.83264	-46.0839	19.3059
68.9237	17.0165	8.06207	2.87201	-55.1682	-59.1315	45.4749	33.2645	-21.7317	-30.4972	-51.9512	-15.1387	42.7037	-9.43201	-19.4901	84.2284	57.6479
68.9838	12.3062	-9.75781	-0.0422974	-18.8009	33.7874	-63.6986	68.1385	-12.6818	10.394	-5.65417	-5.97986	26.6641	-39.694	-3.91602	-53.8555	-37.8233
69.0438	50.2154	57.1182	0.0548096	-51.3376	-10.235	4.45374	-23.9733	20.7006	-106.959	30.1877	25.5828	91.301	24.3702	84.066	-16.499	17.5527
69.1038	9.2403	-50.8033	1.21637	-1.62964	6.03149	79.8059	21.7567	40.11	-48.1583	23.8328	-14.085	37.4033	17.2338	48.9656	2.85895	-65.8293
69.1639	0.0673828	56.398	6.81268	-68.7229	-0.554932	-55.9906	-29.1279	0.813843	-47.6113	-14.4519	21.1509	49.8574	-47.1333	-24.0253	30.1532	17.516
69.2239	28.5106	-54.5591	28.4693	58.2085	-45.259	-64.4821	12.9519	-19.3623	46.9457	-25.3778	-17.6138	-40.2679	-13.0046	26.4698	-20.8143	-84.9736
69.284	41.3895	-23.4095	-22.269	56.0869	51.6392	21.3451	92.531	15.8973	-17.8884	-68.5226	111.596	78.2062	9.54224	20.3763	-10.8679	-49.3208
69.344	12.4359	-10.5494	7.58405	-40.6416	-9.2782	-40.9988	36.4283	51.6606	-8.39783	126.503	50.4182	-1.23315	-1.53943	26.7727	-38.2727	70.4368
69.404	25.5902	-29.4994	7.1936	-34.1787	-9.34912	-49.5292	18.5115	-57.9104	7.62463	-12.8688	34.9374	-6.25671	-44.6024	21.1582	20.3179	8.24158
69.4641	22.7202	32.3752	4.56073	120.381	-4.66345	94.8318	39.6388	-2.54773	55.1404	58.1805	8.42554	15.4312	0.081543	-30.4152	59.0546	-3.90283
69.5241	89.8179	57.1064	32.4841	53.5394	36.4042	-33.5847	25.019	74.2267	58.2054	3.63037	27.3718	75.4832	3.19141	-21.2667	30.1326	22.0653
69.5842	-4.39014	-17.5015	-5.44189	25.1333	52.2648	22.1055	-32.462	-33.655	67.3218	28.5795	-32.7886	-38.6355	24.5304	13.27	-4.83289	1.93195
69.6442	42.2143	35.4241	-4.22113	-21.5697	74.2921	94.3319	50.6151	39.2716	7.75745	-82.8394	35.4875	88.798	86.3628	31.2158	-40.9763	37.1315
69.7042	-34.3115	-22.5346	3.81586	-37.017	51.1652	-40.5854	-1.1886	-20.234	-11.988	-4.8313	103.876	-20.876	2.94922	-40.4244	-26.6424	25.9412
69.7643	48.6141	-5.15668	28.205	-85.506	-18.1531	-27.0594	-4.09473	-13.0129	23.9064	42.6437	69.1687	-31.4495	-10.5441	24.0638	-48.5485	22.7864
69.8243	-2.58856	43.3412	-6.21661	3.94373	1.81262	-34.9489	11.9037	14.2676	19.0817	14.4532	15.2385	10.6798	-1.84912	83.8304	-56.3481	-7.88763
69.8843	-25.268	-39.9191	19.4172	93.15	2.81042	-48.6249	-16.4172	42.5546	68.4084	21.4895	23.4709	-7.64697	-35.2283	46.8363	-19.1743	39.061
69.9444	54.9625	-3.44617	5.08105	-37.4561	11.7881	18.953	87.8142	11.7473	-83.7743	41.9858	-12.7223	-61.8485	36.3353	-18.329	59.7888	-34.3003
70.0044	-13.3549	-41.5112	-16.7963	-15.5325	-85.2438	-36.2461	1.85852	9.04736	-23.1543	55.7507	50.4374	40.8063	30.0988	-26.6727	-22.8135	9.16119
70.0645	23.2194	11.7795	13.4525	45.5081	3.7937	-98.2744	-36.6221	-5.05676	-13.8597	19.4371	0.685059	23.4263	-21.9456	-30.877	-96.1385	-15.4955
70.1245	27.5363	8.46326	-24.1833	-35.3024	-32.3818	-59.3936	3.96082	-33.0564	11.3579	53.9025	15.5577	0.861084	-34.3112	31.6182	-26.8497	-44.8965
70.1845	-9.72809	7.5929	-22.4182	-13.428	38.905	99.1075	41.8157	67.1954	8.28418	27.0305	53.3384	93.8372	3.67603	-56.9204	9.69421	33.6066
70.2446	13.649	28.9446	-43.9786	49.8237	38.2845	62.2782	-20.5244	16.6016	6.12024	-110.204	13.8834	28.0377	-20.3386	42.1047	-38.1755	-25.6824
70.3046	57.7646	37.5905	31.187	4.21948	16.4479	8.11096	-9.52686	14.4275	54.9878	35.1764	53.0347	30.9441	1.33081	38.1113	-46.3548	-23.8198
70.3646	54.6857	6.16809	-12.2753	-18.4254	-15.759	44.0876	-46.8704	8.70569	-35.0276	-100.248	-1.11536	34.7324	-42.4646	-61.8055	-10.4196	42.108
70.4247	-17.7581	-22.4417	25.4418	4.97827	10.9266	-49.3047	5.67712	31.9655	-23.6537	77.6859	92.9939	32.0991	47.1338	80.2904	19.2846	-25.5975
70.4847	7.63531	85.1915	55.2778	-38.698	-46.5814	-47.2192	-102.581	-50.1467	-41.3147	-7.40149	-57.521	-2.4939	-62.4944	-53.2775	36.1274	37.5461
70.5448	51.9937	39.2811	63.8538	124.032	-48.8015	52.4761	50.7285	81.5543	21.0339	-68.7399	-97.9209	-26.2942	25.0719	-42.455	4.97723	44.8366
70.6048	26.8488	26.5488	-40.3793	-18.7656	-41.5261	27.9808	-44.2303	-46.6707	-14.5442	4.73914	15.0417	-58.1917	-57.4834	-10.8912	7.63977	2.50909
70.6648	-26.132	-5.74579	-19.2494	-4.68958	6.05151	19.837	34.9427	43.9546	-9.16187	52.6624	-28.5051	15.5986	-9.52417	38.0796	-47.3604	-21.7003
70.7249	-5.52502	-88.0377	-3.64966	46.8402	-6.47021	-9.30396	-7.84827	-6.06421	-4.89026	-8.83105	-15.2064	71.2905	-5.27124	-38.1498	10.8651	7.86304
70.7849	-11.8912	-26.5475	11.1502	-9.91589	-34.5907	43.3796	11.6892	-75.7606	1.11841	13.3503	15.0686	53.8711	-45.3094	-26.3436	-40.2953	1.55072
70.845	-15.9545	38.4175	11.3241	29.0674	-17.7946	-6.45837	-21.9921	-31.4542	-22.0923	79.5693	-40.0391	25.7235	65.7032	77.9812	33.29	-41.9359
70.905	-9.18323	-38.3196	0.995239	-7.526	-36.6177	-42.0686	47.7219	10.0304	13.2379	-6.58875	-20.1577	16.7443	28.0446	27.4966	-20.668	-48.8204
70.965	0.647461	-5.64661	-26.7164	8.23633	39.0939	74.6292	27.6044	-6.34485	23.7423	-15.1367	45.0481	46.3947	25.8281	18.0536	16.762	43.9589
71.0251	-1.4054	30.4362	-39.4621	49.8259	136.444	41.408	-14.9967	34.7196	-33.6416	19.1205	-21.0895	42.6511	-60.3817	57.8781	35.1745	-33.8848
71.0851	15.4943	-55.0592	-5.42358	-59.5878	-25.066	-55.5658	-23.6437	-3.13892	19.6313	46.8656	38.239	21.7703	27.199	75.671	57.6624	-51.2374
71.1451	-6.78754	-8.96191	-3.90173	-16.5897	65.9014	-2.84766	-20.8379	-47.666	-51.5601	42.488	6.26111	39.5686	79.35	21.5031	43.63	-5.24628
71.2052	-3.52057	54.1669	9.88666	-30.4498	20.8562	50.9506	-16.8929	3.85571	50.2545	0.616455	-1.50256	-38.8982	21.9961	-51.3438	-77.589	-27.9485
71.2652	-10.6393	2.61749	-76.748	56.9357	-26.3293	-13.7047	-74.3906	-51.4391	-17.7692	77.3495	-1.98303	29.0372	39.9065	88.0774	-21.8314	-6.64661
71.3253	-69.6963	29.3078	57.4426	52.5281	-23.562	31.0181	76.0769	-38.3774	-21.9714	64.5946	32.7207	5.41772	56.6359	-22.4568	17.1323	3.10687
71.3853	6.89917	-0.715881	-44.7002	-84.7129	2.88086	-15.5195	-16.7585	15.4791	11.6055	24.1943	-12.5349	-18.554	47.4779	-64.4508	-9.50397	-40.5406
71.4453	-15.2427	46.4681	-35.4284	-31.6008	-66.4591	-13.4319	7.53699	58.9767	4.44678	77.0063	-39.0259	81.2	35.339	98.2338	-74.0159	-3.68512
71.5054	-26.8669	-56.4723	-15.7689	-45.308	-45.6892	63.6532	-95.4122	10.3367	11.5328	58.5087	68.1155	41.6445	76.1262	89.6957	-26.0167	-18.2839
71.5654	29.5754	-18.04	4.13617	2.54822	37.3732	35.4299	63.7051	20.095	43.8331	45.0759	-17.2114	72.5054	33.7421	-28.1594	-21.5341	-57.1089
71.6254	97.5897	6.74628	32.6329	31.868	-56.1807	114.51	181.462	18.1638	13.9803	17.3845	-27.2981	53.3822	31.6042	12.9487	6.65668	0.629944
71.6855	4.91339	-14.4778	-40.998	37.337	80.3676	-54.6177	33.7231	24.5327	6.73596	22.8109	12.066	1.86096	4.03064	40.679	-9.96375	12.4547
71.7455	-0.777283	6.13562	-21.1031	-12.0135	28.7798	45.0258	-9.04443	-49.4475	-10.4106	4.82837	25.1512	98.2257	47.916	4.78479	9.4231	34.8881
71.8056	-61.522	-48.2341	-48.4702	-2.52173	11.4606	24.5992	25.5785	77.1213	-9.62012	21.5918	45.6641	46.6132	68.2028	-35.1405	-3.87537	-28.0731
71.8656	-7.44354	2.64178	-8.12775	86.8295	0.139771	64.7161	11.9124	38.4791	16.0739	56.2871	45.2762	55.0458	-45.5879	80.5775	31.7498	44.5685
71.9256	14.9222	-12.8705	-10.2589	-10.3525	62.3904	2.18018	-37.86	-9.57471	40.087	28.3196	57.0072	52.8562	46.2201	59.1472	-27.1226	31.7416
71.9857	18.6332	-2.11255	-10.8467	5.59082	-9.26074	3.65112	7.96838	-21.4982	-22.8778	93.7821	-17.5167	-19.0439	3.91052	11.5894	-40.9594	-4.09601
72.0457	33.7399	56.0042	25.1433	-38.4512	-12.5323	41.5062	-25.1018	-1.86206	-16.6694	20.2175	42.8685	-39.8571	37.9231	60.7272	-64.7794	-23.3436
72.1058	-5.15601	46.5014	13.1356	36.1617	-21.6233	48.345	10.567	17.684	-24.2374	-4.80029	-24.9694	26.4529	-14.3903	-30.4072	11.4449	14.1439
72.1658	-5.32269	14.2051	21.2173	12.7014	-12.913	38.8533	91.0657	4.71716	-27.2952	-68.0375	6.13586	29.6349	-44.9736	68.5828	-39.0739	42.0675
72.2258	37.2471	-67.5059	-64.3586	-20.9412	-53.0446	69.4631	-13.8247	19.4528	-4.90161	0.119019	20.2573	95.6875	37.4067	23.4038	-6.51752	-44.5583
72.2859	-19.7366	54.8395	-34.3821	54.5446	-0.710449	70.0284	-9.12146	39.3668	65.677	-19.5909	-22.3389	-34.3855	-44.359	10.2606	-31.0998	-6.48389
72.3459	16.4636	10.894	13.0438	72.8369	19.6055	-62.7413	-38.115	-11.8015	-100.01	-32.0519	-1.8689	3.49023	-4.28284	-4.07068	7.56738	-56.3304
72.4059	-24.6569	62.4663	16.2664	15.7017	0.296021	-93.1898	-77.4561	21.3778	100.157	-39.756	-59.2864	12.0919	48.6647	19.1897	24.1296	-4.68933
72.466	-32.645	-40.1868	-36.652	-0.503418	29.7378	-51.2148	-42.5287	-5.20007	15.293	-41.1674	-35.4132	-58.1958	-28.8069	-19.019	-71.5454	-37.1953
72.526	-41.3239	-65.3276	-11.8725	24.8682	-31.7758	3.47339	6.69727	7.72327	26.95	-31.8589	9.78528	-9.03699	8.33789	-15.2542	-48.725	24.1533
72.5861	21.3137	21.2703	25.6212	24.9229	-25.2365	47.2544	19.9956	24.6727	24.2742	69.9237	48.1233	-3.54407	6.21375	26.6146	11.6003	8.51971
72.6461	0.438232	13.0515	-21.0717	-26.7812	22.1826	3.64441	-1.75781	-27.2201	-79.1239	-20.0007	17.0614	7.54053	35.2338	24.8218	-82.2104	5.90112
72.7061	17.7886	-24.9494	-10.9984	22.9689	-1.69446	-23.3395	44.2289	48.5245	-28.1743	109.006	-54.7511	-15.5363	28.5786	-11.1429	13.1287	68.0396
72.7662	8.16949	2.39587	28.3688	13.1061	29.4929	68.5413	-81.7915	12.3914	-15.6569	31.5748	8.97314	22.1476	13.0884	-28.7061	25.7148	10.4598
72.8262	48.3555	-8.49994	37.5491	-12.8885	18.4454	-79.0507	41.1824	26.8661	-32.9091	-41.365	-46.2963	89.4475	17.9248	-1.64905	1.64856	15.7056
72.8862	-38.2988	9.45764	-9.36334	40.3702	-15.6458	11.7968	-6.01489	-12.4351	-50.6532	-38.0472	42.2545	68.8846	-35.3594	-6.19543	24.5043	33.9901
72.9463	-12.2495	-12.5196	-23.6595	-36.8865	-9.97815	59.288	-42.5089	-34.1975	-123.816	1.78027	-1.97668	95.7429	-12.9508	7.34998	26.9111	-23.4319
73.0063	12.6517	-1.43933	-11.0876	-79.7705	-24.1385	-20.4993	14.5903	73.9105	-27.4573	-62.597	-3.28296	8.84302	15.7554	57.0931	43.6224	-42.5037
73.0664	-61.1722	-36.6272	-59.3455	20.4229	-1.97119	-30.6176	7.81238	-2.76978	-31.5059	88.0262	-32.7179	-1.94641	-40.7614	48.8671	-35.7839	-48.4044
73.1264	-3.45117	-21.9615	-39.2944	38.8448	82.4014	-1.29492	-1.00598	-0.318848	30.7126	24.5428	-6.96936	-14.3694	-3.70166	0.206909	11.2921	25.8126
73.1864	16.818	-12.6567	-29.1464	44.2216	23.6985	79.8292	27.567	-3.88818	-15.0934	69.448	-26.6146	-36.8264	33.2551	-20.2223	-30.7458	-42.0539
73.2465	56.4498	51.8686	17.1682	-33.4424	3.20691	-45.5854	-45.7849	33.4978	-10.0018	62.7333	-3.11755	-12.7245	-93.2758	-12.1176	29.9504	-16.4372
73.3065	55.1869	10.9272	-52.0977	-47.3751	-17.0233	-42.3361	35.9752	-17.0659	-52.6494	48.5608	39.707	-27.0017	44.1277	18.1279	-34.2379	-16.9381
73.3666	-41.1913	-87.0897	24.0446	-6.85022	77.8132	38.1708	67.9253	-10.1805	38.4017	-27.236	13.4838	-35.2378	-2.54773	11.2151	-73.8782	-8.18488
73.4266	0.875977	-49.9587	2.27649	3.25317	45.9783	0.381592	-23.3267	-37.848	143.688	-20.0922	69.1285	89.7709	39.2681	125.312	-10.8447	-12.6802
73.4866	-26.071	-28.2769	-23.0122	62.4438	4.78467	5.88843	16.3088	7.7251	-0.479004	-15.8549	16.4395	-43.8854	21.0874	6.23975	-13.2256	38.0869
73.5467	-11.3675	11.817	-9.30255	-5.91064	-9.50427	-36.1825	-1.50989	-34.979	9.84058	35.4272	-45.8258	41.604	31.9829	-12.9485	-39.5167	-0.858215
73.6067	-29.4106	-70.4344	20.2334	-75.7604	-92.2089	-90.7007	-87.5059	-58.8275	-55.0448	114.308	-43.3673	18.5421	12.2385	32.7667	-31.9934	-24.6871
73.6667	4.66998	-1.8551	62.1052	16.3479	16.4657	-62.5708	-25.4097	-11.2195	-4.38049	121.692	76.4171	26.0155	27.0114	121.699	12.1584	26.8765
73.7268	-59.4735	-61.4031	-35.7584	-38.8561	-16.4207	-22.787	24.446	-49.0999	-30.0762	53.406	87.9473	-9.84692	-32.1953	48.1858	-45.5706	-65.7905
73.7868	42.6662	21.7891	56.6071	7.41736	35.9783	31.8016	-93.4695	-8.00134	44.9596	-47.2799	-49.7288	-78.9498	-7.12866	11.1194	5.03101	1.04321
73.8469	-15.6451	-2.96399	-5.58026	14.0402	63.7069	41.522	-7.74963	15.9579	19.7717	11.8809	49.9235	-51.4877	-25.088	-14.0801	-10.5285	-31.605
73.9069	-50.3762	-22.5608	31.9461	0.710205	32.6764	-1.35315	-9.22241	16.9703	21.5341	-4.72388	-21.2407	82.6011	-5.05347	-11.1041	-20.6113	42.3925
73.9669	34.218	4.85229	-72.6865	-47.0153	72.7847	-15.9724	-55.7871	-6.97595	-24.2407	33.5386	18.9137	54.8929	-10.6316	-40.463	-47.3817	-23.8294
74.027	-47.4238	-3.88525	-33.1061	-17.7009	-1.99915	-11.6125	68.3623	4.70654	-27.1185	-41.4677	-3.64136	26.2488	-33.0043	-23.6274	4.16675	-14.1129
74.087	24.279	3.08154	49.1077	-46.3618	-22.2451	-33.218	22.3325	68.9001	19.303	-23.3793	-8.66602	51.333	35.2261	-30.3101	48.3646	-47.4949
74.147	9.28052	10.8452	-33.8748	20.7118	-4.83118	44.6809	19.0447	-39.9836	49.3523	49.2659	39.507	66.6045	49.6342	12.0944	-47.0214	-77.4469
74.2071	-15.2466	-51.0197	6.7821	-18.8029	-32.8705	49.1924	81.2097	25.3156	-1.52344	2.33984	-38.6664	-8.12964	73.531	65.0569	-90.9354	-5.37604
74.2671	80.7201	1.40698	-25.1246	-47.9512	20.3035	40.5031	61.3966	-13.436	-15.5107	17.7748	-21.059	14.5861	-26.9241	51.5101	-11.6583	-20.4855
74.3272	33.6388	2.58435	-21.4888	73.5938	11.3196	27.4792	15.7385	74.0686	59.2479	61.405	-7.75293	-12.1139	-87.1112	-9.12939	37.1774	-19.1265
74.3872	7.69049	52.1158	-51.6171	26.2985	13.8539	15.2301	45.1473	33.7397	78.1276	0.780518	-11.0747	-42.2946	-49.271	11.9448	26.4442	12.8433
74.4472	7.63513	57.2864	-3.28204	23.0789	1.19922	127.736	-17.7006	22.8411	-31.3262	47.2596	20.4807	19.1217	-16.381	13.4301	4.32404	51.8499
74.5073	-32.9022	-11.9594	-45.386	-25.3821	-31.4771	2.08984	15.4518	39.0033	-11.7283	-21.3379	-16.0708	-37.6194	-30.7632	33.1467	-22.8533	-21.999
74.5673	0.360168	-41.173	2.81573	-28.7402	-32.3142	-9.83618	37.6674	63.3822	30.9456	-51.5945	-6.9845	2.87024	5.64478	-22.6801	-11.4549	29.9199
74.6274	13.6296	33.2332	-1.86163	57.3455	42.3671	14.6908	9.36658	75.6488	50.1619	-30.0823	26.1929	14.4893	30.4517	9.18652	4.03357	-3.89508
74.6874	1.96783	-68.405	-28.5597	2.21912	-12.8369	5.0885	-53.6603	-76.6973	-32.8451	36.3596	-8.28918	-26.1244	-17.1522	-24.1619	-48.5903	-10.2433
74.7474	-17.3856	-19.3664	-25.2791	-22.683	-115.042	-37.6163	-2.19238	4.35034	-85.7655	25.03	-13.5935	22.9189	-15.2075	-8.3606	-121.866	-1.68921
74.8075	-5.63849	-51.9196	9.82117	-31.7853	-35.5052	-103.323	-1.74121	0.0134277	-48.5186	-66.3794	61.739	-12.6243	-24.3334	38.6974	-26.9265	-16.725
74.8675	31.2097	-69.0461	-2.02832	1.91028	-1.73267	-87.8583	-8.828	-7.89478	-49.1158	18.5638	28.8802	43.9794	45.8729	12.5146	-37.3295	4.96942
74.9275	41.6186	65.4375	81.7532	8.50537	9.44019	-16.1958	7.17346	140.052	17.0599	-50.4573	-30.5946	-7.10669	2.41931	-42.1259	16.5887	56.6487
74.9876	-50.1512	-21.0515	-53.3856	-32.4948	33.5809	25.6636	-57.9425	11.6434	16.2032	-22.3722	-42.4413	35.9011	38.5895	32.1108	-9.43402	-32.374
75.0476	-0.694275	-9.7403	-9.67938	-57.0483	-33.2311	-15.4126	10.3275	6.31152	15.8114	10.0266	-30.6476	-11.3967	20.2307	23.2877	-28.9512	14.2435
75.1077	2.70514	-61.4847	18.0047	-0.368042	10.0751	61.7629	-27.2415	38.3397	62.3047	-76.2352	58.776	25.3563	5.34326	17.9965	-12.3912	39.7454
75.1677	14.6909	-60.2846	45.8026	-57.791	-25.4429	60.194	22.4692	-12.3965	-9.60657	42.0121	3.56885	-3.96814	39.1652	-39.9542	-27.4389	-74.0005
75.2277	26.8674	-12.902	43.0909	19.272	9.19873	58.4956	-17.1683	-33.4915	-11.3257	7.27283	-6.84924	-40.3582	-25.3831	34.9852	-39.9363	42.346
75.2878	-15.5214	21.1217	-0.786377	-6.71594	58.7246	86.8889	8.07837	-12.5402	56.1288	13.644	-70.04	11.8328	14.8407	60.5345	23.6117	7.09766
75.3478	18.158	3.29114	59.8044	-31.5966	22.6422	-22.1891	-84.9589	31.4106	3.18921	83.0841	-14.2802	-1.22949	58.5951	55.2484	-0.223206	-15.3315
75.4078	52.6613	28.0922	-32.5168	19.4266	29.4786	-64.9316	32.2008	56.8071	68.7166	-45.9236	-35.4495	-20.3043	-3.8667	30.7744	41.6546	14.9803
75.4679	-9.51941	9.19836	-1.88556	-20.0178	-40.7543	70.5508	0.163086	-9.2168	-45.9703	38.1322	59.0197	58.5238	15.5677	53.5485	-15.3192	-72.3461
75.5279	-11.1544	-5.86914	-0.161804	49.7644	-58.778	-5.96912	68.1947	22.4283	68.6378	-11.5193	62.8993	7.43408	4.59802	17.8367	-43.0744	7.52759
75.588	18.9474	-8.35431	-82.1323	26.6366	22.848	-7.99292	-45.4749	51.7938	-14.4794	8.64661	-39.2902	-33.4648	-48.5675	-24.1487	39.5873	-0.960571
75.648	-8.44739	73.6631	78.5541	-86.6771	-10.0802	-22.9244	1.29858	24.9844	-8.1886	-30.0706	-35.4725	-4.91919	45.9467	8.98633	-10.8347	22.9547
75.708	-25.1687	50.1708	4.64288	-8.9873	46.95	-4.36243	80.7938	-8.32678	45.7462	14.8545	16.8978	54.1267	88.6892	60.859	45.9679	31.7405
75.7681	57.9907	10.9916	58.678	-22.511	71.0608	15.3518	40.2322	42.5861	59.277	-14.8584	65.2994	18.5659	-40.5823	52.1317	-28.2284	9.04559
75.8281	24.9348	-35.6901	-51.4511	9.57983	4.62146	-14.1415	29.1222	-14.5858	103.486	35.1776	-2.13538	-19.5225	-25.2662	-42.1519	-89.1318	23.0066
75.8882	-26.2907	-58.9758	-60.4151	-22.2599	-9.40918	28.4141	30.5223	-6.25024	31.3628	-85.6835	19.9662	42.2764	28.5414	65.6075	18.7315	-23.7179
75.9482	-5.12946	-28.2836	-54.7252	46.8728	88.3842	70.1113	32.7192	23.197	121.437	3.05212	-97.2795	-29.8541	-14.6372	-54.7135	-42.5023	-84.6482
76.0082	-23.6147	-22.6996	-59.5857	-23.3491	30.0309	10.9187	-12.3428	41.4036	5.04626	-38.0631	44.5801	-5.23132	60.3185	63.7429	-43.402	34.142
76.0683	-22.6135	29.605	47.4965	27.4243	44.9071	29.7037	53.5995	38.7897	25.4083	-12.9229	42.1217	-32.8661	10.9402	66.0936	-34.1972	-17.1708
76.1283	-35.2482	32.7712	22.3672	-27.2734	-121.252	-35.8608	-43.0918	-73.1907	-5.99463	48.7795	-20.4529	80.3187	-39.1279	-9.88232	-15.8383	32.9708
76.1883	-27.1768	-11.0262	-29.4446	-8.31836	-31.3641	-29.8805	-54.178	31.5983	-24.5048	-37.9362	-25.7838	-21.2941	-7.27771	51.7299	-26.4898	20.0753
76.2484	23.7148	61.3921	34.0667	44.1719	27.2892	12.8867	33.296	-0.821045	48.1321	2.32349	39.2605	78.7142	64.4791	-14.7897	57.1818	-63.9566
76.3084	13.377	-2.78442	18.6555	-35.1661	-47.4399	52.1398	-6.47278	-51.7831	-47.6323	-28.322	-24.9521	6.10767	21.3352	28.4824	-20.257	14.2052
76.3685	3.30371	-47.6482	4.3537	28.1971	47.1686	29.7646	13.3539	27.0647	29.3188	-56.1095	2.11743	21.1561	-23.9976	-1.90845	5.6499	34.9379
76.4285	-12.2817	-61.9354	-6.27063	-80.7209	7.02087	-15.1157	30.0941	-19.4646	91.446	40.8806	55.4659	97.4115	-42.3416	-23.7114	-53.6998	-45.0128
76.4885	10.6433	30.9541	26.5593	-35.8046	-47.564	-86.9608	-69.2568	-54.7928	-23.4043	15.4683	28.5745	36.7092	-82.6053	-3.24377	18.4921	-5.35956
76.5486	-13.2486	21.3227	30.5156	15.9427	-44.7034	-25.3622	-54.1885	14.5231	1.08789	-43.9813	20.1631	-73.2698	-36.4004	-10.5673	19.4073	-42.9132
76.6086	-21.0864	-16.8709	-87.1958	-17.895	-5.79175	-22.5287	15.2007	38.5625	-5.18384	20.453	46.2236	-34.2439	-0.321655	38.4045	-80.7281	-21.1147
76.6686	-11.8798	-33.7602	-27.121	-22.8376	-31.4382	-22.3932	-56.0853	23.2705	-42.2789	50.9276	18.5728	42.0966	60.3077	89.4354	-57.6086	-45.2629
76.7287	18.0624	-34.4678	9.72174	74.246	-25.9771	-28.3433	-66.2792	-29.283	-32.108	-89.0015	-6.32849	-53.5983	-2.75378	-18.1752	-30.9053	37.0658
76.7887	29.5051	-8.73444	3.25812	-64.3655	44.9078	11.2856	-6.71558	-34.9537	59.9438	50.2175	18.0039	39.827	38.3995	58.9304	28.4102	-18.479
76.8488	31.6369	81.0496	-28.3298	-43.8805	-23.6434	-49.0616	22.848	-116.7	18.6127	-13.9185	-14.7411	-12.9926	6.86694	-3.00659	-26.6058	29.7293
76.9088	42.0724	5.02972	5.85132	-4.60364	-36.0205	78.1127	34.5652	-15.3138	74.1646	-58.8312	25.6376	6.92395	25.8419	20.0115	-32.2462	-1.4162
76.9688	-9.65692	-32.1742	-1.10266	-20.0564	13.5159	89.0192	-8.60791	-88.2802	55.2053	32.5803	-23.4315	53.1816	-12.321	-38.2783	-5.50757	1.37506
77.0289	2.75079	-18.7041	-1.75031	41.4174	19.9049	10.6335	13.6735	48.8859	25.6517	100.279	14.6956	26.2029	40.5922	-13.5477	81.731	31.4427
77.0889	-1.12347	-5.57312	17.9312	-6.0094	24.2338	53.6117	13.5564	23.9982	81.1334	53.4175	66.8351	64.7798	-31.478	-80.9418	-65.0385	-69.7892
77.149	-39.0588	2.74298	2.73718	45.8009	58.9935	2.51855	3.81104	12.2797	-39.8364	-49.8517	-42.2101	48.7393	72.7483	-19.8884	-15.5547	-29.0069
77.209	-11.6857	11.7678	-1.5835	-3.26099	18.14	-26.9893	-1.78748	-13.4808	-8.46057	-17.2124	34.2155	-8.33862	-50.2186	28.4816	8.58521	39.9775
77.269	-10.4736	22.41	-41.1387	-55.2643	-6.04553	63.6865	156.533	86.3563	78.3206	-7.96704	-13.0488	22.3674	59.8813	74.1726	41.0057	40.8135
77.3291	-68.6909	4.80396	18.8704	30.9395	-68.069	-35.6195	8.37878	-17.7825	-25.4943	-1.54736	40.1705	44.5186	17.7831	-63.4059	7.93988	5.13452
77.3891	29.1631	13.249	35.1919	31.3369	-30.4834	-50.7334	-11.0062	-6.68884	68.6658	-77.6666	21.7224	53.0378	-33.6309	-69.5643	-43.3153	77.2776
77.4491	19.012	-5.80646	11.9279	-11.334	-15.522	-28.5846	22.879	12.6118	20.7421	-10.0786	86.3983	-30.7335	28.0441	-57.1165	-4.35175	-58.5045
77.5092	-46.9829	-39.1422	-29.7467	6.49182	61.3239	31.637	-3.36951	-17.5699	3.29187	57.0919	0.478394	-11.6603	5.48718	-2.03784	-51.6749	8.23627
77.5692	7.34802	22.8827	13.0792	31.5475	29.1964	110.776	5.57227	5.1488	-9.65381	-9.07507	-67.2437	-23.1626	-17.2147	-62.5253	4.10522	34.1212
77.6293	-12.1161	8.54364	4.64551	10.7166	-56.6566	-26.1858	-38.0945	-41.4166	-43.6	80.8054	2.09546	-11.4177	-38.0944	18.3483	17.5687	-30.2763
77.6893	18.2342	-23.2606	-39.0262	-40.2527	-7.90845	-0.365234	-83.7725	-16.2963	-39.4592	-10.9347	-10.0623	83.3127	28.2225	27.7258	-26.8649	-47.0948
77.7493	-11.7216	10.0937	-4.87256	13.3077	40.958	-29.1189	14.3351	4.95679	-6.87598	-6.71777	64.1942	31.9534	14.9716	-7.60608	-46.228	16.9823
77.8094	83.5276	-22.5266	-59.1313	14.127	110.345	-1.91174	-23.1649	-8.17224	10.6676	22.3203	-16.5511	10.327	-5.73267	16.1104	-4.76349	42.3569
77.8694	-35.0827	1.88531	-33.1058	11.4349	-44.3934	-101.817	41.2592	101.127	11.0289	-4.07227	-16.4601	-35.5999	22.9623	31.6725	-8.49323	-9.18195
77.9294	-44.9647	-85.7399	-33.5058	-8.54846	57.1758	34.2758	4.47705	-23.0958	65.0963	30.5974	-61.4508	31.2316	25.7969	-53.1869	-33.3824	28.4912
77.9895	2.08923	-44.4925	-20.1001	-39.0933	28.9938	-45.145	70.1378	-52.2283	-16.7347	25.4226	60.514	37.4446	53.8125	32.6478	6.65454	1.00183
78.0495	-5.17816	-14.7292	-33.0167	-47.2375	31.0848	-41.6238	69.5945	13.9342	3.24243	-47.6772	30.1581	-55.2136	-54.0293	-61.7473	-43.2592	-55.47
78.1096	15.217	-37.2728	0.593811	3.93848	-64.3953	50.5133	-2.93689	-74.4601	-77.1271	-46.532	1.73718	3.64587	54.1776	59.0055	23.8394	-16.0376
78.1696	44.6412	4.44751	16.209	-29.462	7.37048	16.5431	-28.8401	6.06226	19.3447	74.401	35.9447	4.42908	-59.1655	-33.0427	35.0099	29.3663
78.2296	-14.8489	42.4876	3.02002	-16.6951	36.9895	53.203	-20.8766	163.838	19.9092	15.3953	23.2776	41.1521	-32.8103	36.9207	59.6177	16.2671
78.2897	-20.6936	-2.66809	-31.2172	24.6754	55.3759	27.8434	0.195923	-37.3433	38.1565	-0.263062	-43.042	-1.56665	-19.8588	-60.6476	-5.84143	29.6118
78.3497	34.1558	-16.0652	-13.9632	73.2533	-0.838501	20.0249	-6.4259	6.59326	22.0763	-60.553	-77.9319	-69.4457	-74.9976	13.3091	40.7842	-10.7779
78.4098	-14.6277	-23.9327	-34.2601	-23.9363	49.7079	40.9799	60.7838	104.458	114.748	71.7834	47.4146	-38.8375	40.7589	2.6615	-21.3971	39.6974
78.4698	10.7223	2.97186	-26.6479	8.56885	-1.22314	72.2539	20.0768	49.3811	17.2471	-10.8296	58.3849	14.0496	14.8082	-12.0674	-27.5571	-51.0688
78.5298	1.25336	125.279	14.3365	15.7938	8.34033	-15.5126	24.5986	8.6759	63.8422	-22.0463	54.1663	14.4681	19.5618	-16.2667	-53.5013	32.6492
78.5899	-25.5494	-27.4841	11.5118	-76.8947	49.9045	16.4304	-3.39001	-59.6963	57.5403	83.2845	27.8113	59.808	11.8195	-43.7943	-45.5403	15.0807
78.6499	5.51355	-36.5262	-44.8528	-84.7902	-28.3466	-17.1454	-6.10681	-43.9706	-49.8932	-40.845	23.9899	-82.3091	1.68665	26.407	-87.34	-32.6354
78.7099	42.6816	16.8743	10.2861	25.9995	4.33545	15.1376	26.965	13.7974	16.8202	-36.4177	26.8795	54.2603	42.1276	-40.2288	7.45477	-4.89807
78.77	-41.6159	25.6974	-4.05371	31.467	62.4828	48.4249	38.6377	-13.6586	58.5898	54.2079	82.4163	73.5667	74.9264	107.461	-14.7594	-36.6759
78.83	2.96582	59.9563	-1.22577	41.6174	47.7321	22.8639	21.5513	-18.0767	30.755	34.8677	6.04236	100.23	-19.2404	22.7441	15.1861	-18.4257
78.8901	0.546753	-21.2544	6.04803	54.3129	-91.4915	-69.376	-85.2635	22.6439	110.632	93.3761	17.155	-19.9081	-22.0583	41.6476	-45.7658	-51.7897
78.9501	-21.0152	-41.3355	17.1965	-48.522	48.3691	-72.4974	12.8212	-55.0243	67.704	48.2198	15.8678	24.2487	9.77063	44.3979	-34.0488	-15.9828
79.0101	15.8469	-8.44086	-30.9971	26.7981	0.353394	-54.1307	-11.5332	-11.0096	-35.3004	7.38794	1.68054	9.63367	22.0656	48.3756	-51.0897	6.2793
79.0702	-7.70294	53.1115	47.6895	104.599	73.6777	6.70117	-22.9174	68.4857	77.7551	33.9708	75.7793	67.0826	47.7557	-9.64136	13.9531	82.6117
79.1302	-32.2055	-42.0617	-0.780273	-29.6417	38.3705	-21.7787	53.2053	16.2627	62.3687	94.0807	-4.34143	-57.2758	59.4025	-11.8121	-33.5905	9.81085
79.1902	24.3877	11.6098	15.4117	-62.623	-2.95374	70.6049	-22.9758	7.80249	13.8888	90.7202	6.11426	62.9041	3.75122	77.764	-46.9105	1.83179
79.2503	11.1953	39.175	30.9645	-26.8033	-5.4325	28.1266	16.0092	-5.9231	-56.9094	83.505	22.8073	34.0624	50.2858	79.7719	43.2433	24.2443
79.3103	-18.6494	-20.0854	33.1999	35.0973	32.7471	-31.2686	77.6772	-2.43567	71.1989	96.74	8.82739	49.3904	-46.6425	-39.6444	-34.59	-51.3952
79.3704	-41.939	-10.5778	-1.21503	-44.1382	41.8903	-6.30981	10.4879	61.204	54.6173	67.2429	-37.4626	8.86438	-3.85864	7.08826	-27.0639	-7.73047
79.4304	29.1904	46.4697	17.0718	7.22021	18.3456	-2.91772	23.9503	32.9104	10.9512	-8.98315	39.4994	8.64221	72.818	-43.7081	23.3985	36.2092
79.4904	27.8422	32.0991	90.7731	13.8137	-6.10962	-31.547	-87.3445	-10.3324	70.611	19.9399	9.82263	47.379	-45.5052	76.8484	-7.5816	-21.7641
79.5505	-20.8381	-31.298	-34.4973	-4.42615	-17.5631	-31.0227	-12.4375	-17.5933	-17.1162	17.6106	-19.3215	-85.7014	60.391	58.9037	-48.1349	52.3116
79.6105	-72.584	40.4073	-24.9404	-52.417	15.8273	-16.5212	-1.4884	-11.2772	-4.68213	52.6664	19.6573	58.4596	30.0031	48.3341	-47.9525	-21.552
79.6706	47.4854	60.3035	54.7632	32.4402	59.2969	-6.65881	61.8116	107.627	61.2462	-35.384	-11.3066	20.6337	-31.4001	-14.0134	-69.2877	15.9194
79.7306	-2.27637	-2.88629	-41.7918	51.5447	57.2876	-14.5885	75.8273	47.2867	67.0103	-17.6771	26.0414	-5.70691	69.4001	-3.15308	-14.4986	-22.0236
79.7906	-6.39868	40.6281	-35.4947	-61.9521	20.8527	-73.8005	-39.9945	20.9869	-72.0333	76.1331	87.1296	26.842	44.5616	102.593	58.7213	-36.4011
79.8507	14.5274	32.7	-14.4601	44.1831	-19.9769	54.7616	31.5861	22.269	-60.1642	38.3741	28.2877	28.9503	53.432	3.74097	-6.60846	16.5717
79.9107	-1.90906	-22.2017	16.3752	2.98328	21.2087	50.5316	-8.32434	-35.1682	63.2959	32.552	-70.3221	-6.17651	30.6141	-1.24805	-5.1701	-2.50806
79.9707	10.8469	46.0449	2.80963	51.3903	31.3562	46.6664	26.4691	17.3446	93.4176	-46.7802	65.7755	30.5409	48.0707	-15.7173	25.5642	41.6975
80.0308	52.6298	52.6295	45.1364	-48.5858	-7.7677	-49.6562	-16.6705	38.0242	-24.3623	4.8479	-54.4451	19.4673	-42.7686	18.3131	-40.1841	43.9623
80.0908	17.2656	-21.2104	-16.4391	-1.35352	-11.88	-28.8271	47.2115	42.9213	71.126	-18.3389	0.407349	44.3667	25.9889	46.5374	-31.6959	5.90363
80.1509	-15.988	-27.201	-0.273987	-61.1768	32.1908	-47.8477	-52.5149	-15.8904	2.41309	74.8535	-38.571	93.0696	-7.19556	-55.9205	-74.7449	-5.78101
80.2109	0.315002	56.2327	4.19055	20.8479	67.3927	61.7482	63.3945	9.39612	-64.6741	-27.5323	-4.36536	-26.989	-47.3669	-26.9861	13.2219	-12.3903
80.2709	-36.4274	-47.6353	-33.9652	22.6223	22.396	-48.324	8.48523	67.3827	-4.49817	107.201	-0.0556641	27.0123	65.1329	71.8562	-10.5752	-4.96344
80.331	-16.2719	6.73999	20.1008	29.9668	-18.9514	36.6946	4.65222	-15.9719	4.87366	23.2075	-22.6545	60.1945	-27.8865	-76.5458	27.3931	-15.304
80.391	-13.8578	-21.5284	2.22778	25.9348	108.691	2.87805	31.4417	36.348	19.0022	34.9287	61.9548	43.3776	17.2136	97.7219	-42.731	0.385925
80.451	20.1888	23.3513	-29.8224	36.1479	-29.8428	29.1439	-22.0819	-25.787	-28.6981	-28.5295	-29.3281	79.7365	23.4858	-41.7677	-51.8389	9.22522
80.5111	-2.90295	-91.4844	-47.9016	39.3772	31.8466	-16.2073	39.5474	76.6407	-4.37939	-35.2029	71.0356	76.8015	28.7793	74.5424	37.8065	13.746
80.5711	23.4576	-8.15582	-39.1561	-10.4039	39.5787	-0.799805	38.2759	16.1793	-37.7303	103.613	43.6837	17.9534	17.0964	21.1191	67.3601	17.1524
80.6312	1.86774	-22.0461	-35.1273	59.1639	79.0149	31.9672	-56.7478	58.4557	86.7288	18.998	-23.1581	-6.71448	26.4358	-19.7063	4.79358	-12.212
80.6912	49.7728	-19.8764	26.376	11.4515	-60.6495	-52.7144	25.3004	-65.6724	-30.2271	26.7695	76.4465	20.5865	73.4875	24.4669	-2.03058	-28.1573
80.7512	40.6663	9.41113	13.0431	47.7312	15.0652	-40.3384	31.8289	9.07336	127.848	68.171	34.1646	48.1469	55.6852	11.577	27.29	14.4396
80.8113	-13.8383	-28.8069	14.0686	60.7134	2.65686	1.01807	-54.5491	3.98499	-14.0527	25.2147	-13.6615	3.01562	-84.4656	-20.5205	-51.7339	12.2061
80.8713	39.0396	-35.7341	-51.7847	77.0286	-80.3018	-51.5713	-89.8678	-28.7107	-16.7069	125.105	-56.3768	-7.69922	-26.0723	66.1998	37.8642	31.9773
80.9314	22.9622	21.3403	14.6979	34.99	29.5555	34.9263	42.9423	26.7412	17.5477	-110.684	15.5861	-17.1967	-62.4933	7.09717	20.0115	6.12061
80.9914	49.5696	20.3058	4.78467	-9.93762	-11.0959	60.3453	-3.18848	26.6859	25.1954	-67.2842	-46.692	31.2625	35.7924	-1.08557	-2.15283	2.5116
81.0514	44.3082	27.4173	-29.7473	-42.5127	-18.4972	-17.7484	35.7098	-11.9606	-112.88	112.869	-2.96094	66.6388	-22.1637	-30.8766	-14.924	-5.24475
81.1115	52.9349	-17.5969	-17.2142	35.0454	39.1936	-45.8167	94.0161	-15.713	41.6714	34.1608	40.1797	3.52844	11.0748	-21.0496	-65.0317	43.9382
81.1715	17.8925	38.5939	28.1818	57.61	27.5032	-29.3306	7.5614	15.5463	-40.1737	8.59644	-12.5648	21.1803	59.3566	24.8765	13.9476	28.3141
81.2315	6.11896	-10.3305	26.6899	-27.5814	10.7115	-5.78613	52.458	18.5192	-29.5111	-10.4673	-29.285	-38.0454	33.4679	71.1266	10.6536	-36.1053
81.2916	-37.8574	-28.1924	-17.9193	34.9674	106.153	-27.6107	58.6853	72.7186	12.2632	72.0782	36.8232	9.56763	-17.7451	38.9169	-17.0759	-16.9908
81.3516	-33.4871	-21.9961	-14.2731	12.2554	7.55322	-85.0642	15.0432	0.158691	30.708	-23.1907	17.9623	69.1855	-13.4677	32.6365	-13.7146	53.778
81.4117	-34.1972	-33.7305	1.20148	-22.8383	3.78027	28.2069	-45.724	-16.6377	-12.9138	8.37146	19.2623	54.2511	67.1276	-9.51672	-61.6377	-44.5855
81.4717	-7.83319	10.1841	-31.1584	-13.7518	-0.859253	-63.637	4.09705	-43.2881	-36.6362	15.5729	40.103	5.73364	45.319	19.1553	-7.49792	46.9934
81.5317	10.8392	-22.1395	11.2941	43.0242	47.6039	60.2061	35.5841	48.6077	-15.0088	-49.1613	-72.7595	25.4635	-31.6049	-24.8308	26.3876	8.15125
81.5918	13.9241	-43.9777	-84.4056	-0.705444	5.6781	-43.7748	-31.3964	-5.94128	-33.9166	23.8435	4.89392	57.3505	-8.16565	-25.3203	-18.4509	-41.998
81.6518	-3.56195	9.53198	-39.6437	-23.9135	38.9602	-78.714	-5.66113	15.3074	-18.2161	95.8735	56.464	3.16553	-16.4188	-16.478	-40.2374	-43.7465
81.7118	-41.5089	-12.5266	5.87097	79.9569	-77.0157	8.93848	-11.035	4.82837	-5.71875	83.3831	60.8711	71.369	63.6204	-3.27209	-4.81476	-25.2563
81.7719	4.00671	-36.5004	-32.2255	19.5736	-51.4628	-21.1016	15.745	-8.51294	-19.8569	46.5856	20.3617	4.24854	-5.43335	69.5107	-37.7867	-9.56647
81.8319	-24.4744	57.9858	5.96625	-11.7496	50.1328	51.8035	69.2257	70.7457	88.0228	3.13904	-62.4352	46.8621	15.3757	-2.34888	-40.8741	61.7827
81.892	26.2273	-63.2191	-52.3085	-76.2078	-34.5223	58.4624	-35.7004	5.39893	-33.5488	-46.9207	9.27246	-52.4789	16.9036	17.5161	-23.1869	-16.8667
81.952	-49.126	2.68616	6.59937	-18.5597	-16.6876	0.722656	15.2952	34.1748	-64.202	30.6633	35.3933	-32.4762	34.007	68.6022	-41.1091	-22.8653
82.012	-64.2751	12.7988	-25.4514	1.03479	6.05701	84.1216	99.3679	-0.151733	-19.4252	77.2725	48.9281	-40.3389	6.61792	81.1771	13.0861	-25.5422
82.0721	-8.91675	30.2263	77.5057	28.1187	50.1248	67.4027	-28.3373	-25.2557	-51.0543	65.2596	59.6243	-24.4441	45.0066	36.8617	4.55573	-17.226
82.1321	-6.72589	-13.2066	-5.13489	16.9113	35.0333	41.14	62.0829	-50.8267	8.52136	22.5669	-64.7622	26.5974	-48.7317	-44.7062	8.6084	72.8706
82.1922	-24.7142	30.9609	4.63593	58.4745	35.3671	-1.09961	14.7643	5.26575	56.8175	6.35449	-44.5103	53.9172	13.3806	54.3137	-35.844	-31.9147
82.2522	53.6019	-23.3566	28.6847	16.7046	-17.255	-29.8297	-73.939	34.4781	-49.9128	-29.7372	-18.616	44.287	-19.6777	-56.4424	42.7027	4.69635
82.3122	28.1143	-15.5413	-39.7418	-43.4463	-40.7	1.83167	-0.488159	-67.4559	-81.6736	-40.7587	-13.834	-7.16089	-22.1072	21.8054	-37.9292	-44.4181
82.3723	54.9565	-49.5637	-39.3864	12.2917	-24.9026	1.1073	-20.9268	-11.0551	-4.84277	41.3026	110.624	8.40833	-9.40784	7.74048	-40.5367	-54.6274
82.4323	18.5541	-6.57806	-22.4283	15.7085	-11.0432	-86.4458	33.9451	47.2323	-66.809	58.6249	-16.0056	0.432495	22.3945	66.0654	-77.4604	-3.90204
82.4923	26.088	30.3892	-33.7563	46.1541	2.66956	-2.43909	61.8967	6.48669	-20.5006	140.401	5.61731	22.0958	79.4966	3.50879	14.5943	-8.53546
82.5524	7.45758	47.4885	-27.047	33.8674	68.8059	-15.0118	65.0122	-38.9288	-40.0176	40.66	-1.06213	44.9028	27.3112	56.616	-22.0451	-29.4767
82.6124	-22.9265	23.0979	9.61426	-7.62341	0.0578613	15.0343	-36.3507	23.4878	11.3647	80.8138	87.415	60.5062	35.6831	-64.0316	12.6603	-33.8953
82.6725	-9.57672	-9.61578	11.2808	92.6764	3.75452	-30.0945	-12.9451	45.3235	-41.7515	48.8529	51.5691	27.9697	78.4214	55.5625	-9.45465	-33.0536
82.7325	-29.5251	-2.11102	1.27563	-2.3905	-86.0865	-48.1221	-74.689	-81.1559	-41.9781	68.0699	48.2982	51.8912	-12.3943	-33.8209	-35.0611	-31.1554
82.7925	-30.4583	-9.27032	-36.5138	24.2659	2.71863	50.8368	31.0454	-15.6602	-0.31897	33.2456	4.08911	32.7733	-77.4901	-62.8848	-13.8306	43.15
82.8526	39.612	22.0163	-19.4805	70.4508	26.2432	14.6664	-1.60571	16.8217	20.8604	-45.0529	-18.224	-0.729126	84.7136	-59.6581	66.5748	-28.3
82.9126	-2.56592	-61.1252	-49.9415	45.3051	19.3612	8.76392	56.4987	77.62	23.2755	50.5007	32.6089	54.8271	-9.84692	-9.03296	-80.6942	-59.9831
82.9726	45.812	-62.3243	12.2985	9.38647	-29.3754	-53.6552	-61.6852	16.5981	12.5347	-59.3823	-17.2991	16.7914	4.87769	4.50891	28.4037	-12.546
83.0327	51.2772	-2.26123	-1.22479	-11.8865	-27.4182	70.9711	16.6735	58.8737	-7.04248	4.17993	-18.656	50.348	38.6838	10.8667	2.45795	4.65143
83.0927	-30.6183	-86.413	-67.4544	-40.4316	27.5873	-82.0165	-21.5005	27.2045	26.0986	41.0521	11.0175	-3.64368	-1.40198	64.4464	6.86267	-62.1575
83.1528	-35.6395	-60.2443	7.71198	79.3298	18.1162	39.1207	17.5255	58.1693	68.6342	68.4436	2.71387	53.0857	-14.9298	89.5961	-18.3765	33.7656
83.2128	6.48456	69.2244	-23.152	-19.0396	3.36523	2.3551	73.4199	-42.3182	-5.46143	2.22864	21.8202	75.8079	44.8807	69.1154	-41.7538	28.4288
83.2728	22.9753	-47.674	-5.9884	-11.9496	47.5497	31.6066	16.2485	2.65637	-3.76709	-9.65698	7.71094	-43.6149	-32.4465	-45.8292	3.22632	48.3763
83.3329	-25.9661	4.54968	-55.9021	5.84204	47.709	29.9814	8.90991	3.10706	15.2394	23.8453	-42.1732	-10.165	10.3793	21.0696	27.8405	34.5018
83.3929	21.8913	131.878	101.459	5.24097	5.31079	38.1799	16.9684	21.5393	-33.8553	-11.9637	-20.131	31.6322	-47.8712	-47.0632	75.5668	-14.6822
83.453	-16.778	-66.801	-9.1684	-17.5117	55.043	81.3636	59.3679	-1.79102	64.2405	-20.7596	23.1611	-23.6908	-37.1942	60.9951	-42.9785	-39.6226
83.513	-53.8866	-15.6951	32.0656	-7.84534	10.4589	-31.557	11.4122	-18.1456	44.8367	43.3112	-50.329	-8.25171	-25.9072	-61.3966	12.0437	1.3222
83.573	-7.44958	27.8233	-9.98004	47.1617	-3.17432	37.1926	33.7249	75.4713	8.34314	-44.6887	-60.8743	23.2543	36.5914	56.1628	9.49713	35.8713
83.6331	21.0816	-25.2314	-66.3983	-4.30518	-21.0239	-45.9528	103.204	-0.0296631	-14.5021	14.3018	34.8378	-1.76074	14.4004	66.6727	14.9158	1.41083
83.6931	80.9886	67.3916	-30.4197	-30.2167	31.2124	59.6091	22.623	-3.53699	54.4357	26.0789	60.8384	50.2515	4.26672	61.7887	31.2598	18.1402
83.7531	10.4755	3.73474	-58.3672	7.86121	-32.5809	7.99951	-48.2572	-21.1978	-56.3748	44.9607	-15.4304	29.9991	-71.9336	158.612	-85.7869	-28.9942
83.8132	-2.50043	20.6014	-2.37482	13.0786	25.7485	37.3494	59.2067	7.6239	4.37183	23.3954	-33.5964	19.4802	-68.5145	-24.7471	-15.5289	21.306
83.8732	74.8342	83.4446	-45.2301	41.1565	-48.5565	-27.8708	-69.5178	-59.217	-12.6912	71.7831	28.1128	-10.1653	25.752	0.635132	2.0658	55.1737
83.9333	-2.82312	-3.62329	-9.80316	-75.848	26.0809	-81.6981	-15.7812	-35.3915	-3.87476	79.8401	49.8	62.2527	19.9869	4.95105	-6.70947	61.826
83.9933	-62.3444	-30.9216	-54.6193	45.6283	36.2064	51.9338	27.6099	23.3698	109.872	7.53296	40.6202	-0.294556	-17.7616	32.5414	59.7158	-25.7766
84.0533	36.9504	59.2285	-22.8452	12.6877	95.2334	57.7303	-43.2576	58.8868	48.024	-23.4741	45.771	56.7551	-90.6844	6.90576	-0.40509	-41.0948
84.1134	52.3596	7.72717	27.1653	-91.9913	58.3153	44.756	9.44824	5.32263	26.7695	30.7841	32.4393	13.2474	-41.2223	35.5406	43.6093	19.8304
84.1734	45.179	-25.4681	17.7418	-5.68896	-45.0608	-0.634521	14.9738	-30.863	12.8998	-12.6659	68.3038	65.4503	-68.5388	107.196	-2.34546	19.6727
84.2334	-10.9997	-10.5109	-34.1491	-32.2247	-70.3848	-0.186401	-33.7509	49.2061	-27.6947	-10.3657	16.4241	22.7531	84.6211	19.2827	-42.8265	-16.6362
84.2935	-0.571106	20.4106	1.49316	69.9064	43.4373	-84.4139	7.24585	-17.4607	-50.1166	15.0602	-32.6154	80.9515	34.7769	11.4448	6.37451	-60.9604
84.3535	-33.5117	21.5089	-36.7025	43.4725	24.3538	7.37463	-18.3358	-5.60938	14.395	-50.5969	33.1168	-57.937	-101.97	14.6132	-52.1681	25.3455
84.4136	13.8036	29.5454	54.9241	-4.26538	-24.7162	10.7247	25.0295	-42.3418	16.2512	46.657	2.875	-31.8259	91.5571	5.71179	30.9304	57.1251
84.4736	50.1378	-1.31299	17.4753	4.10535	-69.3947	26.2745	-3.44043	1.08582	35.7241	11.1484	4.59058	54.1005	-34.7271	10.9926	-8.39673	61.9629
84.5336	2.18298	-6.62372	57.6221	9.87207	15.132	8.02649	29.9454	71.8978	35.2244	49.8575	-28.8822	79.1752	56.5214	55.3577	43.2063	53.1006
84.5937	-4.78314	44.8851	-38.7163	27.9424	-58.6053	-14.8303	33.1465	4.74268	-28.9469	3.26221	47.5618	59.9077	-2.8429	20.7488	-25.3925	33.9032
84.6537	47.3761	-51.338	-21.4438	4.54626	35.8871	69.351	47.6854	-94.8556	33.1322	66.2122	57.4508	56.7817	58.6655	49.744	4.49371	6.52039
84.7138	-27.6317	-8.65717	25.7715	-24.5381	-16.6321	-47.8004	-52.1776	-2.7738	-93.7665	34.2767	19.7032	-67.1393	-41.5797	-32.4735	54.3473	-15.3665
84.7738	-20.4717	-29.1837	-45.1555	-48.0569	35.3346	21.0298	-39.8827	-41.2988	-8.6936	-13.7744	61.4456	79.1011	72.7397	64.6355	-45.8593	-53.0179
84.8338	-48.1889	-45.6354	-46.17	31.4088	5.73267	-18.4188	35.9443	105.178	32.1989	68.4425	-9.177	-8.55273	9.12854	94.3364	-48.6416	-30.7637
84.8939	57.6996	19.1053	27.6597	77.708	13.8945	-39.7115	12.6329	50.4664	11.4153	68.2155	43.0801	73.1952	37.5306	28.0358	44.6741	35.7479
84.9539	-27.8681	-28.2667	89.1376	-10.7024	-57.953	20.3778	41.8893	-32.5336	-124.31	-25.739	69.6287	49.2948	-62.3378	21.995	-16.4046	-42.7578
85.0139	-39.5484	-1.20905	-2.37164	11.7518	-4.14185	-11.8917	34.3439	-30.1113	-4.05542	-22.6724	-15.9603	-84.0088	1.64734	-42.3158	-46.1722	21.6019
85.074	23.0777	-37.3419	29.6216	27.408	58.9259	1.7002	-38.699	3.30774	0.506592	-39.4091	14.7227	40.7189	122.085	55.9391	-41.4641	-4.39941
85.134	30.3773	19.5341	64.7666	60.7655	41.0325	47.1434	21.5835	83.4478	48.2667	-51.0656	-42.6411	53.8851	36.3351	-73.3239	43.6563	-9.43823
85.1941	11.2988	-25.9926	18.868	-22.8269	49.9122	-37.3549	-52.8353	-11.531	-11.4924	98.5762	1.93311	82.0785	-4.66199	-9.5802	23.291	19.1483
85.2541	-0.702881	25.7278	32.8795	29.0547	-55.8447	-34.8661	-58.1407	-67.0884	8.5769	26.3932	55.3594	-1.12378	26.0693	-26.3151	32.9095	-33.5428
85.3141	-19.4539	-40.1525	-31.7296	18.722	36.2469	47.7227	-12.5267	29.3218	98.7357	-67.2815	20.1838	19.1886	35.704	70.9912	-79.1171	-20.8787
85.3742	26.7651	-31.5026	-60.8768	-16.1743	-43.5367	56.6366	20.2751	17.8322	61.7268	14.9587	-78.8311	25.1663	-57.6896	3.45703	34.1936	-40.0119
85.4342	-21.8806	-22.1499	-21.7509	-19.6104	-11.5978	1.12451	13.1521	74.3931	19.1082	8.07886	10.2086	-24.9739	8.39856	-6.2948	-58.4269	50.6932
85.4942	40.2524	51.5598	81.714	53.7791	56.3826	7.76013	-25.3102	-1.07361	29.7631	67.1622	17.6646	9.40527	2.70508	-18.3834	-51.4301	41.0526
85.5543	17.287	-30.1967	-9.8833	-0.691772	-51.5975	4.77307	26.4714	22.6409	64.0159	91.1265	18.8457	34.5144	-72.0165	-70.403	-37.9238	89.4672
85.6143	-6.39429	11.554	-5.24127	41.7654	-3.13611	-1.0105	-29.3552	-5.92871	44.222	76.5211	27.7662	51.6779	21.5448	53.2115	45.0157	28.8361
85.6744	8.27844	9.90369	-19.6108	-0.737183	12.5842	-11.4229	20.9801	-38.3033	-58.2812	74.6057	84.4424	61.0344	12.4806	56.9592	-38.1985	-11.1732
85.7344	43.0729	-21.1315	-58.2355	21.0228	-18.9635	35.1523	65.5319	5.10022	106.511	-106.557	2.78943	-24.5758	15.2435	-0.906616	-31.2322	-10.525
85.7944	-38.3284	-14.286	36.3574	-8.54932	4.81177	28.0134	16.8936	39.6207	-57.1558	48.9459	-6.7489	-53.8838	33.6646	-40.8224	-37.9666	27.5524
85.8545	13.1701	-7.45398	-8.76831	-76.333	-18.6842	2.59644	-42.6641	77.3806	-42.5886	4.77722	-38.3403	-10.8541	-26.8768	53.5634	16.4743	-29.0187
85.9145	13.812	-7.93591	-3.9325	-1.48816	-42.2538	30.9032	37.2863	20.9672	-28.1505	-31.4878	31.7184	-13.8219	66.2175	16.2168	30.4832	3.02155
85.9746	34.7402	13.851	-1.53613	17.351	44.8529	-23.829	-25.7822	22.7234	11.4666	67.2461	-29.0742	-42.8756	-20.2875	-1.67236	17.435	-24.2501
86.0346	-16.3663	-23.6161	1.5235	3.52856	-14.5979	14.8844	-13.1519	44.8859	-15.5266	-1.56641	-50.0859	-23.4763	53.1123	20.15	-46.1239	-11.4843
86.0946	-23.2376	-29.9548	-66.4338	12.0048	14.8179	21.0388	52.1102	-3.31812	-54.0056	-45.951	6.90918	-23.8779	22.5775	4.31506	-23.8692	-34.5629
86.1547	15.8766	-9.35791	-16.0854	26.6287	9.08679	-24.7341	8.46118	33.7716	19.5316	71.1428	-14.6678	-4.62634	-90.5167	84.0203	0.40033	18.1758
86.2147	20.949	-43.4745	4.39044	49.7438	13.9833	73.7681	5.42065	-2.21912	-35.1938	-76.576	5.75989	21.0474	42.3352	-41.6136	-18.0134	-16.9435
86.2747	-11.156	-4.18713	-18.0228	80.9465	26.2114	86.8647	68.1399	5.25598	103.553	-22.609	-9.31958	-8.40295	-5.38635	-0.525391	-29.9559	1.89423
86.3348	-8.81567	10.7865	-53.1668	50.2347	-40.9734	58.7151	87.3333	10.905	9.90637	-52.8342	32.0719	111.272	8.37769	-51.0452	-83.3353	-60.4584
86.3948	-46.8299	-63.709	-27.2563	-21.1287	-26.7152	-3.13306	-109.728	-30.5916	-16.2483	-35.1254	-37.9844	74.088	-23.9955	61.4515	-36.1776	-77.6827
86.4549	50.7453	2.04773	5.21552	26.8776	-26.8033	32.0253	-58.2474	68.5232	-76.4327	-22.2302	9.22314	1.85425	1.48596	35.2638	-4.51221	-9.79083
86.5149	44.0222	14.7452	-31.6526	4.92578	-29.1898	-47.9614	12.0679	-6.84705	7.80017	25.864	-0.216309	-36.7346	45.7472	-17.0219	-25.1312	-5.09613
86.5749	-43.1905	5.73828	20.7263	22.0392	1.34583	54.4802	-0.144409	42.053	14.0531	19.1997	84.0679	-12.2889	102.965	21.7947	18.8314	20.1174
86.635	18.1714	-91.321	-48.9115	66.5569	-37.9518	-19.2019	-27.5236	-24.6141	-29.3473	-11.6091	5.70264	37.1401	-18.3383	-42.3663	-49.1458	29.5544
86.695	-49.7219	-43.5609	3.3999	-11.8483	-17.6932	-30.6635	12.2673	-94.3988	-40.0364	71.8801	29.2188	48.3252	15.933	40.0439	21.0655	9.93066
86.755	-2.7912	-20.97	13.8324	-12.6886	36.7688	20.559	36.9865	-13.4279	-57.2062	3.73096	82.3358	32.8002	-44.3706	45.4994	11.537	7.00867
86.8151	-37.3691	10.3304	-31.2218	48.6304	40.2673	56.1729	-49.7274	-8.69006	-31.2083	26.657	58.8629	-11.5723	21.0874	-39.3741	17.9927	-11.8749
86.8751	36.6793	-21.8433	41.2575	-67.3967	22.8982	-47.6084	-12.5522	23.5701	-20.5477	24.6155	6.93298	-10.7061	-42.3518	-52.6516	-24.8585	6.57184
86.9352	-26.9068	47.2198	40.5073	59.8201	-46.0154	-53.3107	-49.5192	49.1183	-58.0509	15.3973	21.5829	6.28662	88.6862	72.0646	15.899	2.96112
86.9952	19.8499	-31.1016	-24.74	-5.76855	61.11	-4.3385	11.7809	30.5045	70.9583	49.0457	3.14807	81.088	35.0712	2.14075	51.2133	-7.69354
87.0552	-29.47	17.2305	-66.9721	-15.8533	-22.0127	-13.6886	-10.9358	-51.7062	-37.9626	10.3843	12.599	-11.342	26.9829	-61.9543	-1.68304	-17.7581
87.1153	23.861	-29.5452	44.3086	8.91687	-9.72375	-41.3778	42.9025	41.6439	-8.0282	1.52441	40.4393	37.6957	21.1353	-30.8683	-9.09271	-38.6185
87.1753	19.2253	-9.49158	-64.0943	-43.0515	39.21	13.5652	33.0233	-46.8983	-64.1782	13.3563	-36.1598	18.6465	-87.5265	16.8108	-37.4567	-5.65936
87.2354	17.8908	17.1842	6.52924	-28.3136	48.6666	-51.5514	13.8624	-13.8716	52.976	-42.3472	47.2593	71.2126	24.8881	-38.4719	2.05737	-8.92694
87.2954	-14.6006	21.4439	2.34241	-33.6775	-34.1486	13.6628	35.1439	14.3026	-16.4088	44.4275	38.8054	-67.3384	-5.88977	-83.8934	76.8701	21.6617
87.3554	32.6318	20.1463	-36.5238	1.30579	35.8107	-68.3071	-29.5255	-11.3455	-47.5891	-92.2806	40.2415	10.2162	-46.3695	-28.4054	-35.3759	27.8282
87.4155	-8.98883	-23.8596	-54.7202	15.7257	0.967041	-29.8109	6.2439	32.796	-27.8541	41.9248	-5.31702	13.327	44.179	4.09485	-52.8367	-62.4855
87.4755	40.4119	-44.9979	-28.8371	-39.0999	-17.4695	15.944	80.3999	49.7383	-30.093	27.0669	25.7775	44.1274	-44.9941	58.6733	-2.29407	55.9728
87.5355	-23.866	-29.9459	16.8904	-45.5927	34.8301	32.6566	57.5713	-2.38745	10.0465	63.3641	37.9294	-20.3398	22.4994	58.6525	26.3076	-4.93835
87.5956	40.2448	29.8567	-6.2547	14.7582	-11.5659	-28.3876	-52.2947	-23.5227	-111.743	-9.89368	24.6379	29.6703	56.6648	55.4784	21.2358	22.2381
87.6556	-42.5626	-73.1686	-70.0151	69.4269	49.2585	85.524	31.8345	-7.49231	30.7158	3.30542	-22.1472	-9.39709	-45.1259	-28.6241	-50.7087	-18.06
87.7157	37.9308	12.1042	-45.658	37.922	-8.2915	-3.81592	52.6292	123.751	17.5837	42.5366	-5.11694	-35.1233	39.2755	-27.0349	17.6556	8.54565
87.7757	39.5314	85.2918	-13.9818	10.6649	48.6702	16.2351	29.8011	47.5697	21.6844	27.1204	3.22986	-1.80481	86.3975	6.33276	-34.3517	49.9808
87.8357	-45.9589	20.6572	3.35858	-1.13318	-37.6353	50.2472	50.4419	38.1509	-0.721436	-20.006	21.7107	-10.9304	-7.10925	-42.0981	-20.8955	-53.0068
87.8958	-30.3928	25.0834	5.6181	-76.356	-12.7888	-34.1371	-38.7118	-20.6349	-32.6667	16.5959	-31.4863	-15.5433	84.5023	-1.77612	-17.2195	14.2263
87.9558	49.7358	-32.7767	-5.93054	9.10132	72.7593	-68.3412	-9.19653	-8.05261	-99.3082	-2.0238	-11.1912	-9.71985	-51.4149	-130.657	-3.19678	-18.0679
88.0158	33.5583	35.2716	-5.44989	42.0284	30.6185	73.007	26.3055	-0.0446777	-29.5677	-52.2051	103.656	49.8141	47.4471	-48.7985	-41.0984	-60.2605
88.0759	45.7882	-23.2999	-3.6405	-5.2168	-32.499	-17.8832	-42.0692	11.6943	42.4382	-64.9354	-11.4287	24.7626	55.2325	13.5032	-6.46857	-14.6153
88.1359	15.4355	-24.5057	33.6022	81.0648	56.1021	32.0732	49.6932	37.7156	-22.3805	22.2462	-37.5634	41.9127	37.4882	-48.2573	2.49359	20.2693
88.196	-10.2612	-57.5693	8.1452	50.4862	85.1918	36.5109	70.9702	-16.2511	32.8372	6.56348	23.2175	71.8505	-59.6212	23.1467	-37.0037	17.5143
88.256	1.07306	-14.9512	36.5065	61.4392	19.1293	64.981	-86.48	43.2605	14.6116	4.85754	33.5239	40.787	-15.9883	46.4207	-14.157	-1.62537
88.316	5.09772	74.3721	87.5057	73.4105	12.2924	56.3746	44.5011	-52.1484	42.4255	31.0826	-7.26123	29.2555	-47.3411	22.8025	-6.64642	45.9537
88.3761	21.8871	-59.8381	2.20251	-54.3518	3.98682	-81.8871	28.0331	-66.545	-28.9326	-52.3165	11.0314	-16.7502	-6.90845	41.6736	53.9377	57.9625
88.4361	12.7786	18.0794	-77.1827	54.5378	75.1317	-19.8127	51.3307	54.411	-51.7283	56.2673	48.7006	-20.4188	-65.4574	65.578	-13.7697	-38.4895
88.4962	5.64728	-53.155	16.9753	-48.0134	-12.65	-56.1553	-63.5082	-6.41284	46.8176	-28.7966	-44.7863	-36.8047	-8.04346	-31.4711	-10.8299	-22.0855
88.5562	-52.834	-1.40015	-12.059	-49.0048	-20.4054	-16.9672	24.5291	33.6715	-97.5435	-11.1803	1.88049	-64.8225	12.0258	50.4794	3.23859	-5.55524
88.6162	-4.69232	-40.0627	-43.8689	-62.5271	14.2776	-51.0577	-74.0089	-47.4912	-25.7721	20.3751	-32.9087	-28.675	7.25903	45.829	55.6274	-24.8243
88.6763	-6.22339	22.4922	-18.5704	-31.8635	26.2498	-68.3064	16.0537	19.9376	9.66516	18.3485	7.48169	57.4143	25.0383	69.5933	-32.6702	-29.0342
88.7363	-42.4506	-17.1542	70.58	15.903	-13.0629	35.7727	-16.3285	-21.0549	-55.7111	32.5906	-27.8121	-82.3918	-43.1333	-36.6001	-0.190247	4.82507
88.7963	-22.9727	5.25232	-16.6495	40.9506	-16.2679	-14.7808	4.30566	2.97205	-0.0579834	-53.3816	30.4288	54.0068	20.743	19.5822	-47.4926	-30.0475
88.8564	-21.6117	-11.5317	-20.1456	24.4661	53.5587	82.7782	33.1064	16.0541	-7.35571	-2.59998	72.6892	111.953	2.23157	-4.00146	-60.5044	12.2422
88.9164	41.9858	-64.2528	-92.9391	18.4078	53.2209	-53.6001	-0.41626	18.1061	66.3344	31.7689	-80.2388	-9.76965	-41.657	-39.9513	-28.6627	-3.33441
88.9765	11.9678	-7.27893	-3.06274	-100.095	-25.2112	-54.554	34.6349	-53.6572	-75.3287	76.4329	-49.9719	-24.0358	21.891	-2.23645	-29.8117	-50.261
89.0365	42.0887	11.9688	48.3224	28.928	-11.1729	20.1144	14.6948	34.0936	44.6525	-70.0095	-18.6312	40.1885	-30.7112	-22.6398	-26.979	14.1342
89.0965	-14.942	-20.372	-14.188	63.4543	-2.51843	89.3748	46.1499	46.5134	-8.09863	-26.1354	-27.6252	-41.5605	-46.3943	-42.1344	-18.7772	-18.4565
89.1566	-15.4572	-59.6865	-25.0989	-11.328	11.2949	-52.4818	12.5787	-98.7061	3.43518	25.5371	79.838	-1.4668	-5.92322	36.8884	-41.8517	59.6746
89.2166	-20.405	-15.6939	47.7682	2.08521	39.8407	-61.2572	-83.0354	-17.0986	-33.3567	40.7305	-11.4197	24.749	51.1344	31.6527	19.6016	-44.8478
89.2766	-47.6437	-33.8218	-3.96063	87.203	82.5188	29.5072	33.6281	37.1277	55.2588	8.96277	-19.3328	26.6475	42.4587	-19.7274	-30.5545	-17.7126
89.3367	-23.3866	11.054	-37.2293	25.0463	50.4364	-27.4188	80.2997	55.489	37.9341	-9.98718	25.0934	-23.0131	44.39	-17.6412	-19.2921	16.6303
89.3967	-6.60547	-27.7515	-11.6947	34.4286	-0.762817	40.1262	65.4172	87.6819	-45.0956	31.7972	68.9662	25.347	61.189	61.8473	28.8117	47.0751
89.4568	24.424	15.4807	-63.8043	19.8075	5.24133	-12.208	0.244629	-28.6254	39.8192	72.308	54.3518	6.71973	-23.1328	31.3038	6.41284	26.5891
89.5168	15.3006	9.03009	-38.4476	-19.2645	-6.86279	-112.366	-27.2628	-4.99854	-53.1821	64.6586	-11.8719	69.053	44.2788	-16.5128	30.0154	-65.355
89.5768	-33.6354	-28.8827	58.9495	22.2471	51.0355	-10.8583	30.7067	-11.8229	21.7252	-54.0826	5.23499	-50.7061	31.5532	47.0648	-57.4556	-75.563
89.6369	45.5513	-39.786	14.4924	41.5066	21.8345	-12.1284	58.3065	36.4637	43.879	-10.0823	43.6733	75.3224	71.4948	-62.66	-7.68353	0.942627
89.6969	-16.887	32.6404	1.53119	2.8844	15.0931	22.4601	11.5005	-21.6876	4.5575	50.2231	43.2104	24.8591	75.3142	21.7458	-69.1587	-13.5474
89.757	56.9995	5.24158	-61.4296	28.9252	92.2483	-21.9376	98.5748	80.9055	76.9001	28.0878	24.1411	56.822	-44.1212	-0.859985	28.609	60.5698
89.817	-38.3842	-19.0469	-33.4936	41.9188	43.1959	57.2721	9.95728	10.2075	-0.119507	107.176	5.41162	24.8927	-0.327515	-5.49939	-16.1986	-11.8817
89.877	2.823	-37.399	14.3127	-46.7393	-81.6764	-72.6124	4.93762	47.0245	9.67908	59.6246	31.3522	24.5432	5.3385	58.3245	7.75751	-18.9756
89.9371	37.7412	-21.7681	12.6952	24.5029	-9.05322	-37.3079	32.5645	87.1829	-36.3915	-60.4747	15.1699	-0.653076	-36.6888	18.9072	59.0132	13.5979
89.9971	34.521	-31.2506	-52.5116	41.3905	-21.2692	3.44409	-2.88184	3.9884	69.7112	154.425	82.0687	70.1017	12.3384	33.8413	-25.1149	-10.2981
90.0571	29.2434	43.5759	-24.161	21.0856	35.7424	22.9348	51.7373	49.939	64.8778	19.6019	81.1761	55.3594	37.0018	90.0121	7.04688	-53.4499
90.1172	5.32288	25.9753	-42.0431	26.9136	-6.05127	2.24878	33.1927	107.772	22.9358	89.1763	12.8784	2.6427	34.3229	27.2269	-71.3607	3.20966
90.1772	11.7637	54.6714	5.67981	-11.272	24.6895	-15.2015	-35.3218	24.4603	23.9221	-77.5076	70.0371	75.573	15.3905	2.49744	-21.0802	26.6184
90.2373	15.2493	-32.9859	-44.2867	46.9897	88.3463	30.3368	35.0635	88.0536	62.6339	-1.6925	18.642	-10.1655	-14.0203	-22.3083	44.8129	33.9686
90.2973	29.0981	-19.3719	31.8269	20.0623	-29.9175	80.1714	-63.4401	-29.7444	9.85144	-29.5966	-13.6343	50.2638	18.8411	84.0908	6.61292	31.5674
90.3573	-58.2238	-19.5522	7.77771	-19.1124	26.6593	4.91333	-34.1855	12.2791	-62.9069	-3.57092	-60.5112	-54.3326	90.2112	-31.7679	-67.7324	-1.35083
90.4174	-18.3767	-3.51001	-12.2226	84.0057	83.7385	-27.5114	71.3112	42.3813	1.04443	-25.3961	-35.9048	-4.62549	12.4806	46.1525	-46.5679	6.31958
90.4774	-17.9478	65.1805	-5.61792	8.24158	-37.8823	6.39197	-35.3801	32.3759	28.4779	-32.5909	-77.704	-11.2029	21.7198	23.2462	-36.7562	45.5757
90.5374	11.1613	30.7018	19.7008	-4.37939	-26.807	-35.7092	5.97278	65.8356	38.0984	58.3679	31.7042	47.4242	34.6678	74.2421	-7.46912	-30.3951
90.5975	3.01141	-64.0777	20.3474	26.4929	24.958	4.29224	6.34827	46.0186	75.8335	-30.9919	17.4862	-27.7908	2.2168	31.991	38.8038	-14.5029
90.6575	8.49463	-23.4054	-20.38	36.7529	40.7389	17.0587	55.1921	41.9116	17.0161	48.2429	75.0461	77.2668	38.4733	44.1265	-23.4177	25.3834
90.7176	51.2307	13.7793	-30.9153	7.09851	8.17236	16.915	39.9265	38.3602	3.01562	-3.23718	1.73511	10.5493	-49.1134	-0.454346	51.5507	55.7794
90.7776	32.47	-25.8521	118.405	-23.3904	-5.36682	51.2094	-17.9753	-8.66003	-19.803	23.0989	26.9033	41.6248	-28.8658	25.3489	53.9584	-3.36914
90.8376	3.24463	-4.02045	-24.9676	-49.892	-51.8689	5.38623	-11.3939	21.5077	-96.5333	41.5839	7.90161	2.67041	-1.38538	-50.5079	27.637	-37.8169
90.8977	-8.64001	-11.6785	25.3682	-8.18616	-16.6606	13.681	20.5264	-7.70105	-64.568	31.8129	64.5343	-2.56384	58.953	110.992	2.56232	81.191
90.9577	1.78925	13.8539	-44.8697	0.305176	-42.848	35.524	-39.5983	-21.4492	82.8781	18.6752	-15.8966	-13.4869	-20.4783	-72.1586	-24.4014	5.14807
91.0178	-2.93732	9.28326	-37.4286	14.3225	12.4974	28.3663	-37.9569	66.2018	50.505	-14.661	102.637	59.6045	52.6757	38.8065	-41.1947	-6.76331
91.0778	77.6988	-5.97955	-12.8265	31.88	118.959	-5.96545	23.1317	14.1273	130.563	6.92468	87.0857	46.2728	25.0908	87.4951	38.5699	0.23645
91.1378	60.4103	54.3944	14.4507	-7.94812	50.9695	-10.9724	9.52637	-28.6318	8.54578	-18.0211	-27.019	18.6018	-15.3749	-77.1251	40.9481	31.9394
91.1979	-5.67804	15.453	-58.6992	-0.422241	33.0013	-20.334	-29.9808	12.2311	-17.2728	84.7601	37.3917	103.624	15.313	60.0454	-33.5543	-6.78082
91.2579	-11.6127	4.91382	33.3498	44.7111	-15.174	-25.8147	-1.07434	4.73572	10.2998	49.6925	6.20813	2.50769	-19.6654	-17.5294	42.7448	60.3477
91.3179	1.86072	-41.7463	-28.402	-2.99182	-57.0963	-47.2433	-32.6613	-39.5586	-2.63953	-66.2852	4.95593	50.5995	-103.153	-13.629	-66.587	16.1574
91.378	-14.1389	7.53088	-36.6644	24.0172	-16.0602	-12.4324	9.61987	29.9026	-24.9242	65.4116	20.0337	-13.0825	8.76929	-29.765	14.696	-0.484009
91.438	-9.29865	-3.45569	-55.7543	-2.24536	58.1007	11.6781	16.7062	95.1046	-20.6447	-116.459	43.5894	-4.922	37.4528	-10.9232	3.88263	28.1707
91.4981	1.23328	-21.7424	52.4312	15.8599	22.6449	65.3293	-37.6176	35.3038	20.5521	81.5151	86.7194	125.896	81.0673	19.0343	50.5103	-4.46045
91.5581	13.498	1.02429	-29.2079	-15.4244	37.3671	12.5952	-6.14294	-45.7338	-15.9867	39.7212	9.35767	34.1439	74.0365	11.2817	37.0402	18.8126
91.6181	38.0157	32.1841	80.5566	2.12549	-11.5205	6.36768	-9.255	20.4648	-59.6748	56.0479	74.0477	19.4849	8.89685	58.1072	58.7506	-27.5181
91.6782	-25.0726	-0.253723	-23.1057	-31.1216	43.1217	-99.3032	-69.8939	28.7609	18.1846	-0.130249	42.2346	48.5153	-11.3348	44.4382	-3.00366	26.1926
91.7382	22.1743	21.4807	-24.0892	-26.2389	4.69397	5.16077	-6.88879	-39.5068	-96.8666	80.0552	-43.6637	35.7874	-5.18286	-57.9445	16.1357	20.9386
91.7982	-0.835449	-19.1835	-23.8483	-44.285	5.41296	-60.4843	-11.9817	57.6167	-24.4719	18.4805	56.6621	-42.8302	-2.28149	-26.0159	35.5654	12.2924
91.8583	26.8129	56.1772	13.3892	-25.0323	14.7407	14.7356	-13.3988	24.6986	38.7817	-56.9026	-12.0093	4.15454	-26.1373	4.13025	-45.7064	40.7766
91.9183	-41.3322	-39.3054	-86.3451	-12.3171	-42.4755	29.8655	-17.6832	-61.5114	-48.5819	56.0112	-46.1033	-22.9606	22.2222	25.7205	-56.6673	49.0152
91.9784	24.9144	-12.0017	-7.56689	-5.1145	57.2948	17.5674	20.2517	60.8306	78.0653	-16.2113	76.33	-32.9734	11.0948	12.0599	63.1213	-34.1761
92.0384	-19.2167	-40.8541	-40.5289	38.9984	21.6023	75.9249	-46.1992	-41.1512	-43.0443	-45.2944	31.538	33.9537	-23.7355	-20.3813	-5.68097	-15.9795
92.0984	-1.34967	1.47784	-62.373	-28.1337	-27.8345	-5.995	-47.5496	60.3763	65.6306	8.16833	58.1107	14.5557	10.3391	9.30725	-31.5637	20.0809
92.1585	-38.5503	36.1712	-61.0808	-19.6425	26.7576	-99.1617	-11.6222	14.1519	7.97266	21.5498	-131.116	-45.1772	-29.8298	-48.947	3.11017	-17.6486
92.2185	12.7664	-0.0189209	-4.58795	67.6074	-46.4863	-69.9105	-18.3567	32.202	-23.4877	-45.8174	-19.4178	83.2438	-19.9381	-56.6245	-37.1201	-41.8609
92.2786	-0.978577	33.3054	-23.2111	-19.0295	-30.9982	48.3666	-16.5779	-32.035	-38.2189	41.379	69.0035	33.4108	-2.26001	24.8182	64.3407	46.0669
92.3386	-28.459	22.8369	-10.0392	-10.6123	-13.2004	37.9646	-45.484	-33.468	11.3068	56.3005	5.53235	-1.26062	-8.55847	92.0421	-40.0771	22.1573
92.3986	25.6265	20.2807	-7.49719	-75.6855	47.9159	-21.5397	-65.1124	-10.1093	16.588	-33.678	44.2452	24.0511	26.9823	-24.1747	-47.5985	14.5758
92.4587	12.8813	-17.63	-3.58887	55.4507	-23.7275	21.7214	-1.92236	7.99707	47.3022	1.61328	5.74988	-94.6677	24.218	15.1467	-18.8941	-7.86908
92.5187	-29.0812	-43.2896	-54.2598	-59.4812	0.265137	-49.1455	8.28784	-20.5684	49.2609	-3.21167	-30.9519	-15.2787	26.6704	-16.6538	-63.988	-81.1937
92.5787	-6.83875	-64.6611	-2.45074	39.4464	56.8473	98.5063	50.3831	144.643	-21.944	178.747	81.5474	40.5663	33.7042	34.4033	26.8577	6.5835
92.6388	-4.52588	3.87891	-0.650391	19.6099	31.2737	38.7909	27.452	-9.48364	-4.02588	1.8136	-0.365723	37.7653	18.2296	57.8325	-48.9362	-21.9111
92.6988	20.5319	-6.69977	-6.42065	81.2501	-20.1127	13.7523	109.157	84.0125	77.855	-26.8085	17.7913	64.6044	96.0326	4.25378	39.6962	19.4465
92.7589	10.2849	2.1095	-40.2076	29.646	-12.892	32.8445	18.1057	5.57715	26.1921	-1.8446	137.808	-4.07434	61.7832	34.6982	-6.02661	-79.1844
92.8189	22.0686	47.2965	24.3822	66.0552	32.3015	19.1012	31.1599	23.6486	7.7677	-40.6438	3.57666	51.6899	20.0001	-27.6729	11.011	17.547
92.8789	-3.58801	-33.9686	-2.62872	2.92236	-10.0876	-4.98987	-95.8026	-52.2336	6.26562	-4.66211	30.686	10.8264	30.1459	57.1851	-1.21655	10.3081
92.939	32.8969	29.701	-10.9278	15.2294	-67.1259	-11.1816	-10.77	-12.3135	-31.1437	107.055	-0.245117	58.1716	12.5066	35.8646	-33.6967	46.1939
92.999	-8.94733	-89.4423	-40.7034	-31.217	-15.2067	8.60474	77.9325	-40.2944	7.1355	-9.30542	44.4971	71.3754	20.613	21.7352	-92.3418	-25.7299
93.059	16.2697	8.2804	-3.04901	92.6154	-0.0952148	-0.350098	22.1823	1.927	-10.5149	-53.8934	36.323	-25.9843	48.6067	48.8176	-2.47107	52.9627
93.1191	-28.2532	-68.0437	-69.3328	39.5522	57.152	-20.2391	59.9899	-21.0317	-1.46667	24.4075	19.1881	16.2563	76.915	67.9885	29.9447	-27.4227
93.1791	-20.6223	59.6126	41.2255	-12.0214	-7.68848	26.8534	74.5172	-15.5327	-9.51758	-38.051	0.76355	42.4877	-7.71289	36.1138	5.44476	60.7049
93.2392	-29.709	-21.6725	10.6862	63.9233	53.0775	88.7782	-16.7557	46.9169	73.7928	122.04	8.87146	-10.5662	9.62402	10.3989	0.286865	-54.5992
93.2992	-71.2606	-30.725	-42.0881	-41.8943	-15.5402	-30.2247	-2.75525	-31.4889	7.62585	-16.0421	-13.4312	16.899	71.5425	58.9786	-61.8228	-21.2941
93.3592	21.4963	-25.3467	16.1023	-140.186	-78.1718	30.8644	-13.4249	-110.893	-27.5057	35.4408	-22.6208	-1.4259	70.2589	-9.12512	-96.6799	-29.9182
93.4193	-34.5956	-41.7474	-11.7977	15.6216	51.4711	-22.8322	59.0262	0.671509	55.1741	47.6633	-55.1803	-39.3776	83.9648	-34.8629	-79.4518	-15.6707
93.4793	69.616	-34.7324	-16.1583	57.4343	11.0466	-54.947	47.6182	-5.96851	-14.4596	56.5529	-15.761	-31.7484	30.8358	64.8307	-88.5167	15.0638
93.5394	-10.5195	20.1269	-76.2318	9.57129	-40.0704	45.5544	31.1268	-65.1455	-35.0114	26.7383	-14.4618	76.6877	27.9473	80.6249	17.0948	-26.3541
93.5994	69.8785	0.809021	-29.3387	-90.7621	21.7594	-39.4927	-18.7209	-4.63733	15.338	41.0537	70.9489	-8.81897	-38.1066	2.44482	-6.22693	9.25519
93.6594	6.41846	20.8869	-26.5361	53.9014	64.1222	127.721	59.8888	-8.56201	-2.82788	-40.2804	45.3455	52.03	16.6515	55.0658	16.0222	-27.8671
93.7195	-2.06976	24.44	15.4605	58.5387	-0.389648	-29.1486	-68.2383	-3.08484	27.2826	1.57935	36.8529	-9.89612	-2.41235	11.1495	-8.1972	5.66571
93.7795	7.02332	70.8784	-3.29236	-9.75562	56.9478	6.78394	50.5206	80.7408	4.00439	-2.0675	93.8975	64.2294	49.6135	-8.7179	22.5989	-15.1041
93.8395	29.5533	35.6953	-15.4821	12.8707	53.3066	17.3289	-38.7627	21.8242	-38.8805	-51.3679	-50.1198	70.3419	-1.63745	-47.1656	37.6821	20.8644
93.8996	-17.2837	-14.9675	-21.1127	48.0968	56.4612	-5.88257	7.61401	7.3313	19.2134	-14.6796	32.8568	22.5402	34.754	-26.9041	-25.9897	14.4917
93.9596	24.059	-29.8084	31.2362	20.1644	104.195	-6.30933	54.9601	10.0485	20.4042	43.6489	82.9464	80.0492	9.39612	-35.2717	-46.2184	5.71265
94.0197	-29.739	4.17529	-22.8983	28.1962	-73.1829	66.2748	-24.9194	10.4944	32.0011	-15.2579	-16.2991	38.3792	-6.56433	-5.97229	11.4509	19.2909
94.0797	41.7083	44.0366	34.5638	-45.7324	18.2926	15.4539	-24.4067	-53.8383	-36.717	-38.916	75.9556	34.3082	-41.0085	7.66089	-5.16602	-33.3117
94.1397	-6.24591	-32.1411	7.96014	-49.9008	42.9824	-29.2786	0.243164	-19.8926	34.7993	-23.457	35.2975	-28.9839	-41.0272	-30.4127	-24.8492	-85.3019
94.1998	9.04095	-37.7465	37.3015	28.3835	34.0363	39.1493	-0.494995	-20.5551	59.5452	-9.12585	-43.2699	35.1869	9.58813	46.3647	-6.6073	88.3073
94.2598	1.77679	-14.8317	33.2927	12.2952	-14.0983	-22.5238	32.5219	12.179	-68.3726	-19.349	20.3434	26.8405	-16.9525	44.0607	-12.7742	-10.9252
94.3198	-7.65906	-34.8783	-58.6365	-60.2751	2.06604	28.921	-68.8914	-53.7552	-102.775	9.11462	-9.63074	-13.9978	3.47046	35.0237	-62.7038	-23.7908
94.3799	5.26593	3.53442	-23.3906	-19.1259	-75.9189	36.579	-52.4498	-26.6825	39.2064	-7.17468	5.82056	30.7906	40.0947	39.7412	-16.6804	-24.3024
94.4399	32.9036	-0.272888	34.8942	-10.5022	-48.8237	-0.836182	-1.23853	-16.7812	48.5654	-46.1826	23.7482	-21.8461	-15.2382	51.6273	39.7277	19.0184
94.5	-23.7891	8.76111	28.561	-27.1724	-17.3433	-118.465	-43.8529	-10.3075	-61.4408	8.04163	42.2582	18.4941	13.0726	21.2786	-14.8867	13.3094
94.56	52.0109	-14.3582	-64.1725	-4.61426	19.7886	34.6437	68.7266	-33.3842	84.05	-53.1952	-47.0771	7.34082	4.45215	-69.4032	-110.621	-3.45264

## Sheet: Sup Figure 7b
Time (s)	YuzuFP acqu4 Samp17	YuzuFP acqu5 Samp19	YuzuFP acqu5 Samp20	YuzuFP acqu5 Samp30	YuzuFP acqu6 Samp17	YuzuFP acqu6 Samp24	YuzuFP acqu6 Samp27	YuzuFP acqu6 Samp28	YuzuFP acqu6 Samp34	YuzuFP acqu5 Samp46	YuzuFP acqu5 Samp47	YuzuFP acqu4 Samp37	YuzuFP acqu4 Samp46	YuzuFP acqu4 Samp48	YuzuFP acqu6 Samp37	YuzuFP acqu6 Samp43
0	76.3036	261.776	234.95	116.437	76.321	194.207	114.615	79.8966	249.228	214.462	417.837	253.484	8.50977	569.636	41.8391	218.927
0.0600381	-6.57361	164.643	110.208	106.477	124.172	184.122	163.551	162.947	-0.584595	249.764	192.541	326.153	-44.375	155.664	100.007	339.675
0.120076	124.982	191.422	52.6177	138.096	61.2992	180.817	146.431	212.015	76.2672	-9.01025	143.551	116.734	19.0963	437.765	253.784	316.188
0.180114	198.201	246.067	111.248	262.33	163.374	107.541	241.128	160.681	-2.4635	42.5131	295.715	307.898	214.003	368.412	255.24	182.37
0.240152	-20.1193	79.4309	90.2957	39.691	33.2542	81.9865	188.401	43.9613	41.3962	6.10938	185.701	197.879	150.509	483.175	168.125	229.963
0.30019	139.372	393.284	114.546	-2.89575	118.432	105.241	54.4626	80.3077	139.098	-26.3933	181.526	214.042	112.823	371.354	385.771	11.9058
0.360229	104.584	328.046	249.779	153.152	176.931	86.6157	92.0166	71.142	314.412	17.4817	314.416	172.09	-33.6266	469.01	154.822	21.2166
0.420267	79.4492	199.021	329.235	89.2808	231.489	59.156	230.996	69.2292	169.227	-4.68604	313.256	-16.5339	34.3093	335.501	282.105	68.9082
0.480305	96.631	134.368	467.96	137.838	13.7031	-22.8513	130.036	-11.3444	12.0476	-12.9186	284.347	187.446	183.059	328.352	402.338	9.81201
0.540343	37.0216	55.3638	187.948	45.7749	-21.4542	110.783	156.444	194.925	185.677	-17.3801	111.707	245.052	23.2252	470.313	314.847	87.0986
0.600381	155.03	38.6704	183.18	-15.214	167.522	69.481	106.061	272.985	182.099	85.7649	13.744	73.1868	-9.32996	230.546	221.65	64.925
0.660419	176.016	1.85291	83.7664	165.43	77.4622	1.98682	6.38708	280.401	132.021	149.542	101.379	113.652	26.9662	611.481	116.132	-41.701
0.720457	61.7003	244.344	-44.0587	136.252	139.957	130.135	102.137	247.115	107.377	26.75	-42.9231	162.99	-23.5765	543.371	150.301	-6.18176
0.780495	52.7931	259.92	131.153	128.046	197.015	16.1221	110.697	187.862	193.453	139.115	119.313	243.556	9.854	431.533	346.035	136.355
0.840533	94.7209	159.706	77.1678	148.277	169.101	32.4766	103.216	322.555	57.7982	141.109	75.7675	85.2189	-16.8459	294.535	167.419	37.1722
0.900571	112.796	144.229	173.684	144.554	312.194	61.4469	203.193	248.433	178.81	37.4351	40.1141	94.0355	13.8927	227.61	198.899	32.4941
0.96061	76.7828	64.9215	165.807	177.847	161.371	-56.7559	-38.0981	20.3665	36.6023	74.453	109.593	23.9313	-43.3112	195.064	-14.1499	-67.2812
1.02065	189.177	167.919	192.865	162.215	74.7852	-62.6355	84.8009	86.182	105.425	-21.0293	64.4962	275.698	72.0542	272.908	17.7994	-47.9962
1.08069	22.3262	-2.58228	186.191	114.734	175.614	56.1677	220.432	164.219	94.7705	120.567	44.5553	122.205	189.87	210.172	100.34	22.7646
1.14072	56.347	240.207	243.382	-3.74146	231.34	89.6051	197.789	112.297	11.402	192.616	-6.35095	137.708	64.7058	75.9014	39.3115	132.083
1.20076	273.634	385.815	182.516	100.152	188.697	130.15	25.2241	112.332	286.886	50.3947	68.3182	99.2618	34.1597	422.65	133.55	62.4435
1.2608	157.798	86.046	164.342	13.6729	206.313	137.411	326.615	123.605	180.927	45.2777	40.886	156.532	-107.508	691.091	84.1361	36.5254
1.32084	174.462	163.297	120.088	154.017	94.6122	50.197	302.423	83.6053	147.659	68.4803	31.0669	311.675	-12.54	160.067	130.915	22.4817
1.38088	81.6239	105.632	111.87	173.924	44.3572	46.4718	40.2313	48.2186	-34.995	62.3412	77.1471	381.828	15.188	398.722	-4.08948	61.8884
1.44091	56.3495	229.423	169.685	283.264	149.41	2.57983	75.8545	162.64	107.43	115.485	-42.6147	27.2817	35.7899	224.708	30.0126	42.7037
1.50095	220.4	105.599	229.301	179.049	136.718	-22.2811	123.504	159.357	130.469	-18.4393	82.5857	228.182	97.8464	591.812	40.5665	73.7856
1.56099	118.274	27.5822	113.617	142.52	149.681	56.7281	243.936	84.7667	75.5695	11.1742	171.575	240.518	0.314819	442.992	124.962	117.506
1.62103	87.7303	94.6602	108.078	60.021	154.882	88.295	158.197	176.523	134.202	37.0389	107.16	256.012	-33.0909	207.77	85.7321	5.93762
1.68107	73.6083	132.766	80.5647	-24.3705	322.494	22.1055	15.9307	21.6873	264.62	166.253	106.976	122.774	44.6206	108.806	132.868	199.399
1.7411	79.0413	120.099	18.9241	157.205	245.403	118.224	145.17	259.299	68.0287	187.12	22.6368	100.691	222.33	422.658	220.016	29.7141
1.80114	77.2046	50.9233	-2.15588	201.247	133.463	-2.13794	38.1815	210.131	122.81	179.08	-63.5358	51.2074	58.1086	358.613	22.4115	173.331
1.86118	97.0316	99.7395	127.39	165.508	248.003	-36.619	27.1223	187.274	-90.7375	166.562	75.9967	126.549	-0.79187	346.392	76.8003	123.728
1.92122	12.0242	119.711	49.0754	284.324	181.129	67.0267	117.822	52.6368	38.9448	167.081	125.374	8.35608	12.6122	441.038	211.446	221.172
1.98126	35.6998	75.2919	2.78723	219.98	92.1996	21.6255	55.7997	108.74	29.3788	190.76	50.4661	145.324	2.10962	276.909	167.582	166.681
2.0413	145.682	-12.2906	52.1218	101.906	95.5657	11.0055	83.053	299.908	80.1438	136.417	-47.0135	95.0189	3.62903	355.074	194.026	125.651
2.10133	161.849	61.1193	81.8999	226.36	98.3624	50.3806	243.055	285.293	7.7019	129.066	34.5563	236.636	56.6934	131.88	172.064	111.752
2.16137	71.6194	47.1504	278.722	109.039	135.64	-10.3947	128.599	164.341	32.0601	195.129	42.7924	123.856	216.459	207.069	65.6957	82.3843
2.22141	208.836	195.355	174.744	150.747	199.378	110.77	94.4928	169.928	103.703	116.841	-11.3206	90.8683	12.1501	528.156	97.3867	64.6989
2.28145	110.107	85.8506	129.34	49.9846	140.089	141.375	177.593	113.359	118.119	117.638	53.3799	29.574	33.1172	144.276	142.26	105.179
2.34149	270.707	38.6244	177.215	102.895	113.074	74.9924	148.706	130.618	67.0658	214.959	78.0931	71.4492	126.95	93.3956	182.114	77.561
2.40152	8.37952	208.036	235.171	84.5874	61.912	121.599	275.885	117.192	77.0957	171.475	87.7488	158.062	3.94678	282.775	151.832	50.1958
2.46156	116.63	207.089	169.088	178.058	23.8475	61.6859	36.5309	129.31	-2.54236	145.012	53.139	108.978	176.204	294.829	184.113	-4.28394
2.5216	107.624	130.392	38.5037	121.477	225.103	30.9214	154.168	187.653	-24.9401	-11.3939	85.2622	2.0116	95.0449	98.7684	98.5962	192.749
2.58164	189.352	27.465	133.208	42.6788	116.714	82.1814	247.959	190.461	76.3466	103.696	189.066	-11.2866	49.6316	343.383	109.203	76.7706
2.64168	242.369	117.679	214.156	183.168	-55.7444	-49.8613	127.399	155.082	58.6089	64.4017	132.194	87.0554	41.0265	489.523	88.6777	-26.7052
2.70171	125.39	45.4618	69.6691	22.9657	71.7266	111.133	100.164	147.987	66.0979	-37.3253	-3.66296	126.921	46.1139	423.09	212.81	79.9825
2.76175	172.325	22.4703	154.077	205.869	70.316	73.2776	181.229	254.554	20.3738	65.7897	84.5334	103.436	14.0432	293.866	54.0347	23.4819
2.82179	277.734	130.256	28.5465	214.659	50.3202	19.6619	86.8329	267.101	185.989	153.489	79.2079	54.1489	138.716	283.615	123.883	16.3822
2.88183	50.6287	159.11	138	123.047	289.473	50.4771	248.094	177.992	78.9509	83.669	127.304	-21.9429	21.4261	257.635	110.262	78.7699
2.94187	129.226	48.8402	79.1893	56.2675	370.883	32.698	138.337	110.379	177.684	24.8124	-4.80481	9.99573	-58.0935	413.162	122.66	91.866
3.0019	117.846	48.6279	153.505	63.6079	133.657	73.4379	164.867	0.519165	65.4323	72.7173	169.456	-2.99316	-15.9658	334.276	111.917	90.0828
3.06194	164.456	57.8387	137.629	190.31	105.175	90.5977	30.3074	-13.2129	153.124	63.4099	94.1176	80.906	-44.2546	184.345	138.276	177.414
3.12198	105.912	117.877	350.579	157.653	52.4695	-40.2255	187.542	-10.4329	-16.519	243.784	84.5166	1.99109	-20.1145	245.657	258.184	3.45837
3.18202	110.755	75.5332	232.318	88.5034	45.8872	46.2552	32.6466	42.7245	76.731	136.557	122.808	141.889	60.4663	383.016	220.939	142.442
3.24206	290.602	3.46704	111.301	-25.5009	433.59	56.2186	139.835	183.921	298.025	36.5206	174.411	115.653	65.6194	107.385	66.5665	190.186
3.3021	322.625	43.1285	150.896	122.349	19.6936	-16.1084	257.626	236.678	87.9865	-20.7876	65.8552	10.3762	35.2417	399.844	122.121	83.4918
3.36213	105.08	39.2687	-27.701	159.121	67.1288	33.9611	269.38	-15.948	23.6283	20.3027	114.202	104.262	88.5909	383.676	126.541	130.218
3.42217	294.889	294.906	68.5092	72.0372	118.153	22.4976	215.832	93.098	52.031	51.8174	142.507	103.09	95.4473	307.968	140.265	113.731
3.48221	188.819	153.321	55.6028	54.4384	-29.5052	20.4067	141.726	55.4266	271.72	142.229	41.9445	-22.5431	125.137	285.785	244.026	58.9919
3.54225	159.801	92.3622	310.867	123.984	5.5625	55.7341	74.2902	170.316	44.0546	146.244	31.637	153.807	87.2251	337.963	192.402	78.5302
3.60229	107.218	85.7023	121.667	143.096	44.8368	9.53003	13.7628	-26.0892	97.5994	0.188232	71.5837	157.004	86.4716	180.075	147.183	158.602
3.66232	148.785	81.9153	141.207	105.896	167.63	123.102	26.5089	79.9091	121.776	87.3311	40.4695	53.2244	7.48523	155.123	202.333	97.0504
3.72236	155.422	88.4351	26.9532	161.315	268.997	-31.2983	161.021	59.7079	-5.23962	89.4546	102.177	-15.6438	-50.9281	186.652	33.0798	65.7051
3.7824	67.0123	21.5098	72.4097	209.849	313.418	27.6442	261.532	30.4948	140.207	95.2273	132.08	327.536	-17.5682	343.201	119.247	21.1259
3.84244	26.2834	55.8748	95.478	79.5016	46.6405	5.3418	192.005	140.807	172.808	12.4254	116.897	141.132	-22.652	175.952	74.6508	53.923
3.90248	-38.1475	2.17163	177.384	91.0175	83.1079	-7.61877	140.983	95.1588	77.4567	99.412	39.832	-11.4425	-53.1967	277.164	114.5	112.281
3.96251	26.1848	61.3113	44.7753	166.572	180.672	18.8301	188.617	26.0872	11.4453	8.39563	68.2877	43.2078	37.8441	243.352	68.6467	-28.5138
4.02255	38.6345	118.026	194.643	174.607	186.455	-1.45508	47.9095	62.5432	25.3562	69.6946	48.0505	105.803	14.8444	297.163	67.2908	49.0575
4.08259	6.72351	156.36	89.6796	73.73	1.71729	-2.8269	126.525	143.138	-2.60461	168.354	172.932	-11.4596	64.9884	303.584	17.5931	21.5681
4.14263	36.0975	188.424	76.4934	4.42834	26.7045	70.5817	276.823	223.212	-27.0619	21.3115	99.6482	61.6357	10.7643	240.378	118.871	9.19312
4.20267	147.129	174.771	161.147	32.4856	-59.3564	-22.2296	202.831	216.032	123.468	40.585	44.2511	78.4042	100.208	214.547	117.151	-5.28015
4.2627	103.264	94.061	206.418	110.599	-4.15686	-12.0238	34.6763	84.1693	110.559	3.72314	204.084	47.8452	15.9443	106.714	140.805	-49.8104
4.32274	-4.6698	90.671	59.8527	170.293	-35.8541	7.86719	160.585	8.06885	240.557	140.623	15.922	120.203	7.6554	435.623	60.3257	-25.699
4.38278	15.3976	70.7573	111.646	219	131.364	20.833	230.677	117.36	110.112	157.105	148.104	51.2059	8.12354	440.194	90.9878	27.6256
4.44282	-9.50256	79.0599	134.304	183.387	52.6796	-34.8678	170.842	112.986	0.537231	128.672	53.972	123.514	46.6516	430.702	22.1804	54.0361
4.50286	-13.2046	224.105	189.899	153.338	335.226	45.6588	286.888	141.731	29.5737	-33.615	39.5841	18.4647	14.4407	486.764	21.587	12.7457
4.5629	64.9387	213.245	188.242	69.8618	193.89	42.8635	-27.0337	6.80188	79.0657	-15.8097	92.4548	70.2726	46.6912	511.5	45.1638	5.81128
4.62293	28.7109	131.195	75.7544	52.7423	-21.4874	33.0312	57.049	49.8224	-9.84192	-7.50085	137.67	-22.9993	-55.7251	279.972	162.733	-2.67688
4.68297	57.3358	43.0447	72.5964	124.278	11.9226	-14.2035	279.465	23.587	81.4598	9.23438	122.123	47.3599	25.9467	351.24	82.801	-32.4705
4.74301	36.4901	76.6821	7.66553	137.542	-28.8029	-64.9991	147.655	132.955	44.8762	166.063	169.8	27.3676	-53.3108	137.84	-66.7393	76.001
4.80305	29.0051	23.3184	91.3909	102.088	37.5306	34.4106	84.478	121.186	48.873	75.5002	87.7633	81.7565	47.4043	341.032	207.522	4.40979
4.86309	73.6327	176.593	53.4816	116.273	53.9684	26.3419	312.063	203.84	96.9795	159.995	132.232	167.282	-53.5824	487.787	165.308	12.7681
4.92312	40.9899	55.0287	-0.469971	106.987	43.375	17.8168	81.0858	41.774	-36.1693	63.3884	167.93	41.7841	33.8237	320.798	66.3907	40.1378
4.98316	71.896	140.746	81.0283	209.599	106.861	54.5344	87.3431	309.831	159.644	63.2351	226.166	-12.2213	18.1656	235.541	25.6809	-3.20117
5.0432	128.642	236.354	125.371	44.1847	49.3215	61.7241	207.492	210.681	88.8616	145.727	213.846	41.0658	83.974	180.311	112.987	-7.12415
5.10324	99.1859	21.4038	149.886	128.007	1.07178	69.3638	260.055	234.137	79.8627	-33.9539	117.347	182.669	70.0691	494.849	24.1412	72.9043
5.16328	167.809	50.3307	131.964	31.0303	174.207	55.5455	187.061	174.805	137.435	144.977	148.264	221.252	185.653	82.2375	101.957	81.394
5.22331	191.424	122.018	75.1385	-31.6979	34.2374	-1.40002	211.796	91.5497	112.087	182.445	152.36	-15.9877	36.3391	289.805	-35.5839	27.6685
5.28335	121.636	205.602	174.887	6.84961	310.255	-51.9465	115.845	198.165	80.4877	325.951	106.41	-49.5627	254.148	200.688	30.1284	31.2308
5.34339	130.379	96.3638	159.849	84.2078	119.381	-17.3861	-29.8627	54.5565	30.5945	153.819	137.184	62.9324	85.6583	149.459	66.9818	-22.7679
5.40343	22.4557	112.416	60.946	95.953	89.5363	36.7706	78.7369	40.2186	119.071	-29.0211	161.942	15.8936	36.573	17.2485	59.6315	-30.7223
5.46347	68.5273	133.807	121.806	171.996	38.0028	33.0365	126.982	73.6897	105.967	67.0159	281.767	223.25	154.535	205.833	38.8295	41.8308
5.5235	90.7697	58.7495	137.547	210.531	30.4938	58.5682	120.285	66.5626	153.51	13.2346	86.1096	97.3092	-6.87402	189.595	74.5936	-12.7235
5.58354	77.417	192.642	55.4213	116.745	55.2468	104.934	-0.12561	62.8621	123.672	198.474	24.9681	54.8037	27.304	112.863	20.7444	26.0757
5.64358	40.2731	145.311	137.376	14.6343	-39.3627	61.6216	35.9844	81.6302	51.6198	63.1266	9.354	134.187	46.12	388.85	63.5394	-3.86255
5.70362	-34.7725	39.4038	107.486	66.889	-31.8273	-15.6296	61.871	27.6229	208.153	143.985	84.8241	140.305	235.069	95.1246	23.1656	15.2377
5.76366	-51.0459	96.6722	8.00903	74.2117	-21.0684	64.1095	114.832	-17.8073	105.099	-33.7362	137.401	156.596	-12.145	191.144	83.5929	52.4166
5.8237	49.0299	165.556	34.5627	-1.64307	32.6072	99.5046	329.926	201.827	22.6069	101.869	124.535	20.6978	50.3177	-10.3312	141.739	46.8469
5.88373	186.888	101.122	57.0923	124.221	84.9132	-35.8585	180.237	87.38	9.85437	68.7225	86.1547	52.0811	56.6027	109.271	72.5701	14.5944
5.94377	247.652	61.3683	43.6802	128.228	-17.0634	4.01184	-15.059	153.207	62.5699	2.25867	-17.3804	56.1656	36.6639	44.9061	125.521	42.9574
6.00381	218.164	29.2631	49.0591	204.462	3.37659	46.3273	80.1503	181.16	96.3821	-56.7959	94.0846	168.111	-67.1226	11.0348	181.541	146.911
6.06385	200.349	182.435	20.4594	23.4719	-15.9478	15.2693	165.614	104.588	-53.1289	185.282	133.569	79.9198	108.932	-9.85876	35.7841	-8.03503
6.12389	150.652	87.2877	138.115	26.3481	-15.106	-90.1221	82.1008	192.589	41.2733	186.744	269.233	19.3038	-28.7705	193.833	26.7159	1.12378
6.18392	192.054	101.324	180.433	64.3979	-11.2435	-33.7599	123.923	66.4634	72.4241	97.9307	158.429	83.1329	-42.1992	123.456	166.492	10.3751
6.24396	266.118	82.0891	208.332	45.066	51.3999	-62.3102	32.6018	21.6237	57.7418	59.0494	125.601	118.177	-2.71484	105.747	122.526	64.9912
6.304	232.867	50.2054	189.605	63.0253	67.0717	-44.8094	-1.8634	174.712	-11.3867	38.2013	229.129	64.9225	173.993	227.863	212.822	29.9805
6.36404	124.121	132.661	44.9751	120.357	52.713	-55.3379	-5.94995	264.399	192.508	37.5297	118.774	81.1578	-50.3113	69.8506	53.5963	164.571
6.42408	141.999	74.3214	37.6036	-13.8138	48.73	-10.9778	121.877	146.262	-9.55945	85.4136	189.826	16.1921	167.086	58.6102	139.726	-5.6908
6.48411	148.336	174.053	121.099	6.41846	-87.1414	-10.5273	104.104	95.777	-10.9968	171.693	159.191	14.6394	11.5032	89.8245	39.9283	1.04675
6.54415	158.841	62.0463	42.5764	14.3654	7.77466	6.51306	73.1719	151.473	68.6119	-37.4363	52.4911	29.5997	-28.6981	64.1031	112.445	-6.39709
6.60419	123.614	46.3517	105.604	108.254	11.9927	-18.9342	64.155	188.778	47.2903	1.92236	203.924	42.4109	-36.7214	108.118	162.359	105.843
6.66423	90.4041	67.745	182.551	40.1127	68.0549	-0.726318	56.1204	233.102	70.4409	-15.8768	119.951	182.998	-19.79	29.3333	221.499	62.7045
6.72427	147.279	115.502	-30.3989	87.5161	-84.1285	-38.7911	183.831	138.744	-65.5441	113.605	61.5925	75.4927	50.5173	136.935	165.227	96.6433
6.7843	66.5197	108.667	56.6937	172.989	125.151	-42.9218	128.477	242.809	24.192	180.33	134.025	290.594	54.4342	137.062	25.316	61.5013
6.84434	145.937	-37.7614	154.673	111.536	40.3855	-74.7882	228.212	100.13	74.1858	-32.5198	245.901	128.313	111.336	74.3563	109.539	18.5461
6.90438	112.026	52.6111	267.49	11.3322	74.9117	1.38257	164.195	-30.2753	95.2917	-4.45862	128.082	-1.77368	-90.4456	6.00769	38.4403	-19.8521
6.96442	209.302	101.393	-6.10229	66.5581	131.487	39.7133	54.4581	119.994	23.1359	24.025	93.6084	78.2239	-8.48401	111.843	212.256	38.9373
7.02446	150.926	-8.50037	-27.475	145.09	-10.3356	0.958008	89.6691	210.013	33.0232	-10.0133	116.801	119.381	31.9004	265.818	182.476	-24.2716
7.0845	74.7167	199.931	95.1761	85.8174	-15.1877	25.2343	41.647	212.258	-32.196	115.116	29.6743	73.474	11.5028	211.764	43.1022	104.729
7.14453	5.01062	110.719	119.941	186.628	70.5793	25.7937	-25.0868	165.499	64.4567	-25.7228	61.7034	71.7367	52.9318	157.048	88.54	73.8052
7.20457	76.2751	105.918	20.7524	121.665	58.3271	31.6185	115.3	-8.53833	170.761	263.476	65.2437	34.9742	260.778	126.006	141.83	-3.31555
7.26461	104.87	308.48	181.848	158.336	39.5068	8.79968	193.89	78.0564	117.236	129.782	144.986	120.729	49.7192	91.0363	62.0845	0.351562
7.32465	198.286	30.9229	183.367	-19.9629	26.3372	28.7056	201.724	109.982	100.94	164.69	20.2344	228.705	188.342	113.507	67.7336	-17.5167
7.38469	93.5925	30.1667	-6.65002	65.4651	39.4105	-25.6852	41.9225	83.2756	33.0168	215.484	47.8342	184.55	10.4183	-0.00378418	23.4811	39.1073
7.44472	-4.72119	99.2767	-4.25244	84.0168	110.216	-61.3406	42.9441	-55.6759	13.1824	238.536	133.273	51.5177	5.57239	-1.55457	73.5472	6.03345
7.50476	21.4548	-16.5063	72.4521	25.5641	84.9404	43.0929	93.5109	176.627	54.4459	162.322	83.1667	75.4458	29.9858	-0.269775	23.0703	27.7582
7.5648	50.9506	59.9657	147.426	53.4559	15.026	-8.45276	388.624	64.0673	90.705	191.14	-27.1561	102.146	53.9252	61.0157	87.9694	-21.142
7.62484	-42.39	92.7948	3.85071	0.156006	35.6486	-29.5533	201.255	-30.5923	43.3055	248.178	121.229	125.312	-74.9955	22.1915	2.18738	6.54065
7.68488	15.6508	25.8593	118.626	119.944	45.3596	31.1882	140.748	72.8119	34.1255	61.433	58.0784	119.683	76.0083	186.989	26.5203	96.8405
7.74491	59.0342	105.864	103.166	130.545	12.1366	-37.3651	185.739	-34.2253	140.59	141.595	65.0101	119.725	-56.5015	7.73193	42.3192	-43.4857
7.80495	80.5278	157.266	203.581	61.5295	45.1456	28.7117	237.931	41.3931	84.5858	99.203	118.923	185.946	62.5135	29.058	100.543	26.3182
7.86499	212.696	67.7229	47.459	11.8458	73.7378	-43.1749	71.1356	-6.55188	119.748	161.541	93.7223	34.71	8.76538	120.221	98.354	-26.1847
7.92503	172.704	81.7252	56.1888	-33.585	11.9232	27.1874	237.756	108.642	-38.7432	214.641	77.2185	156.53	17.2181	101.824	127.662	0.465576
7.98507	110.329	161.862	16.3188	111.286	62.205	87.6383	140.528	132.928	85.9409	215.55	179.468	133.298	64.3193	67.3563	37.1155	6.4187
8.0451	-5.19739	203.518	-3.2749	146.487	26.6233	86.4454	358.727	174.298	152.978	-12.1584	120.94	108.703	34.978	36.2765	98.9597	97.5415
8.10514	61.6028	143.219	-38.9015	109.247	15.0485	-14.641	38.4078	-40.0198	177.812	-1.3385	118.784	98.8365	59.3129	64.6852	108.275	30.9648
8.16518	84.3896	26.678	27.291	35.1644	93.4921	59.7124	177.627	186.177	110.405	0.713501	149.857	11.0167	17.9915	15.8514	173.389	16.0149
8.22522	53.9602	192.727	-10.505	-41.3363	51.828	50.6729	339.213	138.736	65.1504	69.6008	225.065	69.5337	34.8955	43.701	26.6206	135.626
8.28526	58.4612	140.315	42.9354	197.508	33.0793	6.71033	283.02	30.6024	108.141	-5.64246	114.111	59.931	-37.9055	-5.94946	83.3986	240.741
8.3453	48.8446	72.4644	79.9644	137.539	-36.7081	16.9807	79.3055	114.324	38.6991	158.314	144.215	43.4393	-28.498	137.412	130.681	175.646
8.40533	53.1791	17.7623	45.3116	97.5879	161.306	-40.2476	45.826	24.999	11.0751	74.6404	122.752	127.505	-51.2803	123.904	137.331	-14.7327
8.46537	117.851	76.483	-59.7987	163.042	227.611	22.4418	39.05	158.536	71.3541	80.7657	27.941	198.754	1.85168	148.219	83.4761	137.249
8.52541	7.91296	68.2217	-5.88489	-42.3473	129.619	17.7819	158.831	84.5405	22.0435	129.778	28.5225	28.5479	-6.96777	-15.1676	51.1604	138.993
8.58545	87.1635	81.2129	20.651	30.8615	0.187622	156.359	264.766	71.9382	-56.2661	249.006	-25.495	104.273	6.34399	157.072	140.385	43.9801
8.64549	2.80408	101.961	-35.6575	-8.8623	51.3851	83.2015	223.082	56.9795	46.0757	115.866	89.9701	231.575	-43.6311	187.14	86.894	232.869
8.70552	82.4132	80.0781	46.6132	136.212	46.5707	22.6699	-11.9943	-20.6874	24.8569	133.361	46.1608	9.27917	-31.8922	233.156	124.988	205.059
8.76556	53.7394	146.663	-18.376	99.8344	95.5514	56.0444	26.4517	26.1061	22.0624	137.436	142.599	129.664	-29.454	119.544	68.462	59.349
8.8256	-10.0428	-50.7805	-12.5952	186.772	81.9485	40.1171	123.406	115.022	66.2627	-17.46	91.6454	-3.74915	210.598	70.1915	95.861	-4.36414
8.88564	41.3641	-31.0753	-34.124	9.92493	13.5625	56.2814	213.461	285.74	245.943	-59.4869	84.0267	71.8302	149.012	150.68	219.814	-20.6096
8.94568	39.8317	107.428	-6.91223	-15.9365	-18.4019	39.9507	229.221	140.224	231.651	24.4574	35.4546	137.34	-42.903	3.62769	214.408	38.797
9.00571	27.592	24.0197	-3.54797	27.3184	6.65576	77.4542	0.808594	76.7864	132.401	-32.0303	52.6486	123.952	15.9829	159.476	235.45	63.8668
9.06575	60.7386	32.8214	17.324	83.5891	-47.1278	50.6001	81.0854	60.2661	49.1498	128.201	72.0746	266.227	-31.7893	13.3005	351.466	120.683
9.12579	86.2369	-44.1455	-2.55896	156.53	19.5073	-3.00623	43.1879	8.62781	80.2942	108.546	206.824	-36.1622	16.6072	73.8461	81.5333	-73.8184
9.18583	186.404	167.621	19.4423	130.256	39.5076	-4.32312	42.2563	141.621	37.5568	131.643	282.98	109.762	61.0642	66.0739	68.2356	-7.02344
9.24587	70.4625	97.5752	-3.11804	43.9612	50.6484	41.8096	106.844	-54.0934	-28.9568	148.545	10.6885	136.764	84.8885	149.001	1.46582	74.4336
9.3059	91.6926	-19.1788	-7.04749	77.9359	93.6488	79.004	72.4639	-1.68176	23.7029	146.581	85.8607	44.0676	-22.2917	77.9276	56.7206	-10.2944
9.36594	55.5907	1.93787	-25.864	266.066	68.7438	138.268	84.3198	159.176	42.9374	30.3497	70.8578	51.3512	-5.14526	31.9602	59.1555	10.4141
9.42598	14.4252	42.8918	-70.6428	256.988	46.1642	133.389	55.5227	259.412	31.64	194.674	114.441	2.91968	59.6276	76.1154	123.74	167.372
9.48602	-95.1735	-23.6351	-40.8116	197.273	-3.56042	30.9313	48.0979	32.2594	122.868	1.27649	269.443	198.177	-57.0524	-13.6809	73.731	58.1277
9.54606	110.558	-101.923	-24.052	-66.5784	-2.19983	-7.70642	-38.9539	23.5406	-18.7285	30.9011	131.913	137.978	55.6359	144.299	143.958	234.671
9.6061	38.6344	7.84399	-42.3181	32.0199	-20.9991	1.56934	349.167	11.0792	110.475	68.1917	130.645	146.556	-2.04834	-80.4413	47.386	49.8851
9.66613	88.2808	5.84094	10.2631	15.819	166.741	-25.0548	13.4066	27.8002	121.488	159.919	117.581	194.937	11.5397	-39.2198	114.576	21.9207
9.72617	133.358	67.3771	-58.7983	96.2522	79.5038	101.926	104.17	61.6617	75.001	180.839	174.151	175.771	42.1019	-49.6849	110.483	144.174
9.78621	61.4143	1.27991	-112.268	58.8462	64.0984	-23.7551	150.58	179.584	134.485	103.828	152.622	86.3887	107.62	-5.36719	75.8289	-21.0067
9.84625	85.2916	185.363	31.5317	245.531	0.932983	-7.47876	-8.38428	177.302	101.689	54.8538	82.9478	86.6222	107.277	210.546	113.407	16.8317
9.90629	-34.4073	-36.1392	20.3794	41.9795	5.02295	65.8409	169.703	130.417	146.917	168.675	90.1184	64.7645	-47.1089	103.148	65.7467	-6.7804
9.96632	136.391	149.297	24.1151	-62.0024	48.4156	15.593	85.8978	84.2965	152.303	15.4084	80.0609	85.7848	-32.2062	11.8196	178.13	-17.9813
10.0264	5.01477	121.911	32.4281	-129.834	175.127	17.8657	91.5739	88.4081	75.9949	233.923	37.2603	265.457	-8.6886	27.0317	248.573	130.827
10.0864	38.1553	131.005	-6.53687	135.296	-17.2877	69.4952	137.823	65.9136	75.1384	150.504	117.729	134.661	16.4307	17.2678	109.568	128.805
10.1464	60.3066	0.197021	48.575	376.159	89.7885	134.814	72.1241	49.1233	-22.6038	230.147	57.3181	104.587	212.479	146.463	53.9041	231.863
10.2065	24.3772	76.7161	-4.18506	154.703	33.4998	47.3492	51.1772	81.2886	69.389	233.52	96.9506	14.2983	-12.0162	72.9807	232.656	34.5199
10.2665	92.2349	222.344	-16.1016	136.559	-29.2861	47.0859	65.8951	-26.3047	74.8629	135.519	143.56	2.60156	2.29651	90.0881	189.185	92.339
10.3266	141.127	43.006	37.7601	104.443	33.458	68.5836	136.399	29.0469	34.5485	-87.8881	106.744	88.5994	-46.926	148.945	220.487	43.4487
10.3866	86.4747	88.05	-42.5964	30.6301	-13.8522	-2.07593	268.898	6.20911	54.8452	-12.5663	76.1188	78.6498	-41.0175	2.00525	108.133	-8.44092
10.4466	3.84766	115.972	2.71326	15.8512	51.9884	20.1514	97.6364	154.801	20.757	40.6135	49.6989	-65.1793	-54.6212	228.951	188.143	175.753
10.5067	-58.2646	2.7793	-51.9439	43.89	78.8608	27.8966	-17.4932	42.3658	56.2305	127.859	246.166	-20.8414	1.71399	-28.7412	-24.4838	136.059
10.5667	-31.5553	-56.7584	46.3466	166.51	-13.1969	57.8048	-15.1836	71.6022	177.518	120.531	268.19	64.4906	-6.19849	21.4965	23.3621	178.717
10.6267	27.6179	14.9518	-26.6152	20.4049	152.397	-14.2489	32.8575	63.9175	-4.85754	-13.4895	69.5159	112.25	73.2676	-19.9106	37.7218	-11.1399
10.6868	-16.9363	79.4885	7.16785	120.761	27.2744	43.1987	72.597	53.6842	90.116	55.8778	24.8013	25.5066	-11.5056	-12.6366	29.0287	127.911
10.7468	120.218	45.8999	-36.9945	131.715	0.306641	46.1591	-18.6531	136.462	45.9474	-35.5536	110.357	106.16	-39.9736	2.40259	14.3511	-12.7637
10.8069	30.3296	114.104	-45.431	101.83	46.9117	66.3904	98.1632	164.828	-38.5221	76.5635	102.521	35.8109	179.381	16.1888	147.973	-65.1167
10.8669	-7.95337	136.966	13.1097	90.3374	-25.0787	26.2173	-1.90039	168.823	93.8024	82.623	111.677	52.1384	73.712	-26.8527	91.9038	75.2441
10.9269	183.543	65.243	-4.09131	194.123	-80.6938	-9.12842	77.9298	82.0935	33.3999	173.816	149.556	80.6425	27.7747	36.6461	166.862	113.659
10.987	127.91	6.25952	18.2679	208.083	33.0249	49.5392	141.605	115.128	100.328	-0.830078	132.076	107.679	-16.6671	37.0071	234.026	88.1814
11.047	-23.8394	70.77	18.1249	74.2375	-27.0248	-24.2964	51.9965	151.198	17.5844	42.5214	181.498	115.136	-58.1432	-43.7618	145.734	133.899
11.107	-7.62146	82.3895	-17.4722	104.438	154.381	48.4308	51.7836	209.142	137.459	41.854	155.818	111.437	195.901	25.604	53.1311	127.618
11.1671	18.9253	72.1804	17.6675	194.631	3.18164	-61.5452	144.309	146.763	69.5917	-22.0685	196.963	-5.33875	40.4667	93.8164	134.177	154.109
11.2271	16.7662	-37.0044	-36.5767	185.806	32.1285	-26.3074	14.2335	-85.3292	-4.77478	3.33203	113.838	109.768	51.2327	109.396	173.293	136.412
11.2872	62.5034	-3.91919	10.2418	121.343	150.706	-49.5449	-26.4326	45.416	73.0864	265.247	32.26	224.097	41.2711	99.641	13.0592	66.2675
11.3472	66.993	-32.4487	-7.3501	-0.578857	12.921	19.837	210.82	59.9283	152.945	12.9462	20.9951	55.8043	-2.21997	152.028	166.837	101.869
11.4072	54.3523	70.1886	-46.9513	97.1798	76.4602	85.2438	57.9819	6.6969	85.8977	160.23	40.4087	-72.8759	17.5447	66.5522	139.853	205.66
11.4673	104.576	77.3921	-42.293	26.3251	262.766	16.3534	75.1272	11.1395	54.3903	136.949	58.6144	224.108	183.974	0.964966	92.4086	116.546
11.5273	37.3944	24.2926	-18.5071	164.164	37.6938	-13.937	127.672	12.5892	45.0745	72.4669	73.0338	136.413	6.55969	16.6155	27.4872	62.7075
11.5874	198.207	154.574	4.73804	133.541	41.0599	-39.168	60.3983	28.2794	-37.9077	109.163	63.8668	118.357	38.2983	20.8813	-38.4208	2.61865
11.6474	139.592	226.388	56.7463	138.111	-0.492065	-13.3009	48.3322	103.625	-14.2922	175.747	82.6533	60.8385	57.9486	67.7749	-32.2507	-3.13098
11.7074	17.3931	93.7089	24.2336	11.4762	108.468	3.15625	98.853	124.9	61.6327	281.897	171.234	137.325	82.3119	124.43	21.1848	64.1865
11.7675	57.8175	-33.5229	4.9845	-38.4642	31.9485	-32.5139	20.3909	74.9982	-22.9883	142.781	176.566	177.662	-16.2695	67.2698	77.3262	17.9806
11.8275	64.1549	5.87378	-64.2217	6.60095	14.2634	64.1056	133.866	26.9308	21.7175	120.403	118.669	118.75	-25.3491	4.56982	46.8303	19.8254
11.8875	27.7461	46.1388	41.6267	76.0944	40.5693	30.3203	107.049	168.457	161.144	191.432	39.6766	133.719	110.657	55.054	70.571	191.895
11.9476	-64.4211	-49.8347	-15.2328	20.9617	194.661	-15.2899	31.8771	18.113	50.1854	19.7587	107.774	58.2549	66.9801	25.7291	67.3879	53.9092
12.0076	-67.3109	0.766479	-13.1359	47.2273	76.004	-2.28406	59.0847	-10.792	165.349	32.8904	131.88	90.1385	113.595	126.899	68.7607	121.585
12.0677	49.463	64.8719	23.8752	111.463	198.979	22.5471	60.2319	168.456	9.84753	72.3429	18.2096	-93.5073	-39.4923	-34.6112	105.755	14.5625
12.1277	-7.81165	194.94	34.5665	154.037	35.9204	-45.6521	55.5043	151.359	8.60217	38.1322	325.711	23.9702	210.732	50.5825	102.958	-5.09155
12.1877	22.4818	144.689	-35.3486	125.834	64.1428	9.26233	-4.77515	49.387	-23.3855	176.579	239.203	9.78564	-59.464	-39.152	-25.8215	-81.9758
12.2478	82.552	193.939	31.2107	85.5001	-19.8022	45.0524	56.6957	64.2648	-7.0553	188.66	104.456	102.93	9.83838	192.686	-6.84216	74.5219
12.3078	59.2939	130.815	32.9731	11.7611	-28.9064	20.6937	31.8407	-9.89966	28.7205	137.891	6.33167	14.3187	134.487	-8.02271	131.873	56.5643
12.3678	14.6183	193.008	94.9407	120.336	43.7367	-77.165	-42.2231	51.1505	32.5594	132.414	132.444	30.5781	12.9379	150.472	56.8231	18.0315
12.4279	104.958	148.266	-19.6897	203.377	-27.1672	30.7196	213.533	150.229	-0.471802	-23.2255	193.115	64.5437	56.3918	52.8573	25.4697	37.353
12.4879	1.42053	52.0693	33.4388	88.3008	36.9567	-87.1643	10.7339	155.723	-5.98596	286.759	72.1094	31.6167	60.1715	-100.048	51.8027	-16.0513
12.548	32.8251	78.0978	0.106934	165.473	69.7031	28.3354	24.7036	69.5582	249.881	219.926	101.697	191.62	-46.4852	49.4398	60.066	-3.99133
12.608	154.506	40.4453	-41.4729	185.217	2.1687	31.733	72.2502	-5.16211	-22.4453	59.4642	225.266	100.347	-72.9227	27.5912	20.9137	69.4091
12.668	84.3419	11.1819	108.013	69.6454	7.1936	-32.4148	124.798	-13.0579	133.242	124.548	131.04	40.6349	46.0004	-4.0426	44.7712	45.1276
12.7281	141.819	9.81128	-61.5236	73.4768	35.0626	30.932	13.4751	44.46	16.8544	175.057	64.7505	51.0989	219.161	75.3864	141.218	33.0762
12.7881	18.8438	26.3877	65.2225	-22.921	51.0652	-47.4435	141.115	13.5571	23.9376	51.5635	50.8302	-34.1471	14.5753	-38.1653	45.1023	-1.75891
12.8482	71.2119	159.684	-8.60364	5.76074	-62.2968	-2.17603	39.882	-26.6597	-72.7178	261.438	154.234	153.202	20.6254	-39.325	40.9713	28.5123
12.9082	117.777	295.605	-17.5411	81.9008	7.13733	-3.74146	1.66528	51.4904	4.854	120.168	269.709	-44.5577	50.6595	11.3506	59.2885	24.8778
12.9682	122.197	86.5566	8.8031	95.9802	147.107	66.5839	107.613	104.689	4.56055	140.231	142.279	74.9172	-41.6406	14.5386	38.4531	162.552
13.0283	68.4159	15.463	-16.5786	45.2656	144.698	37.8373	-6.64624	213.003	-3.13818	35.4629	124.202	70.7288	6.50049	35.8867	23.0991	116.218
13.0883	10.4043	5.2854	-14.2223	93.5265	139.261	21.8776	40.7148	177.443	78.4634	267.583	177.555	107.881	113.443	-24.8242	182.725	65.104
13.1483	81.7759	175.245	-1.42786	8.68079	189.117	-30.7931	74.4493	116.089	2.64832	92.5803	173.361	108.688	-24.5482	43.8104	81.1232	3.07312
13.2084	-0.764893	60.9629	-31.1432	-9.62976	8.09558	55.4283	172.942	1.74585	101.93	41.6942	227.585	-0.412964	2.4375	-16.4861	51.8009	13.9182
13.2684	32.1406	-8.33655	-28.0928	44.5605	-20.6141	-41.4309	7.28406	81.6945	90.5637	109.905	147.148	55.431	-9.82129	-45.5988	41.3521	-35.0353
13.3285	107.71	126.534	34.0303	160.367	50.4338	41.4304	26.8804	279.509	84.7506	101.886	95.9536	32.0914	27.3352	28.7144	74.2275	16.5677
13.3885	55.6444	152.562	59.6807	67.4984	37.9094	-18.512	177.603	96.6462	24.8574	109.354	344.759	42.672	2.21875	73.5786	38.2911	8.27917
13.4485	1.74219	-17.6593	-49.5713	38.9797	-21.8103	40.6686	56.8969	13.3344	25.1581	-89.0615	81.2208	-23.2457	23.7188	-27.1306	96.2805	44.4561
13.5086	-85.7302	39.3225	9.24036	150.1	40.4375	18.7195	120.19	105.937	14.9668	-1.02551	206.01	-21.8306	95.6062	-28.5912	115.766	59.4446
13.5686	45.6709	146.403	7.8075	51.5166	56.0386	79.0197	160.464	110.826	51.6862	-8.23389	145.545	106.211	35.1387	42.4065	159.111	46.1438
13.6286	12.2712	-12.589	-16.5735	37.755	26.7472	3.03186	35.547	188.491	79.0635	121.133	40.6146	33.8824	59.958	27.9152	16.5881	51.0677
13.6887	-18.1328	45.1871	-15.0677	154.332	-41.53	63.9294	-21.7571	65.697	41.4813	41.9513	177.228	103.635	41.1871	-19.8568	190.547	-13.1395
13.7487	30.198	188.892	1.61938	67.0631	48.2236	-64.5057	23.12	-16.7355	6.49646	101.434	230.913	0.293091	104.89	93.9557	91.0189	-12.6663
13.8088	-15.8855	195.131	-29.2162	-11.3724	87.7961	9.4342	134.133	195.135	76.5603	217.206	97.6095	127.924	19.3889	-60.7568	163.013	46.771
13.8688	169.127	-23.1335	67.9773	7.28601	126.777	-39.0873	-8.17725	172.505	117.309	22.6427	156.875	44.2317	72.4797	100.951	106.08	61.3386
13.9288	-0.830933	118.515	-12.4636	67.9332	1.35815	83.0642	62.6453	158.06	103.665	56.5806	95.0245	45.0272	-11.2616	4.40076	105.812	26.3302
13.9889	-7.98267	24.4955	21.1733	22.6418	-18.2582	123.634	96.448	1.18115	1.88306	112.092	66.8464	108.883	72.3438	50.4691	120.501	34.2163
14.0489	44.7925	173.634	4.48462	-1.94189	-49.8941	-10.2473	92.2832	147.401	41.6229	223.952	336.97	32.712	118.191	40.7418	275.866	-32.4739
14.109	51.7	71.929	39.5796	174.003	130.312	-5.18848	92.0983	113.476	-16.3691	251.542	177.124	118.85	146.124	68.6626	83.8359	-47.3982
14.169	23.2195	29.6703	-15.9722	63.9016	95.0669	-60.1471	141.307	-25.0923	-50.554	-59.5376	222.632	-38.666	79.8595	38.6356	59.0823	-16.3083
14.229	-29.5676	210.769	-13.1088	81.2783	-9.51562	-54.5778	328.365	55.626	95.7045	89.1375	147.771	109.961	88.1611	8.55469	108.274	66.4559
14.2891	34.3352	83.7841	-12.4752	135.025	-16.4674	25.4899	31.8822	43.7424	21.9324	108.67	97.0873	84.3602	33.3116	-28.5585	166.309	20.0284
14.3491	-20.7201	193.924	-3.745	43.8503	-47.1761	-57.1166	47.7242	1.55737	-14.7692	126.006	210.394	-33.4215	-82.1602	-3.04077	68.6431	-34.8596
14.4091	76.4562	41.624	1.15857	-44.968	139.666	-33.1421	61.2196	19.3907	95.6953	179.901	94.4459	218.527	14.7615	38.7632	66.8052	96.8208
14.4692	-66.8441	63.1099	-25.4957	6.62732	72.6323	-37.3577	35.2725	93.1082	120.522	52.97	265.102	190.156	-49.4092	-0.192017	34.8998	-33.5757
14.5292	-12.4697	63.3181	-4.46692	6.09656	149.496	-23.4912	50.8634	17.869	122.806	51.8613	250.274	-20.8352	-30.4199	6.34619	110.042	-53.2223
14.5893	14.3374	45.833	-9.2865	69.8569	97.4218	-47.068	-19.1796	-2.3501	92.1625	172.368	107.561	-3.51624	-27.826	-70.1606	17.7029	32.8108
14.6493	-89.5148	214.602	-23.3431	40.6987	15.2092	19.0393	98.8766	11.3517	9.84692	260.256	237.263	-30.5819	-3.51672	33.6467	44.774	-4.54443
14.7093	53.2205	114.32	47.0238	3.74951	14.3542	-37.7928	-2.07678	11.4478	-28.0574	-51.7006	43.2445	68.3113	75.7852	5.29175	-18.4701	-57.5573
14.7694	-62.2993	7.62268	38.7271	-13.1312	-8.08545	-98.3413	189.199	-7.96338	25.9408	24.5327	143.207	30.1289	-24.3462	-12.6299	-29.6534	-62.7545
14.8294	52.6049	133.386	-35.4081	24.203	-15.5559	25.7909	-36.048	-21.4106	26.3888	172.68	92.0122	-66.1121	5.14392	-48.4879	88.1521	45.769
14.8894	31.3615	-12.8481	51.3521	8.37158	26.4139	25.3185	28.5475	64.1931	109.313	72.5575	-47.9397	151.219	-0.851318	38.2367	88.8683	-4.34106
14.9495	41.8071	58.4417	32.7737	56.8168	108.9	91.5406	-56.1537	147.061	69.3258	178.309	19.214	5.71289	0.300659	-50.1865	131.36	-37.7614
15.0095	89.9758	175.189	-18.1353	-43.9447	-5.55493	86.6304	68.7919	11.2118	122.107	-6.02234	98.6729	116.276	7.85303	-23.6908	171.638	-1.42419
15.0696	0.0467529	175.986	-54.1057	38.8832	24.8071	30.4399	73.3828	15.1196	63.5112	155.601	1.02405	47.545	22.7677	-6.6781	81.5571	45.1393
15.1296	-24.8965	-1.56067	42.946	97.5522	108.01	39.1317	-66.532	-70.1158	12.0814	25.4678	186.576	2.0907	-3.76306	-42.5292	154.067	107.833
15.1896	-56.0969	64.7948	-50.2788	120.093	5.07153	-33.3014	-11.0774	25.7544	31.7887	43.7471	111.761	20.5408	-27.9845	-94.937	54.2643	41.1615
15.2497	162.938	182.449	-45.6615	57.0031	10.634	17.3007	40.7665	7.59741	48.7714	-63.9983	-1.81396	132.916	-20.2815	12.4545	37.9513	-1.05676
15.3097	45.88	71.3024	-3.14026	4.03357	-64.5982	16.9886	114.808	133.621	47.2621	293.978	114.016	-14.0505	-27.3624	-36.0145	126.075	10.3018
15.3698	153.725	15.2086	58.3085	11.5779	62.6705	45.257	64.9812	-10.88	33.1897	254.306	68.3711	4.80847	-17.5818	29.814	136.827	123.311
15.4298	45.2483	-58.6021	16.7866	81.0251	45.4828	10.8623	175.77	65.7195	87.8145	90.1504	48.0258	-5.19678	-9.12732	-54.4375	47.8873	65.9926
15.4898	24.0911	9.47266	-56.9553	62.5101	68.9167	187.364	275.117	116.011	54.0714	23.5939	59.2731	38.8208	54.9375	27.9906	135.415	94.76
15.5499	168.389	51.855	23.7842	80.5096	-16.7646	-17.99	15.548	141.566	21.9371	258.443	104.167	81.5566	21.6877	173.344	83.4639	-15.7848
15.6099	74.1118	173.341	-4.91528	48.4006	41.921	42.3203	-47.079	8.43872	-28.2826	217.243	140.417	91.3357	17.0311	-2.38477	200.03	-56.334
15.6699	26.4368	71.1597	22.5588	126.841	-3.7301	-7.0907	126.85	-12.8115	71.052	229.46	192.081	122.965	-31.7567	-4.52051	140.975	10.5461
15.73	102.967	72.853	-5.5426	66.6274	32.995	13.9619	82.649	34.6547	28.8552	1.83923	200.129	-6.4873	-49.7708	-73.6971	145.099	22.3134
15.79	-63.7122	107.358	-19.3661	99.7194	109.218	57.2871	56.3146	84.6945	128.948	26.1633	109.202	51.837	-27.5829	-41.6946	47.592	-32.6299
15.8501	103.214	23.8468	-6.74768	95.0099	7.12427	-29.8483	17.9811	93.4475	121.58	17.7457	166.292	47.6099	-15.5988	3.87854	12.1549	-76.3269
15.9101	21.3905	6.57788	24.5322	78.3657	148.892	66.4796	70.1423	49.3176	27.1815	221.001	135.384	119.783	90.0387	114.682	81.6803	58.6423
15.9701	69.308	22.3041	-20.4302	75.1079	57.4923	41.2686	183.431	118.361	32.6726	254.386	29.636	-13.4681	-23.0621	73.9194	53.4161	-31.4324
16.0302	158.014	28.5566	-16.035	90.3344	33.5516	-16.3793	40.9258	99.0138	178.827	78.3228	78.417	53.8829	-27.0599	15.0782	31.438	-24.8005
16.0902	-9.4491	37.66	-8.37073	44.4753	-3.99988	-37.1775	37.9622	-109.333	164.895	8.1084	83.4739	152.218	-70.7279	-6.7467	41.6886	-60.8025
16.1502	-15.2203	26.9673	5.10095	36.156	56.2898	51.7152	-12.4812	9.14954	73.853	138.192	122.329	-45.7062	-103.868	-144.179	173.887	-4.66626
16.2103	115.056	48.1561	-4.89355	120.717	20.1179	-61.5366	1.42493	31.6964	100.242	2.33423	134.484	171.947	26.8627	9.66821	141.492	7.16138
16.2703	5.30835	60.3445	51.6844	45.8934	45.3972	35.2358	188.324	61.7089	86.7798	21.2288	196.393	2.52441	-25.1844	-2.39014	21.3461	19.6444
16.3304	97.241	73.437	-2.01208	-51.1846	19.1746	36.3978	97.0697	94.6422	95.0765	-20.9077	138.025	103.692	-23.1029	26.004	49.4525	31.2167
16.3904	28.7609	85.897	-26.2644	78.3667	-21.7972	-62.7596	295.886	116.349	-7.12488	66.4822	152.92	-56.5618	72.5504	-29.9783	46.7955	-34.0242
16.4504	27.5763	15.1171	-34.4901	30.9756	53.673	57.5759	54.5889	34.5142	43.8784	-15.8674	202.465	9.95532	54.2982	32.1796	132.455	80.5084
16.5105	73.0062	98.9725	59.4873	85.6782	62.254	-1.27869	74.4152	91.49	37.2599	-17.9553	154.598	91.196	37.3621	25.3275	46.6584	-27.052
16.5705	91.6375	38.6918	10.2477	129.362	55.7568	9.67981	43.5328	-54.8829	106.35	-35.6171	47.7311	134.4	66.5171	1.32385	169.861	58.1128
16.6306	48.054	79.136	3.02368	-9.45544	151.571	51.757	52.0491	22.215	30.6324	-45.2942	23.37	77.5359	69.3899	24.1989	62.1295	22.5415
16.6906	109.944	1.42175	-0.255981	0.591309	14.7594	23.1733	-26.8773	-16.9917	114.664	4.22595	52.3296	27.5421	-41.2515	11.1229	45.3071	-15.9679
16.7506	69.5276	22.7373	-0.448486	116.646	27.3036	-6.60864	-35.5472	-6.15796	54.7247	-11.8243	95.6311	47.162	18.4783	99.1284	153.076	49.6715
16.8107	-30.1249	-33.809	-28.4833	111.66	10.661	66.6617	38.4503	30.2739	107.341	-20.0944	87.3578	25.5652	-7.40833	-61.8672	107.115	-10.8715
16.8707	-17.0415	246.831	188.611	104.491	138.816	30.8397	25.2737	243.106	112.128	91.5219	246.295	68.723	95.6321	95.2814	86.7223	58.4349
16.9307	-19.5455	48.7402	105.223	184.016	-10.077	-1.18347	185.805	63.6808	187.429	427.587	161.695	55.6567	20.7467	-59.8796	-45.9752	-48.8699
16.9908	-30.594	30.3931	-25.3165	11.4758	-22.0454	41.0465	106.112	105.466	61.8779	278.305	178.293	-48.611	-23.8274	-2.88635	61.8595	13.649
17.0508	76.8607	-30.3749	135.197	89.4625	10.8075	52.8372	12.8235	-3.71899	9.14978	218.401	143.164	245.699	40.5264	-52.384	55.5553	39.0118
17.1109	45.4004	82.3025	105.374	52.4084	64.3862	21.7458	90.3547	-26.1882	-68.3868	28.4995	213.451	-49.9531	15.1245	57.6311	290.957	-59.0852
17.1709	52.2509	54.0735	321.417	82.6208	101.959	16.3147	48.7916	91.4045	-3.9054	132.74	95.5531	-10.7769	23.3774	42.2124	182.083	-46.8971
17.2309	154.299	27.0973	138.68	49.433	38.1725	-16.2626	16.4827	-22.0714	72.7832	17.2828	169.516	12.8879	4.37537	61.6797	73.7778	-46.3694
17.291	125.365	135.316	96.0945	88.8907	99.995	21.6393	83.6017	71.3138	114.938	332.13	271.361	-3.44202	-51.1957	65.1484	210.055	92.9705
17.351	58.1562	-18.6575	0.777222	84.6705	77.28	45.1107	38.4904	145.062	1.83496	-23.4432	226.598	38.9385	-60.9692	-28.6906	133.35	-9.19067
17.411	113.07	49.8118	-15.1259	105.096	118.005	41.863	32.511	62.8241	69.9519	124.864	284.693	5.64978	-58.9502	40.8699	82.8324	14.3761
17.4711	82.9667	9.2384	-44.4452	29.2029	115.793	28.6702	234.621	1.12402	35.6711	-53.8711	9.48267	-43.4641	43.6741	-5.49524	119.253	17.6575
17.5311	59.0948	168.432	55.882	14.9713	-4.35327	47.2588	28.301	12.834	82.6799	202.225	51.7296	-40.8728	15.7383	-9.11047	129.445	111.424
17.5912	-28.8492	-7.80212	-0.190063	-44.8136	91.9707	84.7417	170.751	74.1541	110.621	179.987	278.105	39.2794	8.20276	-33.5031	172.827	46.1034
17.6512	-5.05176	33.2594	90.6416	13.1215	3.28101	31.9595	48.0397	57.9081	67.3685	100.641	248.704	142.494	88.1738	-27.045	197.254	-26.8315
17.7112	19.043	46.4113	8.70728	56.3004	-26.243	-52.377	-39.3212	-9.85168	134.249	299.516	162.912	28.4065	35.7856	-23.3647	32.1628	-49.4515
17.7713	22.0374	29.1371	24.2269	11.7048	54.2299	42.7737	71.6052	176.618	45.101	432.5	150.617	-107.511	-4.27039	22.2192	65.0447	9.40161
17.8313	-0.556641	51.0054	82.6689	21.8544	-67.4708	-99.6485	24.7375	126.22	69.7029	191.48	114.813	41.6331	66.6112	54.2526	192.818	123.091
17.8914	21.1465	96.3267	9.85913	38.7881	13.7933	-44.215	100.972	3.98901	110.399	113.176	109.739	118.774	5.66577	41.7002	145.363	156.51
17.9514	56.4911	-17.173	140.396	-16.2966	-17.4818	-31.7068	24.8276	113.107	-7.27197	87.5331	163.375	17.7699	22.9675	17.189	219.402	0.689697
18.0114	101.84	133.015	194.01	78.8884	147.313	-64.2971	23.4723	148.345	-15.1306	244.549	63.0444	43.5789	16.9637	69.1188	171.566	10.3826
18.0715	51.5656	83.3573	57.6758	5.23523	29.4501	116.132	89.0995	176.274	-36.4349	98.4706	113.878	7.01733	47.3313	-20.1166	183.342	5.95959
18.1315	91.2069	77.6471	23.7719	8.29456	40.3412	-43.5073	117.074	90.1389	29.3315	11.6108	219.787	56.0033	2.64392	11.01	81.8999	-21.3434
18.1915	-36.299	77.9197	-18.3829	33.8988	49.2837	41.9613	94.3765	194.477	220.167	36.4366	99.1141	41.6071	-14.5378	-33.6183	-0.926147	5.45178
18.2516	52.5784	31.3914	24.9563	43.1172	-51.9906	8.18591	41.99	59.37	71.3003	3.58069	-5.15405	18.5712	-29.8589	111.708	60.5192	-12.4651
18.3116	94.2936	-7.67322	20.7806	105.464	-10.4351	-6.43469	-3.78381	207.67	39.9414	219.718	89.3723	28.1875	83.8472	52.6855	56.9774	-21.2286
18.3717	148.687	130.074	-3.05847	-22.9828	58.0865	42.0491	134.572	77.994	7.07056	42.6906	77.4735	28.6606	14.6611	-42.821	113.194	61.4613
18.4317	117.062	-37.2537	-39.1057	11.2233	21.1825	28.5709	95.6312	20.066	10.5616	101.953	137.792	73.2626	-8.79895	26.4269	67.4199	74.5421
18.4917	26.9048	29.1958	14.2748	60.8906	19.8756	8.66455	-78.6284	71.2697	11.3525	23.7778	86.3715	-42.8385	10.8745	7.4884	-20.4546	-10.193
18.5518	27.2111	64.3649	45.1991	-31.7498	108.72	-10.511	141.419	65.5693	65.0262	40.9978	156.572	9.53833	68.4768	10.7161	144.246	53.0597
18.6118	33.9991	199.553	22.2167	16.4474	-64.6118	57.0215	-33.2627	28.3937	21.0967	28.5427	204.609	-66.0625	18.4545	-30.7377	48.087	-37.4569
18.6718	-1.14722	120.898	-3.46692	-5.81274	57.3973	19.3967	158.194	49.9705	-20.0327	248.322	10.8102	-15.2877	-97.0208	-54.678	50.4031	-47.3312
18.7319	12.8241	119.107	38.8351	18.9529	70.3785	-2.81311	77.7473	234.591	48.3169	-9.32495	61.5187	61.4536	45.0532	-25.4091	126.083	-23.7732
18.7919	9.15869	-34.79	-1.2146	106.37	-62.0389	-7.28845	7.35864	96.5389	10.6932	83.474	195.415	-60.4794	9	83.2123	121.064	-22.6152
18.852	130.849	138.53	112.789	27.674	49.196	24.3384	10.3242	73.0013	0.788086	13.5673	185.149	37.7195	-21.5325	78.7195	223.262	-36.1954
18.912	49.554	-6.25891	-3.38159	-62.8752	3.84265	-8.13208	-39.5702	142.347	219.773	16.7908	321.998	-2.20825	-26.3883	-4.90845	112.453	85.895
18.972	3.66492	50.6858	64.6664	5.22803	78.8345	24.6305	66.0156	104.592	62.4927	9.49524	137.731	-4.30872	14.6799	8.51013	179.223	-0.154907
19.0321	81.2531	96.0767	2.4668	26.6625	39.6309	-31.0222	115.4	38.6106	51.5244	-10.136	94.4127	48.8392	-25.3312	84.6857	87.3826	29.1329
19.0921	94.2935	213.653	-33.2799	137.792	46.4907	1.84241	127.101	101.335	115.153	-34.4496	90.4894	18.8514	-3.48547	185.878	168.926	21.7051
19.1522	24.5034	73.4747	5.32629	10.269	-61.386	-9.82849	57.8713	-76.5576	-5.54102	49.6254	62.1365	-22.8317	-52.4613	2.17163	127.74	-75.8727
19.2122	20.5785	73.3234	69.689	98.9899	-40.5325	40.0962	107.858	-69.1942	95.8958	25.9749	147.668	82.7904	-21.7283	39.5194	2.0127	4.42456
19.2722	56.2467	-25.1349	100.189	75.1534	31.7841	44.0266	69.4025	60.9421	92.4512	-27.6281	42.2493	135.979	-13.3801	-4.52673	33.5724	36.9337
19.3323	-7.69824	39.1343	89.8925	66.0781	-43.5575	8.73206	119.211	25.702	16.1654	-37.2041	195.557	79.6132	-33.8975	2.48865	85.3575	31.0892
19.3923	-12.96	58.5494	103.305	37.8708	100.722	26.6798	133.468	25.9004	18.0981	295.282	74.8672	108.309	-33.1841	-6.82214	99.6038	45.4513
19.4523	31.8083	22.3805	-12.1012	36.0039	8.9613	7.38062	8.34558	0.449341	32.5975	303.477	86.1572	86.731	-53.7073	-11.9379	80.0206	71.89
19.5124	-32.3019	50.7965	68.8185	89.4414	98.2134	41.1915	10.0568	204.98	149.429	-28.8901	202.268	-88.2942	-33.6766	-55.9438	86.598	59.4569
19.5724	42.2684	116.896	-1.27795	36.7471	-10.1672	-11.8119	6.5614	94.3667	63.1776	-48.9053	93.0662	46.5524	50.8993	29.3164	48.9655	39.1805
19.6325	119.599	134.331	39.0779	71.1626	35.8942	-16.8159	-10.3162	54.946	-17.5225	-1.49097	127.672	70.5023	22.6638	91.9504	48.4104	77.7799
19.6925	119.957	6.56421	-37.3176	-39.6166	59.9836	15.0043	287.208	73.614	-24.9155	8.13647	-29.3488	38.6539	-41.9718	36.7777	80.3055	131.516
19.7525	161.47	246.109	74.9614	58.7594	17.8721	59.7704	20.1714	38.5157	20.7316	59.2733	-5.51111	67.7422	-26.6747	27.0258	154.919	82.8748
19.8126	130.469	117.594	59.303	53.3754	23.5433	77.9963	-4.75427	75.4557	59.3199	98.6746	26.8981	103.139	-13.5098	0.140625	91.51	43
19.8726	143.161	160.812	21.1655	40.3131	65.2312	52.4043	81.1364	39.6864	34.5669	-8.05542	62.7639	125.407	-9.42078	68.0383	53.0427	109.898
19.9326	76.0895	38.6818	76.0304	145.798	-9.15332	65.4412	53.4502	9.89197	56.0891	-4.08423	10.244	127.23	74.3906	26.5983	65.5942	40.9581
19.9927	108.74	2.04773	53.2802	114.279	47.2477	12.429	107.327	-36.2999	40.5288	36.1855	24.5966	81.8138	-14.3466	-25.2479	-29.5659	-24.4305
20.0527	55.1578	84.8328	27.3318	-22.4391	47.4146	40.0021	24.7081	32.6642	72.9863	-14.5059	92.4299	-1.99512	-79.0237	11.152	30.561	-41.4999
20.1128	88.6831	53.6415	41.1635	69.7096	280.232	125.92	173.899	7.01013	-35.7374	-5.5918	71.2894	14.7684	-9.45532	72.2482	-4.62341	3.70007
20.1728	130.664	178.329	33.7694	30.8583	69.6648	63.9619	132.52	-59.9075	108.139	5.93079	195.457	116.735	90.433	0.302368	-27.189	-20.5195
20.2328	49.0436	116.397	59.8586	128.792	208.32	109.219	11.6418	54.7172	119.631	0.862915	76.191	-64.5087	50.8065	27.6056	94.4324	-90.7631
20.2929	69.5043	99.4417	-3.47681	135.44	103.971	49.446	37.0028	27.907	89.1008	-22.7635	63.2721	-53.119	-36.4762	-16.3984	-19.3193	-37.781
20.3529	-22.3217	-12.8651	40.7511	38.6592	1.31799	3.13635	75.551	75.0526	59.7014	114.037	82.297	107.048	20.3246	32.4066	97.3723	66.0176
20.413	39.1954	128.43	148.341	-62.6977	80.8732	-33.9989	165.321	14.8846	52.8593	25.7178	78.3483	158.2	9.53284	61.0974	88.0796	-38.4756
20.473	33.1913	26.2173	-6.13538	-34.9382	63.6345	74.2882	123.42	106.479	77.8564	20.2238	16.4733	151.291	1.37354	-14.7443	72.9884	5.63062
20.533	130.683	70.9921	2.95764	-17.5648	90.2031	177.182	-57.1249	99.0955	4.81104	258.613	54.7037	50.5925	23.4866	8.98706	74.8467	5.67371
20.5931	3.34412	97.8473	85.5264	25.2181	202.555	47.5015	147.417	63.2905	62.963	-38.0203	127.037	65.9962	1.88794	23.0079	54.75	135.048
20.6531	18.1497	136.351	44.6848	-8.33557	81.6779	-118.564	94.9103	100.233	65.6775	27.2699	29.8621	28.1432	-19.3129	-10.2782	51.8124	-48.4854
20.7131	102.715	69.6133	47.5308	-21.9927	-3.74475	-42.4133	203.437	73.6191	30.1294	38.9385	122.549	-17.1001	-32.4292	-21.7533	3.97302	10.7587
20.7732	72.8245	81.0791	87.8608	31.2328	38.9066	-16.9069	126.597	124.41	-0.0402832	258.448	132.154	14.126	-7.81958	63.4901	18.3597	-23.1882
20.8332	6.29639	120.842	140.276	38.3262	140.132	43.9723	-46.0507	52.7963	39.5885	35.4763	54.4886	116.628	10.2363	23.7472	10.5857	35.153
20.8933	30.1456	34.084	114.869	-14.2606	115.923	96.2299	-15.7262	-19.1422	88.5437	200.96	24.2213	-0.876099	26.726	41.507	77.5292	72.5582
20.9533	144.078	68.9165	79.9346	-63.9274	61.2273	128.966	-36.4266	-2.4093	38.8252	236.833	89.2316	40.2401	-4.04907	46.5229	10.0968	48.2242
21.0133	45.474	112.798	30.1298	-1.43494	47.2506	25.9573	-47.4757	-31.2599	112.009	224.034	109.986	33.2406	-6.45764	28.9662	70.5929	-39.6807
21.0734	138.194	28.8574	11.6609	-8.52808	-17.9958	0.836792	-5.6366	20.299	13.3035	225.847	82.3649	75.6791	-19.6868	-48.1619	36.3851	96.5222
21.1334	10.0726	76.5704	94.9885	-5.13684	82.215	120.996	-10.5936	130.935	50.6591	-6.599	44.3604	-0.299316	10.1641	64.1479	111.956	85.2738
21.1934	38.5067	126.698	63.8228	-28.0591	-48.6831	12.13	-21.7509	14.6208	-56.5511	159.701	34.6504	-48.4303	5.01697	-34.1027	109.786	-20.2054
21.2535	153.578	-16.0581	12.3468	46.2323	8.41846	-26.4351	52.7587	-61.4856	-27.219	176.668	61.2125	-20.0403	24.8888	-92.1527	58.7081	-10.2051
21.3135	76.5479	140.552	74.0051	86.5696	68.5222	28.6681	-5.40259	-43.2296	12.8124	286.204	88.0531	57.484	-17.4459	2.18335	85.7742	18.6688
21.3736	147.866	129.581	17.6525	-6.84717	146.569	-15.2551	-23.3892	0.393921	17.6614	43.1876	53.6718	87.1482	30.0393	45.1528	91.7732	-14.4318
21.4336	-7.68176	-50.9302	1.96912	18.7716	-44.4105	-59.1291	29.7014	164.493	-1.24927	243.434	15.748	82.1407	-3.35486	4.86438	204.289	25.8308
21.4936	-86.3595	-4.5332	-90.6088	-71.6959	-11.6179	-37.6703	122.056	65.6771	10.4426	15.7098	107.151	-1.18469	-31.9774	-78.4421	311.648	9.98291
21.5537	67.6838	115.247	66.2233	88.4082	189.983	19.0455	26.6183	4.94019	145.713	65.5638	139.813	15.4614	-9.43396	5.11194	177.066	92.0282
21.6137	74.2325	72.3929	100.547	104.444	-20.4717	113.575	-11.5371	-55.4316	70.3075	11.4802	-12.0652	-35.5132	-69.757	-0.634521	-14.5656	69.1643
21.6738	4.87903	57.0142	213.202	239.913	23.7323	-42.3623	268.362	168.709	27.8942	45.7455	103.639	16.2603	-54.4979	-68.787	-1.81909	105.28
21.7338	65.2181	83.1869	-42.6427	110.008	17.9855	107.331	114.6	-27.1553	-30.1964	-22.4352	148.73	-8.86609	-18.9341	-48.5139	26.5604	72.073
21.7938	57.6544	42.6206	-37.1595	-3.84131	-91.3011	-77.4425	123.737	-4.08899	-20.9615	86.3074	156.416	66.6581	-46.5566	-55.1639	10.7865	-58.2246
21.8539	84.8514	39.3961	137.267	10.8691	25.4412	40.0067	-2.45667	43.9276	136.864	46.4429	144.966	1.28723	19.6556	-22.6351	115.375	1.43225
21.9139	110.99	65.1102	88.8098	128.067	-6.37512	-53.9008	-21.2562	-1.08264	-7.77551	-15.0468	78.9138	35.7898	-28.6282	-7.23242	149.807	70.1097
21.9739	77.0541	27.2144	66.2256	90.6515	-23.8132	56.3126	112.406	9.43298	28.5195	-31.1471	-12.0696	-32.0437	57.4539	103.209	-22.4696	5.474
22.034	38.86	83.2451	133.715	65.6151	30.7999	54.4694	73.3756	14.3472	104.835	282.168	70.769	11.1973	8.44226	34.2856	13.3854	-5.80933
22.094	78.5139	50.2552	243.156	-51.2437	26.4974	-27.4032	77.3334	-82.495	61.9182	231.428	-29.9478	-23.6151	15.7321	41.9764	55.9128	-16.896
22.1541	28.9858	99.3002	55.2498	-28.6367	57.767	278.591	49.2546	-65.0565	131.658	5.51782	122.945	-28.1273	-2.34155	0.863037	173.628	146.751
[truncated: 1,206 more rows]

## Sheet: Sup Figure 8
A	Residue	sfGFP average RMSF (nm)	H148S average RMSF (nm)			D	Atom	sfGFP CRO Average RMSF	STDev (+ -)		Atom	H148S CRO Average RMSF	STDEv (+ -)
[truncated: 228 more rows]

[truncated: 4 more sheets: Sup Figure 9, Sup Figure 10, Sup Fig 13a, Sup Fig 13b]
